# Supplementary material for: Chemical composition and transcriptomic analysis revealed the dynamic changes of saponins during the growth of Panax japonicus var. major
Source: AoB Plants. 2025 Jun 26;17(4):plaf034. doi: 10.1093/aobpla/plaf034 (PMC12282125; doi:10.1093/aobpla/plaf034)
Supplement: plaf034_Supplementary_Data [file plaf034_supplementary_data.zip]

Archive with 9 entries (9 files):
- Table S6 The upregulated DEGs of DY3_vs_DY5 group.xlsx
- Table S7 The correlation between the expression levels of genes involved in ginsenoside biosynthesis and the content of ginsenosides..xlsx
- Table S8 Highly expressed Tfs.xlsx
- Table S9 The correlation results between contents of  ginsenosides.xls
- Table S1 Differential expression analysis of P. japonicus Samples.xlsx
- Table S2 Gene Ontology classification of the assembled unigenes from the P. japonicus transcriptome.xlsx
- Table S3 KEGG Enrichment.xlsx
- Table S4 The codes and names of CYP and UGT genes.xlsx
- Table S5 Simple sequences repeat statistics of P. japonicus.xls
