# Supplementary material for: Chemical composition and transcriptomic analysis revealed the dynamic changes of saponins during the growth of Panax japonicus var. major
Source: AoB Plants. 2025 Jun 26;17(4):plaf034. doi: 10.1093/aobpla/plaf034 (PMC12282125; doi:10.1093/aobpla/plaf034)
Supplement: plaf034_Supplementary_Data [file plaf034_supplementary_data.zip › Table S6 The upregulated DEGs of DY3_vs_DY5 group.xlsx]

## Sheet: sheet1
ID	regulated	Length	TF-Family	TF-Category	TF-Classification
Cluster-88536.0	up	724	WRKY	TF	WRKY
Cluster-81365.2	up	1795	WRKY	TF	WRKY
Cluster-80104.0	up	1868	WRKY	TF	WRKY
Cluster-59375.1	up	765	WRKY	TF	WRKY
Cluster-83515.0	up	1251	WRKY	TF	WRKY
Cluster-89919.0	up	1461	WRKY	TF	WRKY
Cluster-59375.0	up	686	WRKY	TF	WRKY
Cluster-93016.0	up	1726	WRKY	TF	WRKY
Cluster-92877.5	up	928	WRKY	TF	WRKY
Cluster-88103.0	up	1515	WRKY	TF	WRKY
Cluster-88103.2	up	1065	WRKY	TF	WRKY
Cluster-83391.0	up	1434	WRKY	TF	WRKY
Cluster-61458.24	up	2113	WRKY	TF	WRKY
Cluster-61458.28	up	3033	WRKY	TF	WRKY
Cluster-81365.0	up	1444	WRKY	TF	WRKY
Cluster-94674.8	up	1070	WRKY	TF	WRKY
Cluster-79293.1	up	2017	WRKY	TF	WRKY
Cluster-90371.0	up	746	WRKY	TF	WRKY
Cluster-61458.19	up	3143	WRKY	TF	WRKY
Cluster-88103.3	up	1852	WRKY	TF	WRKY
Cluster-84307.4	up	1686	WRKY	TF	WRKY
Cluster-61458.18	up	2950	WRKY	TF	WRKY
Cluster-61224.0	up	1865	WRKY	TF	WRKY
Cluster-89682.9	up	2386	WRKY	TF	WRKY
Cluster-61458.27	up	3816	WRKY	TF	WRKY
Cluster-84307.5	up	837	WRKY	TF	WRKY
Cluster-94833.1	up	2145	WRKY	TF	WRKY
Cluster-77670.0	up	775	WRKY	TF	WRKY
Cluster-65120.22	up	974	WRKY	TF	WRKY
Cluster-74464.0	up	1008	WRKY	TF	WRKY
Cluster-86055.0	up	1358	WRKY	TF	WRKY
Cluster-94674.7	up	1337	WRKY	TF	WRKY
Cluster-88103.1	up	1999	WRKY	TF	WRKY
Cluster-80734.0	up	1845	Trihelix	TF	Trihelix
Cluster-83225.1	up	2215	Trihelix	TF	Trihelix
Cluster-90529.2	up	1626	Trihelix	TF	Trihelix
Cluster-83225.0	up	1078	Trihelix	TF	Trihelix
Cluster-69854.0	up	1558	TRAF	TR	TRAF
Cluster-87857.7	up	586	TRAF	TR	TRAF
Cluster-56748.1	up	660	Tify	TF	Tify
Cluster-91334.1	up	1206	Tify	TF	Tify
Cluster-89668.0	up	2514	TCP	TF	TCP
Cluster-93501.9	up	2524	TAZ	TR	TAZ
Cluster-86244.1	up	664	SWI/SNF-BAF60b	TR	SWI/SNF-BAF60b
Cluster-82435.3	up	5575	SET	TR	SET
Cluster-95336.12	up	2892	SET	TR	SET
Cluster-73735.5	up	1337	SET	TR	SET
Cluster-73735.7	up	1343	SET	TR	SET
Cluster-95622.5	up	1644	SET	TR	SET
Cluster-73410.8	up	2171	SBP	TF	SBP
Cluster-72531.7	up	2823	SBP	TF	SBP
Cluster-75914.17	up	1815	S1Fa-like	TF	S1Fa-like
Cluster-84753.3	up	2600	RWP-RK	TF	RWP-RK
Cluster-76841.0	up	1507	Rcd1-like	TR	Rcd1-like
Cluster-90568.0	up	1532	Others	TR	Others
Cluster-79692.1	up	3000	Others	TR	Others
Cluster-59708.0	up	1046	Others	TR	Others
Cluster-56748.0	up	664	Others	TR	Others
Cluster-82159.1	up	1897	Others	TR	Others
Cluster-90744.8	up	1943	Others	TR	Others
Cluster-76587.0	up	3002	OFP	TF	OFP
Cluster-75944.0	up	958	NF-YB	TF	NF-Y->NF-YB
Cluster-93807.1	up	1759	NF-YA	TF	NF-Y->NF-YA
Cluster-95270.7	up	2147	NF-YA	TF	NF-Y->NF-YA
Cluster-93807.2	up	1481	NF-YA	TF	NF-Y->NF-YA
Cluster-70403.1	up	1590	NAC	TF	NAC
Cluster-89101.3	up	1322	NAC	TF	NAC
Cluster-74542.0	up	1134	NAC	TF	NAC
Cluster-92985.0	up	1547	NAC	TF	NAC
Cluster-85505.0	up	1540	NAC	TF	NAC
Cluster-88517.13	up	3964	NAC	TF	NAC
Cluster-80161.0	up	1754	NAC	TF	NAC
Cluster-91039.0	up	2415	NAC	TF	NAC
Cluster-92985.1	up	1774	NAC	TF	NAC
Cluster-81550.1	up	1526	NAC	TF	NAC
Cluster-68333.0	up	1574	NAC	TF	NAC
Cluster-77636.0	up	1214	NAC	TF	NAC
Cluster-73686.2	up	1334	MYB-related	TF	MYB->MYB-related
Cluster-63850.0	up	1873	MYB-related	TF	MYB->MYB-related
Cluster-62848.8	up	5059	MYB-related	TF	MYB->MYB-related
Cluster-86422.0	up	1648	MYB-related	TF	MYB->MYB-related
Cluster-94913.16	up	2377	MYB	TF	MYB->MYB
Cluster-62848.4	up	4679	MYB	TF	MYB->MYB
Cluster-81561.1	up	1303	MYB	TF	MYB->MYB
Cluster-62948.6	up	3351	MYB	TF	MYB->MYB
Cluster-81116.0	up	1244	MYB	TF	MYB->MYB
Cluster-62848.6	up	5057	MYB	TF	MYB->MYB
Cluster-84280.0	up	1582	MYB	TF	MYB->MYB
Cluster-91458.11	up	1366	mTERF	TR	mTERF
Cluster-87087.1	up	1900	MBF1	TR	MBF1
Cluster-91879.0	up	778	MADS-M-type	TF	MADS->MADS-M-type
Cluster-82419.0	up	1667	MADS-M-type	TF	MADS->MADS-M-type
Cluster-94139.7	up	2629	LUG	TR	LUG
Cluster-65545.0	up	784	LOB	TF	LOB
Cluster-59437.0	up	678	LOB	TF	LOB
Cluster-69943.6	up	3113	Jumonji	TR	Jumonji
Cluster-69943.8	up	2137	Jumonji	TR	Jumonji
Cluster-61746.1	up	751	HSF	TF	HSF
Cluster-69082.0	up	1029	HSF	TF	HSF
Cluster-70286.0	up	896	HSF	TF	HSF
Cluster-90134.2	up	5252	HSF	TF	HSF
Cluster-92876.1	up	2323	HSF	TF	HSF
Cluster-81321.1	up	1394	HSF	TF	HSF
Cluster-89600.0	up	1173	HSF	TF	HSF
Cluster-92876.4	up	2514	HSF	TF	HSF
Cluster-92667.6	up	1895	HMG	TR	HMG
Cluster-88609.1	up	1806	HB-KNOX	TF	HB->HB-KNOX
Cluster-96050.4	up	2675	HB-KNOX	TF	HB->HB-KNOX
Cluster-74595.2	up	4210	HB-BELL	TF	HB->HB-BELL
Cluster-79677.1	up	2305	HB-BELL	TF	HB->HB-BELL
Cluster-77151.0	up	2997	GRAS	TF	GRAS
Cluster-74483.1	up	3634	GRAS	TF	GRAS
Cluster-94421.2	up	2616	GNAT	TR	GNAT
Cluster-91458.5	up	1785	GARP-G2-like	TF	GARP->GARP-G2-like
Cluster-94894.4	up	1361	GARP-G2-like	TF	GARP->GARP-G2-like
Cluster-91458.7	up	2045	GARP-G2-like	TF	GARP->GARP-G2-like
Cluster-81497.3	up	814	GARP-G2-like	TF	GARP->GARP-G2-like
Cluster-92069.0	up	1015	FAR1	TF	FAR1
Cluster-92197.2	up	3129	FAR1	TF	FAR1
Cluster-88648.2	up	4340	FAR1	TF	FAR1
Cluster-91961.0	up	5220	FAR1	TF	FAR1
Cluster-92375.2	up	2602	EIL	TF	EIL
Cluster-79692.4	up	1755	DBB	TF	DBB
Cluster-74561.0	up	1158	CSD	TF	CSD
Cluster-93478.1	up	1825	CPP	TF	CPP
Cluster-95033.1	up	634	Coactivator p15	TR	Coactivator p15
Cluster-91296.4	up	684	C3H	TF	C3H
Cluster-80024.4	up	1667	C3H	TF	C3H
Cluster-89197.0	up	2022	C3H	TF	C3H
Cluster-65277.0	up	1065	C2H2	TF	C2H2
Cluster-57082.0	up	693	C2H2	TF	C2H2
Cluster-66199.0	up	2164	C2H2	TF	C2H2
Cluster-81013.0	up	714	C2H2	TF	C2H2
Cluster-93638.0	up	1428	C2H2	TF	C2H2
Cluster-72316.0	up	1013	C2H2	TF	C2H2
Cluster-84889.3	up	915	C2H2	TF	C2H2
Cluster-86689.0	up	1844	C2H2	TF	C2H2
Cluster-94715.5	up	2109	C2H2	TF	C2H2
Cluster-88280.1	up	1524	C2H2	TF	C2H2
Cluster-37007.0	up	1347	C2H2	TF	C2H2
Cluster-93900.0	up	797	C2C2-LSD	TF	C2C2->C2C2-LSD
Cluster-93900.5	up	614	C2C2-LSD	TF	C2C2->C2C2-LSD
Cluster-86082.4	up	1563	C2C2-GATA	TF	C2C2->C2C2-GATA
Cluster-77774.0	up	655	C2C2-GATA	TF	C2C2->C2C2-GATA
Cluster-73357.1	up	750	C2C2-Dof	TF	C2C2->C2C2-Dof
Cluster-73948.2	up	2847	bZIP	TF	bZIP
Cluster-93637.1	up	1548	bZIP	TF	bZIP
Cluster-78495.0	up	1534	bZIP	TF	bZIP
Cluster-73948.4	up	2209	bZIP	TF	bZIP
Cluster-95734.0	up	1057	bZIP	TF	bZIP
Cluster-81864.0	up	1546	bZIP	TF	bZIP
Cluster-92610.0	up	1862	bZIP	TF	bZIP
Cluster-94377.11	up	4649	bZIP	TF	bZIP
Cluster-75686.0	up	1403	bZIP	TF	bZIP
Cluster-72167.7	up	2139	bHLH	TF	bHLH
Cluster-72167.8	up	2052	bHLH	TF	bHLH
Cluster-84365.1	up	3673	bHLH	TF	bHLH
Cluster-89491.0	up	2760	bHLH	TF	bHLH
Cluster-88461.0	up	2110	bHLH	TF	bHLH
Cluster-72167.3	up	2825	bHLH	TF	bHLH
Cluster-82630.0	up	1664	AUX/IAA	TR	AUX/IAA
Cluster-83730.0	up	1659	AP2/ERF-RAV	TF	AP2/ERF->AP2/ERF-RAV
Cluster-81913.0	up	850	AP2/ERF-ERF	TF	AP2/ERF->AP2/ERF-ERF
Cluster-84200.36	up	1100	AP2/ERF-ERF	TF	AP2/ERF->AP2/ERF-ERF
Cluster-70197.0	up	1788	AP2/ERF-ERF	TF	AP2/ERF->AP2/ERF-ERF
Cluster-81683.0	up	1893	AP2/ERF-ERF	TF	AP2/ERF->AP2/ERF-ERF
Cluster-71979.0	up	1090	AP2/ERF-ERF	TF	AP2/ERF->AP2/ERF-ERF
Cluster-89176.0	up	1219	AP2/ERF-ERF	TF	AP2/ERF->AP2/ERF-ERF
Cluster-79265.0	up	957	AP2/ERF-ERF	TF	AP2/ERF->AP2/ERF-ERF
Cluster-70821.0	up	797	AP2/ERF-ERF	TF	AP2/ERF->AP2/ERF-ERF
Cluster-91992.0	up	2557	AP2/ERF-ERF	TF	AP2/ERF->AP2/ERF-ERF
Cluster-59154.1	up	890	AP2/ERF-ERF	TF	AP2/ERF->AP2/ERF-ERF
Cluster-77728.0	up	1146	AP2/ERF-ERF	TF	AP2/ERF->AP2/ERF-ERF
Cluster-93849.4	up	4766	AP2/ERF-ERF	TF	AP2/ERF->AP2/ERF-ERF
Cluster-79214.0	up	972	AP2/ERF-ERF	TF	AP2/ERF->AP2/ERF-ERF
Cluster-96173.0	up	1003	AP2/ERF-ERF	TF	AP2/ERF->AP2/ERF-ERF
Cluster-63865.0	up	1333	AP2/ERF-ERF	TF	AP2/ERF->AP2/ERF-ERF
Cluster-80880.0	up	1221	AP2/ERF-ERF	TF	AP2/ERF->AP2/ERF-ERF
Cluster-79675.0	up	1219	AP2/ERF-ERF	TF	AP2/ERF->AP2/ERF-ERF
Cluster-69487.0	up	1122	AP2/ERF-ERF	TF	AP2/ERF->AP2/ERF-ERF
Cluster-87862.7	up	1746	AP2/ERF-ERF	TF	AP2/ERF->AP2/ERF-ERF
Cluster-57987.0	up	869	AP2/ERF-ERF	TF	AP2/ERF->AP2/ERF-ERF
Cluster-91444.1	up	1140	AP2/ERF-ERF	TF	AP2/ERF->AP2/ERF-ERF
Cluster-84552.2	up	1010	AP2/ERF-ERF	TF	AP2/ERF->AP2/ERF-ERF
Cluster-95098.0	up	1375	AP2/ERF-AP2	TF	AP2/ERF->AP2/ERF-AP2
Cluster-82429.2	up	597	--	--	--
Cluster-91030.3	up	1558	--	--	--
Cluster-91363.6	up	3135	--	--	--
Cluster-54401.1	up	874	--	--	--
Cluster-87166.2	up	812	--	--	--
Cluster-79833.0	up	1113	--	--	--
Cluster-86130.1	up	2820	--	--	--
Cluster-77050.0	up	761	--	--	--
Cluster-76869.8	up	1298	--	--	--
Cluster-47082.0	up	493	--	--	--
Cluster-94255.15	up	1280	--	--	--
Cluster-75519.4	up	2614	--	--	--
Cluster-68507.0	up	441	--	--	--
Cluster-89043.4	up	1460	--	--	--
Cluster-80697.2	up	605	--	--	--
Cluster-93675.2	up	670	--	--	--
Cluster-47001.10	up	3972	--	--	--
Cluster-66674.1	up	2120	--	--	--
Cluster-86272.2	up	1270	--	--	--
Cluster-91194.0	up	2095	--	--	--
Cluster-54710.23	up	888	--	--	--
Cluster-85986.0	up	406	--	--	--
Cluster-89734.0	up	1430	--	--	--
Cluster-88154.15	up	1898	--	--	--
Cluster-86569.3	up	1014	--	--	--
Cluster-93843.0	up	3316	--	--	--
Cluster-94643.0	up	994	--	--	--
Cluster-88229.1	up	1215	--	--	--
Cluster-67127.0	up	460	--	--	--
Cluster-92992.1	up	2396	--	--	--
Cluster-78070.0	up	849	--	--	--
Cluster-91500.0	up	2425	--	--	--
Cluster-60756.3	up	1737	--	--	--
Cluster-46456.12	up	1935	--	--	--
Cluster-87098.2	up	862	--	--	--
Cluster-90036.23	up	2854	--	--	--
Cluster-90292.1	up	1605	--	--	--
Cluster-87435.12	up	1495	--	--	--
Cluster-85240.0	up	894	--	--	--
Cluster-69252.1	up	818	--	--	--
Cluster-50756.1	up	2183	--	--	--
Cluster-78975.0	up	622	--	--	--
Cluster-93606.0	up	1310	--	--	--
Cluster-95261.5	up	1256	--	--	--
Cluster-93706.6	up	4828	--	--	--
Cluster-72261.0	up	610	--	--	--
Cluster-96044.1	up	1282	--	--	--
Cluster-54710.22	up	953	--	--	--
Cluster-93251.5	up	2030	--	--	--
Cluster-64998.0	up	877	--	--	--
Cluster-84178.0	up	2812	--	--	--
Cluster-87761.1	up	2324	--	--	--
Cluster-83033.2	up	2766	--	--	--
Cluster-74242.0	up	1143	--	--	--
Cluster-93326.8	up	2017	--	--	--
Cluster-88737.5	up	955	--	--	--
Cluster-61605.0	up	1744	--	--	--
Cluster-88402.3	up	283	--	--	--
Cluster-86603.0	up	732	--	--	--
Cluster-80860.2	up	1589	--	--	--
Cluster-84387.2	up	1301	--	--	--
Cluster-77255.0	up	606	--	--	--
Cluster-64671.0	up	958	--	--	--
Cluster-94614.6	up	2399	--	--	--
Cluster-95023.6	up	1292	--	--	--
Cluster-83350.0	up	441	--	--	--
Cluster-78432.2	up	1165	--	--	--
Cluster-83190.7	up	1469	--	--	--
Cluster-90816.12	up	1225	--	--	--
Cluster-83801.1	up	1233	--	--	--
Cluster-78250.0	up	740	--	--	--
Cluster-61000.3	up	1149	--	--	--
Cluster-79070.0	up	1488	--	--	--
Cluster-81732.0	up	4884	--	--	--
Cluster-96059.0	up	679	--	--	--
Cluster-93903.1	up	1128	--	--	--
Cluster-73412.4	up	3349	--	--	--
Cluster-88463.6	up	1148	--	--	--
Cluster-49940.1	up	1275	--	--	--
Cluster-75048.0	up	918	--	--	--
Cluster-92504.17	up	3370	--	--	--
Cluster-60078.3	up	2162	--	--	--
Cluster-86320.8	up	1610	--	--	--
Cluster-81450.0	up	1058	--	--	--
Cluster-69667.0	up	746	--	--	--
Cluster-93600.4	up	2239	--	--	--
Cluster-53808.8	up	716	--	--	--
Cluster-80384.1	up	2149	--	--	--
Cluster-50565.7	up	3540	--	--	--
Cluster-95000.6	up	1781	--	--	--
Cluster-71891.2	up	2877	--	--	--
Cluster-86815.1	up	5399	--	--	--
Cluster-93394.9	up	4200	--	--	--
Cluster-91923.2	up	1443	--	--	--
Cluster-86722.0	up	1006	--	--	--
Cluster-83919.3	up	1087	--	--	--
Cluster-90846.2	up	1433	--	--	--
Cluster-39172.17	up	464	--	--	--
Cluster-94052.13	up	1041	--	--	--
Cluster-64521.2	up	751	--	--	--
Cluster-92680.18	up	890	--	--	--
Cluster-83011.1	up	960	--	--	--
Cluster-2143.16	up	708	--	--	--
Cluster-65789.0	up	1081	--	--	--
Cluster-85976.0	up	2224	--	--	--
Cluster-85458.3	up	780	--	--	--
Cluster-77401.0	up	787	--	--	--
Cluster-82295.1	up	1134	--	--	--
Cluster-83505.0	up	2330	--	--	--
Cluster-81005.0	up	883	--	--	--
Cluster-91292.4	up	2416	--	--	--
Cluster-77816.8	up	2211	--	--	--
Cluster-78293.0	up	830	--	--	--
Cluster-77294.0	up	1835	--	--	--
Cluster-77459.10	up	1814	--	--	--
Cluster-95530.0	up	1461	--	--	--
Cluster-93458.3	up	5186	--	--	--
Cluster-91532.7	up	1147	--	--	--
Cluster-69908.11	up	928	--	--	--
Cluster-90702.5	up	907	--	--	--
Cluster-86955.0	up	861	--	--	--
Cluster-69845.1	up	387	--	--	--
Cluster-90552.9	up	864	--	--	--
Cluster-92465.27	up	1842	--	--	--
Cluster-93364.1	up	855	--	--	--
Cluster-95048.4	up	1759	--	--	--
Cluster-94136.0	up	1423	--	--	--
Cluster-92442.3	up	1021	--	--	--
Cluster-89294.1	up	1261	--	--	--
Cluster-88057.6	up	2379	--	--	--
Cluster-93463.5	up	1178	--	--	--
Cluster-93031.1	up	3492	--	--	--
Cluster-82980.3	up	653	--	--	--
Cluster-51936.8	up	1599	--	--	--
Cluster-87832.0	up	575	--	--	--
Cluster-59026.0	up	1164	--	--	--
Cluster-77397.4	up	1024	--	--	--
Cluster-66021.0	up	739	--	--	--
Cluster-89452.3	up	817	--	--	--
Cluster-87098.4	up	446	--	--	--
Cluster-70024.1	up	651	--	--	--
Cluster-63988.18	up	892	--	--	--
Cluster-69252.2	up	718	--	--	--
Cluster-87751.0	up	629	--	--	--
Cluster-89481.0	up	2179	--	--	--
Cluster-72150.0	up	1244	--	--	--
Cluster-79670.0	up	759	--	--	--
Cluster-95638.3	up	3851	--	--	--
Cluster-78235.1	up	663	--	--	--
Cluster-81181.3	up	2183	--	--	--
Cluster-91292.6	up	3076	--	--	--
Cluster-72083.0	up	633	--	--	--
Cluster-73470.0	up	2130	--	--	--
Cluster-83791.3	up	1242	--	--	--
Cluster-91787.0	up	2771	--	--	--
Cluster-94051.11	up	4122	--	--	--
Cluster-95699.6	up	1939	--	--	--
Cluster-80741.0	up	531	--	--	--
Cluster-74477.31	up	1495	--	--	--
Cluster-93975.0	up	1897	--	--	--
Cluster-65341.0	up	1542	--	--	--
Cluster-91292.0	up	951	--	--	--
Cluster-74609.0	up	507	--	--	--
Cluster-75687.0	up	1356	--	--	--
Cluster-87745.1	up	769	--	--	--
Cluster-94702.0	up	1006	--	--	--
Cluster-92107.0	up	919	--	--	--
Cluster-39172.18	up	337	--	--	--
Cluster-92728.7	up	1678	--	--	--
Cluster-91230.1	up	1331	--	--	--
Cluster-63768.0	up	793	--	--	--
Cluster-74714.0	up	483	--	--	--
Cluster-59105.4	up	2060	--	--	--
Cluster-88749.0	up	986	--	--	--
Cluster-83471.4	up	1326	--	--	--
Cluster-77940.0	up	535	--	--	--
Cluster-88150.1	up	1688	--	--	--
Cluster-83176.29	up	776	--	--	--
Cluster-89435.0	up	2017	--	--	--
Cluster-64687.1	up	1950	--	--	--
Cluster-38909.16	up	1342	--	--	--
Cluster-74134.3	up	1826	--	--	--
Cluster-76319.21	up	1574	--	--	--
Cluster-95136.0	up	878	--	--	--
Cluster-82033.1	up	729	--	--	--
Cluster-56193.12	up	1245	--	--	--
Cluster-48539.0	up	832	--	--	--
Cluster-86177.7	up	1321	--	--	--
Cluster-66854.0	up	466	--	--	--
Cluster-76319.5	up	2536	--	--	--
Cluster-94499.5	up	2082	--	--	--
Cluster-94927.15	up	2558	--	--	--
Cluster-78376.0	up	919	--	--	--
Cluster-81564.2	up	1373	--	--	--
Cluster-73362.15	up	754	--	--	--
Cluster-89558.8	up	2274	--	--	--
Cluster-92438.4	up	3031	--	--	--
Cluster-81466.2	up	1055	--	--	--
Cluster-85947.11	up	641	--	--	--
Cluster-86194.0	up	813	--	--	--
Cluster-92012.1	up	955	--	--	--
Cluster-87921.0	up	632	--	--	--
Cluster-93592.0	up	942	--	--	--
Cluster-60376.0	up	598	--	--	--
Cluster-56414.24	up	1852	--	--	--
Cluster-79486.0	up	793	--	--	--
Cluster-80319.1	up	1257	--	--	--
Cluster-2143.31	up	648	--	--	--
Cluster-93499.8	up	720	--	--	--
Cluster-71404.1	up	934	--	--	--
Cluster-90690.0	up	922	--	--	--
Cluster-81233.4	up	1488	--	--	--
Cluster-93167.13	up	1896	--	--	--
Cluster-50213.9	up	912	--	--	--
Cluster-86832.1	up	689	--	--	--
Cluster-95748.0	up	636	--	--	--
Cluster-68738.0	up	560	--	--	--
Cluster-80022.0	up	819	--	--	--
Cluster-61307.7	up	4696	--	--	--
Cluster-45033.28	up	446	--	--	--
Cluster-82493.3	up	873	--	--	--
Cluster-93477.0	up	1266	--	--	--
Cluster-72468.0	up	1145	--	--	--
Cluster-39172.19	up	482	--	--	--
Cluster-64974.0	up	631	--	--	--
Cluster-39172.9	up	906	--	--	--
Cluster-89704.2	up	2512	--	--	--
Cluster-83968.0	up	708	--	--	--
Cluster-2143.2	up	529	--	--	--
Cluster-83457.1	up	594	--	--	--
Cluster-38909.44	up	364	--	--	--
Cluster-89008.0	up	1690	--	--	--
Cluster-89419.6	up	1982	--	--	--
Cluster-89678.5	up	1609	--	--	--
Cluster-52300.16	up	2283	--	--	--
Cluster-81308.3	up	2853	--	--	--
Cluster-74564.3	up	1197	--	--	--
Cluster-514.71	up	482	--	--	--
Cluster-39172.23	up	368	--	--	--
Cluster-89876.4	up	3741	--	--	--
Cluster-72029.0	up	666	--	--	--
Cluster-82964.0	up	797	--	--	--
Cluster-95117.8	up	1095	--	--	--
Cluster-69328.0	up	757	--	--	--
Cluster-66674.6	up	1265	--	--	--
Cluster-514.59	up	1683	--	--	--
Cluster-85675.7	up	708	--	--	--
Cluster-72235.6	up	1594	--	--	--
Cluster-90194.0	up	865	--	--	--
Cluster-39172.6	up	1277	--	--	--
Cluster-89981.6	up	1909	--	--	--
Cluster-88294.6	up	897	--	--	--
Cluster-95340.4	up	1923	--	--	--
Cluster-78897.1	up	1128	--	--	--
Cluster-53320.1	up	2271	--	--	--
Cluster-88694.0	up	1272	--	--	--
Cluster-83032.0	up	2253	--	--	--
Cluster-87236.4	up	1914	--	--	--
Cluster-95528.9	up	1152	--	--	--
Cluster-91983.38	up	1553	--	--	--
Cluster-90643.0	up	3957	--	--	--
Cluster-54822.0	up	880	--	--	--
Cluster-94141.7	up	750	--	--	--
Cluster-94096.5	up	1868	--	--	--
Cluster-90160.1	up	545	--	--	--
Cluster-79492.7	up	688	--	--	--
Cluster-87673.2	up	1788	--	--	--
Cluster-59073.0	up	5179	--	--	--
Cluster-73488.0	up	472	--	--	--
Cluster-67765.11	up	386	--	--	--
Cluster-64935.0	up	614	--	--	--
Cluster-48794.9	up	1438	--	--	--
Cluster-66139.0	up	791	--	--	--
Cluster-72751.1	up	2923	--	--	--
Cluster-85307.4	up	1016	--	--	--
Cluster-58725.7	up	745	--	--	--
Cluster-70889.0	up	719	--	--	--
Cluster-67816.1	up	412	--	--	--
Cluster-72859.3	up	3040	--	--	--
Cluster-39172.50	up	413	--	--	--
Cluster-70670.0	up	1037	--	--	--
Cluster-90615.0	up	588	--	--	--
Cluster-91451.1	up	667	--	--	--
Cluster-82859.0	up	668	--	--	--
Cluster-77584.3	up	2024	--	--	--
Cluster-73201.0	up	561	--	--	--
Cluster-93125.2	up	779	--	--	--
Cluster-89248.8	up	771	--	--	--
Cluster-92731.3	up	3323	--	--	--
Cluster-88694.1	up	940	--	--	--
Cluster-85540.0	up	1520	--	--	--
Cluster-84208.2	up	1677	--	--	--
Cluster-79001.1	up	3197	--	--	--
Cluster-69568.7	up	1323	--	--	--
Cluster-79696.0	up	1069	--	--	--
Cluster-92204.1	up	1234	--	--	--
Cluster-47003.0	up	473	--	--	--
Cluster-90465.6	up	3596	--	--	--
Cluster-84627.0	up	931	--	--	--
Cluster-84995.9	up	2395	--	--	--
Cluster-89043.1	up	1332	--	--	--
Cluster-84980.1	up	1067	--	--	--
Cluster-78832.1	up	1010	--	--	--
Cluster-69464.7	up	735	--	--	--
Cluster-53214.57	up	1317	--	--	--
Cluster-90465.7	up	3759	--	--	--
Cluster-75287.12	up	808	--	--	--
Cluster-92274.4	up	1488	--	--	--
Cluster-86801.0	up	904	--	--	--
Cluster-90296.3	up	1733	--	--	--
Cluster-78611.0	up	2045	--	--	--
Cluster-90052.4	up	1220	--	--	--
Cluster-73223.2	up	1137	--	--	--
Cluster-64479.0	up	2009	--	--	--
Cluster-57092.1	up	732	--	--	--
Cluster-85527.1	up	1325	--	--	--
Cluster-95112.3	up	2102	--	--	--
Cluster-38909.39	up	351	--	--	--
Cluster-86708.5	up	3125	--	--	--
Cluster-79691.0	up	1397	--	--	--
Cluster-73651.0	up	2939	--	--	--
Cluster-92063.2	up	617	--	--	--
Cluster-69599.3	up	548	--	--	--
Cluster-76371.8	up	1623	--	--	--
Cluster-92974.0	up	479	--	--	--
Cluster-91440.9	up	1773	--	--	--
Cluster-95168.0	up	1262	--	--	--
Cluster-94370.2	up	2585	--	--	--
Cluster-70249.1	up	704	--	--	--
Cluster-39172.5	up	1316	--	--	--
Cluster-61307.2	up	698	--	--	--
Cluster-92273.0	up	1594	--	--	--
Cluster-89749.3	up	419	--	--	--
Cluster-72801.4	up	1180	--	--	--
Cluster-62568.1	up	3741	--	--	--
Cluster-91509.2	up	1330	--	--	--
Cluster-87317.0	up	1995	--	--	--
Cluster-92419.1	up	884	--	--	--
Cluster-77535.1	up	1332	--	--	--
Cluster-88036.2	up	715	--	--	--
Cluster-95171.2	up	957	--	--	--
Cluster-53032.0	up	710	--	--	--
Cluster-83136.9	up	2128	--	--	--
Cluster-93885.1	up	622	--	--	--
Cluster-89417.7	up	2278	--	--	--
Cluster-86027.0	up	657	--	--	--
Cluster-93448.4	up	1177	--	--	--
Cluster-62856.7	up	1275	--	--	--
Cluster-82591.0	up	1251	--	--	--
Cluster-70525.1	up	1124	--	--	--
Cluster-81045.7	up	3656	--	--	--
Cluster-90816.11	up	1078	--	--	--
Cluster-88628.2	up	1627	--	--	--
Cluster-73176.4	up	929	--	--	--
Cluster-70563.0	up	847	--	--	--
Cluster-514.52	up	405	--	--	--
Cluster-73412.13	up	697	--	--	--
Cluster-95519.6	up	3111	--	--	--
Cluster-95637.5	up	2594	--	--	--
Cluster-91234.1	up	2348	--	--	--
Cluster-69800.2	up	337	--	--	--
Cluster-73184.5	up	559	--	--	--
Cluster-29229.1	up	660	--	--	--
Cluster-81735.2	up	2425	--	--	--
Cluster-85458.2	up	580	--	--	--
Cluster-78775.0	up	592	--	--	--
Cluster-95730.9	up	2432	--	--	--
Cluster-63698.0	up	879	--	--	--
Cluster-78813.1	up	921	--	--	--
Cluster-514.36	up	302	--	--	--
Cluster-88438.3	up	1523	--	--	--
Cluster-86117.1	up	882	--	--	--
Cluster-82161.3	up	2744	--	--	--
Cluster-90871.1	up	1888	--	--	--
Cluster-95469.2	up	1613	--	--	--
Cluster-87456.1	up	2961	--	--	--
Cluster-92799.13	up	650	--	--	--
Cluster-69923.0	up	913	--	--	--
Cluster-90671.9	up	2047	--	--	--
Cluster-87491.2	up	886	--	--	--
Cluster-90801.1	up	2772	--	--	--
Cluster-90200.0	up	465	--	--	--
Cluster-90822.1	up	2265	--	--	--
Cluster-81080.0	up	1369	--	--	--
Cluster-95245.2	up	1322	--	--	--
Cluster-86887.19	up	2862	--	--	--
Cluster-51682.4	up	653	--	--	--
Cluster-93573.0	up	1659	--	--	--
Cluster-94616.2	up	1176	--	--	--
Cluster-78391.1	up	502	--	--	--
Cluster-91612.0	up	1519	--	--	--
Cluster-68198.0	up	656	--	--	--
Cluster-81092.0	up	757	--	--	--
Cluster-61458.43	up	2400	--	--	--
Cluster-88354.0	up	549	--	--	--
Cluster-90702.1	up	1134	--	--	--
Cluster-93675.0	up	557	--	--	--
Cluster-65886.0	up	623	--	--	--
Cluster-90471.3	up	1539	--	--	--
Cluster-87566.0	up	1414	--	--	--
Cluster-514.91	up	648	--	--	--
Cluster-82204.8	up	1219	--	--	--
Cluster-92465.47	up	1485	--	--	--
Cluster-92522.4	up	1536	--	--	--
Cluster-57586.0	up	1149	--	--	--
Cluster-78477.1	up	1931	--	--	--
Cluster-95971.13	up	1494	--	--	--
Cluster-86754.2	up	842	--	--	--
Cluster-93071.17	up	923	--	--	--
Cluster-56137.2	up	840	--	--	--
Cluster-92872.3	up	1312	--	--	--
Cluster-90713.4	up	2444	--	--	--
Cluster-92107.4	up	3613	--	--	--
Cluster-57686.13	up	2022	--	--	--
Cluster-73176.5	up	1052	--	--	--
Cluster-73511.6	up	701	--	--	--
Cluster-89592.0	up	787	--	--	--
Cluster-81710.4	up	1067	--	--	--
Cluster-72490.0	up	1390	--	--	--
Cluster-94344.2	up	2530	--	--	--
Cluster-79123.9	up	970	--	--	--
Cluster-93600.1	up	1097	--	--	--
Cluster-88773.2	up	3131	--	--	--
Cluster-88223.10	up	750	--	--	--
Cluster-92234.2	up	1708	--	--	--
Cluster-80251.0	up	1735	--	--	--
Cluster-79894.4	up	1868	--	--	--
Cluster-93407.2	up	3410	--	--	--
Cluster-85001.4	up	2175	--	--	--
Cluster-79554.14	up	1243	--	--	--
Cluster-77424.0	up	1109	--	--	--
Cluster-83764.0	up	574	--	--	--
Cluster-92412.1	up	721	--	--	--
Cluster-88832.0	up	1506	--	--	--
Cluster-92259.14	up	4002	--	--	--
Cluster-82521.0	up	458	--	--	--
Cluster-81010.0	up	1144	--	--	--
Cluster-60875.1	up	862	--	--	--
Cluster-2143.0	up	428	--	--	--
Cluster-76762.12	up	370	--	--	--
Cluster-88223.2	up	1524	--	--	--
Cluster-78876.2	up	247	--	--	--
Cluster-77761.0	up	663	--	--	--
Cluster-95489.1	up	745	--	--	--
Cluster-80108.8	up	2134	--	--	--
Cluster-62401.3	up	1435	--	--	--
Cluster-83806.6	up	2099	--	--	--
Cluster-81998.3	up	4699	--	--	--
Cluster-76184.0	up	2083	--	--	--
Cluster-85313.28	up	396	--	--	--
Cluster-86213.2	up	1448	--	--	--
Cluster-90954.6	up	1757	--	--	--
Cluster-81983.0	up	724	--	--	--
Cluster-69810.8	up	2183	--	--	--
Cluster-94075.6	up	1129	--	--	--
Cluster-71267.0	up	907	--	--	--
Cluster-83966.0	up	969	--	--	--
Cluster-90393.0	up	685	--	--	--
Cluster-90931.1	up	1975	--	--	--
Cluster-83273.0	up	1460	--	--	--
Cluster-72441.0	up	1781	--	--	--
Cluster-65906.13	up	1090	--	--	--
Cluster-66692.0	up	383	--	--	--
Cluster-74477.5	up	1528	--	--	--
Cluster-86569.2	up	622	--	--	--
Cluster-59068.0	up	1119	--	--	--
Cluster-64085.4	up	903	--	--	--
Cluster-90052.5	up	1955	--	--	--
Cluster-91348.3	up	1812	--	--	--
Cluster-90052.6	up	2063	--	--	--
Cluster-68566.0	up	605	--	--	--
Cluster-88402.1	up	675	--	--	--
Cluster-94065.2	up	1017	--	--	--
Cluster-70532.2	up	828	--	--	--
Cluster-94879.7	up	1963	--	--	--
Cluster-86989.7	up	694	--	--	--
Cluster-91773.15	up	1158	--	--	--
Cluster-73698.0	up	640	--	--	--
Cluster-73374.3	up	710	--	--	--
Cluster-95303.3	up	2577	--	--	--
Cluster-90689.7	up	3651	--	--	--
Cluster-67505.1	up	783	--	--	--
Cluster-29244.0	up	891	--	--	--
Cluster-84854.1	up	1734	--	--	--
Cluster-65293.0	up	1085	--	--	--
Cluster-87788.0	up	567	--	--	--
Cluster-94096.0	up	1386	--	--	--
Cluster-85963.2	up	1500	--	--	--
Cluster-75585.0	up	1048	--	--	--
Cluster-64541.1	up	1284	--	--	--
Cluster-54721.2	up	1377	--	--	--
Cluster-70161.6	up	4992	--	--	--
Cluster-54764.1	up	771	--	--	--
Cluster-85343.0	up	1019	--	--	--
Cluster-80185.2	up	661	--	--	--
Cluster-94503.1	up	510	--	--	--
Cluster-86038.0	up	718	--	--	--
Cluster-61450.1	up	1345	--	--	--
Cluster-85938.26	up	465	--	--	--
Cluster-90202.1	up	1528	--	--	--
Cluster-88729.7	up	2672	--	--	--
Cluster-90274.0	up	1714	--	--	--
Cluster-72875.0	up	779	--	--	--
Cluster-90643.9	up	4438	--	--	--
Cluster-93057.4	up	1654	--	--	--
Cluster-81252.12	up	895	--	--	--
Cluster-88753.4	up	1352	--	--	--
Cluster-91941.0	up	4213	--	--	--
Cluster-81850.0	up	479	--	--	--
Cluster-79482.0	up	917	--	--	--
Cluster-39172.56	up	385	--	--	--
Cluster-56517.0	up	651	--	--	--
Cluster-88887.14	up	892	--	--	--
Cluster-71275.2	up	1044	--	--	--
Cluster-63081.1	up	1420	--	--	--
Cluster-66046.5	up	1300	--	--	--
Cluster-94253.0	up	874	--	--	--
Cluster-96155.8	up	1053	--	--	--
Cluster-92111.0	up	1940	--	--	--
Cluster-83791.4	up	817	--	--	--
Cluster-70868.0	up	1267	--	--	--
Cluster-60374.0	up	2204	--	--	--
Cluster-93293.2	up	1403	--	--	--
Cluster-84853.0	up	1205	--	--	--
Cluster-93600.15	up	2442	--	--	--
Cluster-56100.10	up	1539	--	--	--
Cluster-95427.0	up	2299	--	--	--
Cluster-67806.0	up	785	--	--	--
Cluster-90872.5	up	569	--	--	--
Cluster-92599.0	up	1223	--	--	--
Cluster-93509.4	up	1214	--	--	--
Cluster-83799.1	up	2133	--	--	--
Cluster-94645.0	up	1157	--	--	--
Cluster-84059.1	up	2122	--	--	--
Cluster-42739.0	up	2256	--	--	--
Cluster-54721.7	up	903	--	--	--
Cluster-68293.1	up	858	--	--	--
Cluster-95481.0	up	986	--	--	--
Cluster-75453.0	up	1591	--	--	--
Cluster-77988.0	up	1665	--	--	--
Cluster-57686.52	up	1838	--	--	--
Cluster-71276.1	up	2074	--	--	--
Cluster-87806.2	up	1031	--	--	--
Cluster-93270.1	up	1200	--	--	--
Cluster-82321.1	up	567	--	--	--
Cluster-39172.59	up	392	--	--	--
Cluster-88311.1	up	4948	--	--	--
Cluster-91527.1	up	1318	--	--	--
Cluster-81491.0	up	752	--	--	--
Cluster-92820.7	up	1571	--	--	--
Cluster-95637.3	up	5212	--	--	--
Cluster-92235.14	up	3932	--	--	--
Cluster-87098.0	up	1023	--	--	--
Cluster-47155.11	up	766	--	--	--
Cluster-92180.0	up	2045	--	--	--
Cluster-94432.0	up	1030	--	--	--
Cluster-83122.4	up	889	--	--	--
Cluster-46743.4	up	553	--	--	--
Cluster-514.110	up	587	--	--	--
Cluster-68274.4	up	2292	--	--	--
Cluster-85751.0	up	1243	--	--	--
Cluster-2143.22	up	474	--	--	--
Cluster-66807.1	up	2365	--	--	--
Cluster-96046.2	up	1453	--	--	--
Cluster-88915.6	up	1639	--	--	--
Cluster-73264.0	up	1738	--	--	--
Cluster-75981.0	up	871	--	--	--
Cluster-86063.5	up	5046	--	--	--
Cluster-94265.2	up	1065	--	--	--
Cluster-88673.12	up	2174	--	--	--
Cluster-81465.0	up	1734	--	--	--
Cluster-71022.2	up	2086	--	--	--
Cluster-75489.0	up	1641	--	--	--
Cluster-90052.3	up	1397	--	--	--
Cluster-87308.1	up	872	--	--	--
Cluster-84373.0	up	552	--	--	--
Cluster-77068.0	up	3159	--	--	--
Cluster-84922.5	up	4344	--	--	--
Cluster-95132.1	up	1786	--	--	--
Cluster-78280.11	up	2792	--	--	--
Cluster-58359.6	up	1068	--	--	--
Cluster-54443.0	up	777	--	--	--
Cluster-87041.0	up	1302	--	--	--
Cluster-69800.7	up	841	--	--	--
Cluster-82892.0	up	1731	--	--	--
Cluster-96193.4	up	2060	--	--	--
Cluster-74725.0	up	679	--	--	--
Cluster-78579.4	up	650	--	--	--
Cluster-61273.0	up	590	--	--	--
Cluster-514.55	up	327	--	--	--
Cluster-94728.0	up	1460	--	--	--
Cluster-48115.2	up	570	--	--	--
Cluster-69800.5	up	697	--	--	--
Cluster-95018.2	up	879	--	--	--
Cluster-514.78	up	557	--	--	--
Cluster-65852.0	up	559	--	--	--
Cluster-66139.1	up	2135	--	--	--
Cluster-70083.2	up	1533	--	--	--
Cluster-91766.4	up	1991	--	--	--
Cluster-90186.1	up	992	--	--	--
Cluster-81627.1	up	5853	--	--	--
Cluster-94421.23	up	1011	--	--	--
Cluster-70115.1	up	1385	--	--	--
Cluster-83767.0	up	2104	--	--	--
Cluster-92234.5	up	473	--	--	--
Cluster-77971.0	up	676	--	--	--
Cluster-71171.0	up	774	--	--	--
Cluster-82606.0	up	1391	--	--	--
Cluster-80516.0	up	1679	--	--	--
Cluster-85805.0	up	902	--	--	--
Cluster-81355.13	up	860	--	--	--
Cluster-39172.29	up	1269	--	--	--
Cluster-73088.4	up	1838	--	--	--
Cluster-82800.1	up	564	--	--	--
Cluster-75536.0	up	1029	--	--	--
Cluster-92820.5	up	1229	--	--	--
Cluster-89322.1	up	2221	--	--	--
Cluster-85852.7	up	1427	--	--	--
Cluster-81892.5	up	1873	--	--	--
Cluster-90588.1	up	521	--	--	--
Cluster-85705.0	up	1096	--	--	--
Cluster-72779.0	up	1330	--	--	--
Cluster-88309.1	up	2101	--	--	--
Cluster-27962.11	up	1907	--	--	--
Cluster-66727.1	up	1407	--	--	--
Cluster-54764.3	up	1855	--	--	--
Cluster-77468.4	up	3425	--	--	--
Cluster-93738.5	up	1832	--	--	--
Cluster-96159.0	up	1348	--	--	--
Cluster-72875.2	up	1921	--	--	--
Cluster-81341.2	up	2192	--	--	--
Cluster-92446.3	up	1007	--	--	--
Cluster-94702.1	up	549	--	--	--
Cluster-68414.0	up	1539	--	--	--
Cluster-75665.0	up	997	--	--	--
Cluster-82292.1	up	854	--	--	--
Cluster-85909.6	up	1098	--	--	--
Cluster-91677.3	up	1995	--	--	--
Cluster-71276.2	up	1003	--	--	--
Cluster-93784.5	up	1176	--	--	--
Cluster-88839.4	up	1701	--	--	--
Cluster-58254.5	up	1773	--	--	--
Cluster-62529.0	up	1601	--	--	--
Cluster-70229.1	up	651	--	--	--
Cluster-80962.0	up	1815	--	--	--
Cluster-90871.0	up	1478	--	--	--
Cluster-90605.0	up	2328	--	--	--
Cluster-78762.3	up	573	--	--	--
Cluster-95417.9	up	793	--	--	--
Cluster-48785.17	up	6964	--	--	--
Cluster-96253.8	up	1376	--	--	--
Cluster-91519.0	up	1387	--	--	--
Cluster-514.81	up	555	--	--	--
Cluster-93268.9	up	3401	--	--	--
Cluster-93022.7	up	1507	--	--	--
Cluster-68730.4	up	3871	--	--	--
Cluster-72120.2	up	703	--	--	--
Cluster-72029.1	up	792	--	--	--
Cluster-83422.0	up	798	--	--	--
Cluster-70620.26	up	1747	--	--	--
Cluster-84340.2	up	664	--	--	--
Cluster-94344.6	up	2671	--	--	--
Cluster-85963.31	up	4338	--	--	--
Cluster-86037.24	up	1240	--	--	--
Cluster-86536.0	up	973	--	--	--
Cluster-81161.1	up	874	--	--	--
Cluster-73114.14	up	1376	--	--	--
Cluster-87953.2	up	5023	--	--	--
Cluster-77847.1	up	2394	--	--	--
Cluster-56083.3	up	758	--	--	--
Cluster-46743.2	up	524	--	--	--
Cluster-72208.0	up	859	--	--	--
Cluster-95285.2	up	1604	--	--	--
Cluster-88438.13	up	1003	--	--	--
Cluster-86091.0	up	967	--	--	--
Cluster-93022.0	up	729	--	--	--
Cluster-69800.1	up	1572	--	--	--
Cluster-2143.46	up	444	--	--	--
Cluster-56233.5	up	1832	--	--	--
Cluster-88823.4	up	2879	--	--	--
Cluster-95990.0	up	2818	--	--	--
Cluster-83176.7	up	1342	--	--	--
Cluster-92729.2	up	2923	--	--	--
Cluster-72540.2	up	3138	--	--	--
Cluster-95572.1	up	548	--	--	--
Cluster-89360.3	up	642	--	--	--
Cluster-514.33	up	698	--	--	--
Cluster-69876.2	up	2326	--	--	--
Cluster-27962.25	up	1034	--	--	--
Cluster-95552.1	up	604	--	--	--
Cluster-88740.3	up	1478	--	--	--
Cluster-83076.2	up	933	--	--	--
Cluster-68929.1	up	2002	--	--	--
Cluster-81424.0	up	2015	--	--	--
Cluster-85959.3	up	882	--	--	--
Cluster-94416.1	up	1101	--	--	--
Cluster-61375.0	up	684	--	--	--
Cluster-89521.0	up	1652	--	--	--
Cluster-39172.10	up	482	--	--	--
Cluster-91189.5	up	3209	--	--	--
Cluster-89187.1	up	2718	--	--	--
Cluster-39172.60	up	406	--	--	--
Cluster-90098.3	up	2362	--	--	--
Cluster-72859.4	up	2234	--	--	--
Cluster-83176.19	up	1391	--	--	--
Cluster-86368.0	up	900	--	--	--
Cluster-94391.7	up	3858	--	--	--
Cluster-64646.0	up	1017	--	--	--
Cluster-91363.31	up	2432	--	--	--
Cluster-95856.0	up	988	--	--	--
Cluster-72902.0	up	782	--	--	--
Cluster-85313.5	up	413	--	--	--
Cluster-90198.5	up	472	--	--	--
Cluster-89540.0	up	1311	--	--	--
Cluster-78961.1	up	1230	--	--	--
Cluster-90052.1	up	1112	--	--	--
Cluster-59516.0	up	568	--	--	--
Cluster-49084.9	up	625	--	--	--
Cluster-95552.13	up	3750	--	--	--
Cluster-44904.0	up	465	--	--	--
Cluster-88038.1	up	478	--	--	--
Cluster-91474.2	up	1784	--	--	--
Cluster-90895.11	up	1302	--	--	--
Cluster-55887.0	up	1939	--	--	--
Cluster-82818.0	up	1450	--	--	--
Cluster-75551.0	up	1332	--	--	--
Cluster-87960.4	up	1676	--	--	--
Cluster-40308.1	up	425	--	--	--
Cluster-87242.9	up	2500	--	--	--
Cluster-93268.0	up	2848	--	--	--
Cluster-90741.2	up	1058	--	--	--
Cluster-95515.7	up	952	--	--	--
Cluster-514.34	up	332	--	--	--
Cluster-90756.2	up	1395	--	--	--
Cluster-87242.2	up	289	--	--	--
Cluster-90003.2	up	964	--	--	--
Cluster-90238.0	up	1146	--	--	--
Cluster-78280.5	up	2061	--	--	--
Cluster-94199.6	up	1389	--	--	--
Cluster-78866.1	up	1091	--	--	--
Cluster-87236.7	up	1568	--	--	--
Cluster-91408.0	up	1432	--	--	--
Cluster-91443.6	up	1289	--	--	--
Cluster-81138.8	up	1101	--	--	--
Cluster-94304.1	up	1751	--	--	--
Cluster-68979.1	up	1588	--	--	--
Cluster-95183.0	up	981	--	--	--
Cluster-89187.3	up	1671	--	--	--
Cluster-71945.12	up	1136	--	--	--
Cluster-54507.2	up	1580	--	--	--
Cluster-55152.0	up	5526	--	--	--
Cluster-53214.35	up	662	--	--	--
Cluster-58641.2	up	1178	--	--	--
Cluster-78272.0	up	1652	--	--	--
Cluster-93268.14	up	2651	--	--	--
Cluster-85552.2	up	790	--	--	--
Cluster-75882.1	up	553	--	--	--
Cluster-66046.4	up	1326	--	--	--
Cluster-50579.3	up	858	--	--	--
Cluster-76870.1	up	1574	--	--	--
Cluster-58889.2	up	754	--	--	--
Cluster-89137.3	up	995	--	--	--
Cluster-74060.0	up	670	--	--	--
Cluster-68726.0	up	675	--	--	--
Cluster-75624.1	up	1495	--	--	--
Cluster-75798.0	up	2123	--	--	--
Cluster-85904.0	up	1310	--	--	--
Cluster-65001.0	up	914	--	--	--
Cluster-514.50	up	762	--	--	--
Cluster-86846.0	up	1616	--	--	--
Cluster-80606.3	up	5565	--	--	--
Cluster-93488.6	up	1685	--	--	--
Cluster-90798.1	up	1606	--	--	--
Cluster-82702.0	up	748	--	--	--
Cluster-57686.62	up	619	--	--	--
Cluster-95401.5	up	1953	--	--	--
Cluster-84735.2	up	2667	--	--	--
Cluster-77079.1	up	1455	--	--	--
Cluster-94025.1	up	2469	--	--	--
Cluster-88455.1	up	2112	--	--	--
Cluster-87292.5	up	1279	--	--	--
Cluster-61000.6	up	2191	--	--	--
Cluster-70024.0	up	1053	--	--	--
Cluster-81332.0	up	908	--	--	--
Cluster-46660.0	up	609	--	--	--
Cluster-80861.0	up	896	--	--	--
Cluster-95296.0	up	850	--	--	--
Cluster-90865.6	up	1119	--	--	--
Cluster-86686.1	up	772	--	--	--
Cluster-85963.27	up	3959	--	--	--
Cluster-83791.6	up	769	--	--	--
Cluster-94537.9	up	721	--	--	--
Cluster-78832.2	up	927	--	--	--
Cluster-93541.9	up	1026	--	--	--
Cluster-84822.1	up	2887	--	--	--
Cluster-63559.0	up	360	--	--	--
Cluster-78979.11	up	1193	--	--	--
Cluster-83401.2	up	1330	--	--	--
Cluster-93821.15	up	1297	--	--	--
Cluster-87356.0	up	424	--	--	--
Cluster-57686.40	up	438	--	--	--
Cluster-83633.1	up	1325	--	--	--
Cluster-93903.4	up	1638	--	--	--
Cluster-92579.0	up	2084	--	--	--
Cluster-90925.0	up	1299	--	--	--
Cluster-64687.3	up	1440	--	--	--
Cluster-85313.13	up	2072	--	--	--
Cluster-95846.0	up	1848	--	--	--
Cluster-76762.15	up	1106	--	--	--
Cluster-64279.0	up	1397	--	--	--
Cluster-91312.1	up	1724	--	--	--
Cluster-80956.0	up	2015	--	--	--
Cluster-71842.1	up	2522	--	--	--
Cluster-65537.0	up	868	--	--	--
Cluster-78349.0	up	709	--	--	--
Cluster-83176.11	up	1138	--	--	--
Cluster-62019.0	up	876	--	--	--
Cluster-94614.2	up	1121	--	--	--
Cluster-76688.2	up	1860	--	--	--
Cluster-514.9	up	539	--	--	--
Cluster-83864.0	up	479	--	--	--
Cluster-81465.1	up	3181	--	--	--
Cluster-90390.4	up	1294	--	--	--
Cluster-77966.13	up	1150	--	--	--
Cluster-90398.2	up	755	--	--	--
Cluster-90042.0	up	797	--	--	--
Cluster-83675.1	up	1627	--	--	--
Cluster-66958.5	up	2095	--	--	--
Cluster-89172.3	up	420	--	--	--
Cluster-94064.1	up	1480	--	--	--
Cluster-88004.3	up	1256	--	--	--
Cluster-66786.21	up	1971	--	--	--
Cluster-94577.8	up	1135	--	--	--
Cluster-91700.4	up	2992	--	--	--
Cluster-88177.33	up	1316	--	--	--
Cluster-90468.1	up	2372	--	--	--
Cluster-87162.0	up	2594	--	--	--
Cluster-93885.0	up	756	--	--	--
Cluster-90640.1	up	462	--	--	--
Cluster-89968.1	up	1319	--	--	--
Cluster-82906.5	up	1022	--	--	--
Cluster-92110.1	up	1967	--	--	--
Cluster-65213.0	up	348	--	--	--
Cluster-63985.9	up	1436	--	--	--
Cluster-58654.0	up	601	--	--	--
Cluster-70831.68	up	562	--	--	--
Cluster-80571.0	up	1233	--	--	--
Cluster-63617.7	up	1188	--	--	--
Cluster-86050.0	up	1172	--	--	--
Cluster-93109.7	up	3669	--	--	--
Cluster-76550.0	up	781	--	--	--
Cluster-95568.0	up	1198	--	--	--
Cluster-95090.7	up	3107	--	--	--
Cluster-81187.1	up	1508	--	--	--
Cluster-39172.55	up	507	--	--	--
Cluster-81710.0	up	1968	--	--	--
Cluster-90969.1	up	3618	--	--	--
Cluster-74744.5	up	1959	--	--	--
Cluster-81095.1	up	933	--	--	--
Cluster-93192.7	up	2073	--	--	--
Cluster-75213.0	up	1381	--	--	--
Cluster-92177.1	up	2123	--	--	--
Cluster-65869.0	up	711	--	--	--
Cluster-76371.7	up	2494	--	--	--
Cluster-73255.7	up	1319	--	--	--
Cluster-87127.0	up	770	--	--	--
Cluster-54597.3	up	722	--	--	--
Cluster-70089.0	up	656	--	--	--
Cluster-73457.0	up	1062	--	--	--
Cluster-77018.0	up	783	--	--	--
Cluster-91728.4	up	964	--	--	--
Cluster-86474.0	up	918	--	--	--
Cluster-92465.99	up	916	--	--	--
Cluster-94119.7	up	1773	--	--	--
Cluster-95599.4	up	3095	--	--	--
Cluster-93329.1	up	911	--	--	--
Cluster-68364.0	up	834	--	--	--
Cluster-95599.5	up	1329	--	--	--
Cluster-85789.0	up	937	--	--	--
Cluster-90138.9	up	2456	--	--	--
Cluster-70100.8	up	1389	--	--	--
Cluster-514.46	up	852	--	--	--
Cluster-79460.0	up	1184	--	--	--
Cluster-92832.5	up	1144	--	--	--
Cluster-88836.0	up	2274	--	--	--
Cluster-88019.1	up	1215	--	--	--
Cluster-70483.2	up	2643	--	--	--
Cluster-73362.16	up	315	--	--	--
Cluster-44918.11	up	502	--	--	--
Cluster-73919.0	up	1527	--	--	--
Cluster-93870.3	up	747	--	--	--
Cluster-77073.0	up	667	--	--	--
Cluster-65603.0	up	1076	--	--	--
Cluster-91995.1	up	486	--	--	--
Cluster-87538.5	up	1165	--	--	--
Cluster-84923.4	up	527	--	--	--
Cluster-514.106	up	297	--	--	--
Cluster-68777.0	up	964	--	--	--
Cluster-89403.0	up	981	--	--	--
Cluster-82348.1	up	1145	--	--	--
Cluster-95187.8	up	1133	--	--	--
Cluster-84163.3	up	2561	--	--	--
Cluster-72341.0	up	1434	--	--	--
Cluster-90450.0	up	2245	--	--	--
Cluster-92719.0	up	1459	--	--	--
Cluster-82214.3	up	1718	--	--	--
Cluster-88106.4	up	1522	--	--	--
Cluster-56100.9	up	861	--	--	--
Cluster-87806.5	up	800	--	--	--
Cluster-87960.3	up	873	--	--	--
Cluster-90797.3	up	2235	--	--	--
Cluster-85253.5	up	2565	--	--	--
Cluster-74624.2	up	1925	--	--	--
Cluster-94913.0	up	940	--	--	--
Cluster-84002.0	up	567	--	--	--
Cluster-95248.1	up	1567	--	--	--
Cluster-78480.1	up	1956	--	--	--
Cluster-63985.8	up	1117	--	--	--
Cluster-93821.13	up	3399	--	--	--
Cluster-95859.1	up	1798	--	--	--
Cluster-81350.0	up	3522	--	--	--
Cluster-74922.0	up	788	--	--	--
Cluster-91443.13	up	1750	--	--	--
Cluster-92889.2	up	1637	--	--	--
Cluster-89812.0	up	1966	--	--	--
Cluster-65780.0	up	583	--	--	--
Cluster-93577.8	up	522	--	--	--
Cluster-73967.0	up	2068	--	--	--
Cluster-66391.0	up	745	--	--	--
Cluster-81914.0	up	879	--	--	--
Cluster-94605.11	up	1524	--	--	--
Cluster-56756.0	up	908	--	--	--
Cluster-94651.3	up	1961	--	--	--
Cluster-65260.11	up	4486	--	--	--
Cluster-28022.2	up	568	--	--	--
Cluster-53029.3	up	3909	--	--	--
Cluster-83884.0	up	749	--	--	--
Cluster-77459.12	up	1195	--	--	--
Cluster-59912.0	up	1594	--	--	--
Cluster-67979.0	up	914	--	--	--
Cluster-52541.7	up	1937	--	--	--
Cluster-90991.3	up	1410	--	--	--
Cluster-90910.4	up	1581	--	--	--
Cluster-84107.0	up	2188	--	--	--
Cluster-78901.3	up	1430	--	--	--
Cluster-73607.1	up	861	--	--	--
Cluster-71377.0	up	1164	--	--	--
Cluster-78832.0	up	854	--	--	--
Cluster-59958.0	up	1612	--	--	--
Cluster-57510.0	up	776	--	--	--
Cluster-82405.0	up	1423	--	--	--
Cluster-71267.1	up	873	--	--	--
Cluster-44918.8	up	2588	--	--	--
Cluster-71394.1	up	1630	--	--	--
Cluster-87601.0	up	832	--	--	--
Cluster-95370.8	up	2036	--	--	--
Cluster-67765.13	up	629	--	--	--
Cluster-88223.8	up	2591	--	--	--
Cluster-92666.0	up	824	--	--	--
Cluster-87103.0	up	1131	--	--	--
Cluster-89566.0	up	3080	--	--	--
Cluster-89855.0	up	1360	--	--	--
Cluster-78910.1	up	1042	--	--	--
Cluster-87761.7	up	1352	--	--	--
Cluster-94834.3	up	1632	--	--	--
Cluster-81127.0	up	376	--	--	--
Cluster-53214.22	up	920	--	--	--
Cluster-89688.12	up	986	--	--	--
Cluster-83887.2	up	1268	--	--	--
Cluster-76869.1	up	472	--	--	--
Cluster-94020.2	up	1272	--	--	--
Cluster-84923.1	up	443	--	--	--
Cluster-71276.4	up	1018	--	--	--
Cluster-91413.5	up	1004	--	--	--
Cluster-77816.13	up	1355	--	--	--
Cluster-81083.1	up	1278	--	--	--
Cluster-73318.3	up	1384	--	--	--
Cluster-84315.0	up	1490	--	--	--
Cluster-86991.6	up	1402	--	--	--
Cluster-90078.0	up	4119	--	--	--
Cluster-84029.0	up	711	--	--	--
Cluster-79861.9	up	1759	--	--	--
Cluster-92941.6	up	2363	--	--	--
Cluster-82497.3	up	575	--	--	--
Cluster-84167.3	up	1559	--	--	--
Cluster-86414.0	up	415	--	--	--
Cluster-85313.0	up	1217	--	--	--
Cluster-83122.2	up	2220	--	--	--
Cluster-73285.0	up	1063	--	--	--
Cluster-2143.48	up	444	--	--	--
Cluster-61968.0	up	736	--	--	--
Cluster-53468.0	up	1368	--	--	--
Cluster-85938.14	up	1309	--	--	--
Cluster-69091.0	up	670	--	--	--
Cluster-84507.0	up	1250	--	--	--
Cluster-95752.3	up	2264	--	--	--
Cluster-95181.6	up	1056	--	--	--
Cluster-86239.3	up	1847	--	--	--
Cluster-91701.1	up	1118	--	--	--
Cluster-79239.1	up	2784	--	--	--
Cluster-93027.2	up	2085	--	--	--
Cluster-95533.2	up	1396	--	--	--
Cluster-65853.0	up	1090	--	--	--
Cluster-90215.5	up	871	--	--	--
Cluster-27962.104	up	849	--	--	--
Cluster-82695.0	up	1665	--	--	--
Cluster-92759.1	up	3962	--	--	--
Cluster-514.40	up	835	--	--	--
Cluster-59177.0	up	705	--	--	--
Cluster-74963.14	up	1595	--	--	--
Cluster-81083.2	up	1001	--	--	--
Cluster-46743.3	up	605	--	--	--
Cluster-88538.3	up	1985	--	--	--
Cluster-92981.4	up	1671	--	--	--
Cluster-82442.1	up	1238	--	--	--
Cluster-89704.6	up	3399	--	--	--
Cluster-60224.4	up	1656	--	--	--
Cluster-68767.0	up	2391	--	--	--
Cluster-96103.3	up	1737	--	--	--
Cluster-71891.3	up	1554	--	--	--
Cluster-89957.0	up	2565	--	--	--
Cluster-92396.1	up	1342	--	--	--
Cluster-89742.1	up	1837	--	--	--
Cluster-84541.3	up	1503	--	--	--
Cluster-65443.17	up	2069	--	--	--
Cluster-79441.0	up	317	--	--	--
Cluster-95552.20	up	1816	--	--	--
Cluster-92037.1	up	2040	--	--	--
Cluster-62569.9	up	1884	--	--	--
Cluster-94740.5	up	844	--	--	--
Cluster-74045.2	up	1054	--	--	--
Cluster-87186.1	up	2470	--	--	--
Cluster-78526.0	up	1825	--	--	--
Cluster-82925.6	up	999	--	--	--
Cluster-83635.0	up	306	--	--	--
Cluster-86112.5	up	2544	--	--	--
Cluster-81136.13	up	452	--	--	--
Cluster-95731.0	up	2502	--	--	--
Cluster-95471.3	up	4851	--	--	--
Cluster-46813.3	up	1949	--	--	--
Cluster-82762.2	up	960	--	--	--
Cluster-514.32	up	580	--	--	--
Cluster-95441.0	up	1418	--	--	--
Cluster-80556.1	up	625	--	--	--
Cluster-90465.4	up	3132	--	--	--
Cluster-95161.6	up	2127	--	--	--
Cluster-93832.0	up	838	--	--	--
Cluster-83439.0	up	1379	--	--	--
Cluster-95635.0	up	836	--	--	--
Cluster-63297.3	up	2514	--	--	--
Cluster-91003.5	up	1735	--	--	--
Cluster-95023.8	up	513	--	--	--
Cluster-92443.3	up	2034	--	--	--
Cluster-91443.3	up	1416	--	--	--
Cluster-78607.3	up	1799	--	--	--
Cluster-62164.0	up	569	--	--	--
Cluster-84480.3	up	923	--	--	--
Cluster-91180.1	up	1567	--	--	--
Cluster-59472.4	up	3235	--	--	--
Cluster-85248.6	up	1587	--	--	--
Cluster-76565.0	up	1754	--	--	--
Cluster-91030.2	up	1465	--	--	--
Cluster-92407.3	up	2266	--	--	--
Cluster-84265.0	up	1111	--	--	--
Cluster-89981.17	up	700	--	--	--
Cluster-73015.0	up	1362	--	--	--
Cluster-79778.3	up	2484	--	--	--
Cluster-83801.5	up	1117	--	--	--
Cluster-91312.0	up	1082	--	--	--
Cluster-83193.0	up	994	--	--	--
Cluster-78889.0	up	744	--	--	--
Cluster-52051.0	up	840	--	--	--
Cluster-96039.10	up	1483	--	--	--
Cluster-85507.4	up	1322	--	--	--
Cluster-63331.12	up	878	--	--	--
Cluster-88621.0	up	1885	--	--	--
Cluster-80097.0	up	1668	--	--	--
Cluster-78039.0	up	1444	--	--	--
Cluster-86154.0	up	1340	--	--	--
Cluster-75367.0	up	766	--	--	--
Cluster-94171.0	up	705	--	--	--
Cluster-91660.6	up	1177	--	--	--
Cluster-56762.0	up	909	--	--	--
Cluster-70433.0	up	597	--	--	--
Cluster-93541.6	up	468	--	--	--
Cluster-77839.0	up	837	--	--	--
Cluster-94858.6	up	1897	--	--	--
Cluster-69688.0	up	1704	--	--	--
Cluster-61556.3	up	6531	--	--	--
Cluster-82587.5	up	921	--	--	--
Cluster-86478.2	up	1115	--	--	--
Cluster-85675.11	up	1497	--	--	--
Cluster-66154.0	up	968	--	--	--
Cluster-79537.1	up	1437	--	--	--
Cluster-81105.3	up	3690	--	--	--
Cluster-92522.2	up	2298	--	--	--
Cluster-96142.1	up	1238	--	--	--
Cluster-48785.6	up	1059	--	--	--
Cluster-74390.0	up	460	--	--	--
Cluster-65910.0	up	1134	--	--	--
Cluster-78448.0	up	1428	--	--	--
Cluster-79771.0	up	1551	--	--	--
Cluster-87136.3	up	507	--	--	--
Cluster-65306.12	up	1466	--	--	--
Cluster-84336.11	up	1379	--	--	--
Cluster-87292.3	up	1793	--	--	--
Cluster-47621.0	up	689	--	--	--
Cluster-71248.0	up	742	--	--	--
Cluster-93755.10	up	554	--	--	--
Cluster-89118.0	up	1214	--	--	--
Cluster-83176.6	up	808	--	--	--
Cluster-94580.7	up	1072	--	--	--
Cluster-77571.1	up	865	--	--	--
Cluster-78346.5	up	964	--	--	--
Cluster-95483.0	up	2056	--	--	--
Cluster-75435.0	up	1748	--	--	--
Cluster-84979.6	up	1410	--	--	--
Cluster-88963.0	up	812	--	--	--
Cluster-86805.2	up	512	--	--	--
Cluster-68794.3	up	2478	--	--	--
Cluster-93403.1	up	4178	--	--	--
Cluster-77241.1	up	744	--	--	--
Cluster-85537.7	up	4123	--	--	--
Cluster-82528.0	up	752	--	--	--
Cluster-85963.28	up	2980	--	--	--
Cluster-93769.7	up	2088	--	--	--
Cluster-95401.3	up	2854	--	--	--
Cluster-81422.1	up	754	--	--	--
Cluster-94609.4	up	859	--	--	--
Cluster-67923.0	up	854	--	--	--
Cluster-80701.1	up	867	--	--	--
Cluster-85091.3	up	738	--	--	--
Cluster-66011.0	up	335	--	--	--
Cluster-87346.1	up	821	--	--	--
Cluster-58291.1	up	908	--	--	--
Cluster-79807.0	up	1168	--	--	--
Cluster-85712.2	up	982	--	--	--
Cluster-94348.2	up	1867	--	--	--
Cluster-60756.5	up	863	--	--	--
Cluster-514.26	up	292	--	--	--
Cluster-82409.0	up	944	--	--	--
Cluster-60613.0	up	816	--	--	--
Cluster-85941.0	up	1121	--	--	--
Cluster-51472.3	up	1693	--	--	--
Cluster-93194.0	up	1632	--	--	--
Cluster-89187.2	up	2129	--	--	--
Cluster-74938.0	up	644	--	--	--
Cluster-55804.0	up	820	--	--	--
Cluster-89981.0	up	1844	--	--	--
Cluster-90050.1	up	1470	--	--	--
Cluster-70113.10	up	1709	--	--	--
Cluster-94746.2	up	513	--	--	--
Cluster-73412.10	up	700	--	--	--
Cluster-79463.0	up	754	--	--	--
Cluster-91189.1	up	1515	--	--	--
Cluster-82822.1	up	567	--	--	--
Cluster-77847.0	up	2116	--	--	--
Cluster-95902.9	up	1526	--	--	--
Cluster-47810.7	up	704	--	--	--
Cluster-77026.1	up	3068	--	--	--
Cluster-80108.6	up	1743	--	--	--
Cluster-94357.6	up	1993	--	--	--
Cluster-84104.0	up	707	--	--	--
Cluster-73368.23	up	4960	--	--	--
Cluster-92969.5	up	3133	--	--	--
Cluster-67347.0	up	1123	--	--	--
Cluster-78436.0	up	1530	--	--	--
Cluster-84721.0	up	907	--	--	--
Cluster-84853.1	up	1156	--	--	--
Cluster-91160.0	up	1789	--	--	--
Cluster-94416.0	up	1313	--	--	--
Cluster-514.145	up	445	--	--	--
Cluster-71515.1	up	1030	--	--	--
Cluster-85626.1	up	484	--	--	--
Cluster-93213.1	up	2225	--	--	--
Cluster-82535.0	up	1069	--	--	--
Cluster-69117.0	up	1742	--	--	--
Cluster-88795.1	up	1409	--	--	--
Cluster-69943.3	up	2729	--	--	--
Cluster-57686.15	up	2635	--	--	--
Cluster-71275.6	up	1094	--	--	--
Cluster-93057.5	up	1007	--	--	--
Cluster-67215.0	up	1257	--	--	--
Cluster-62439.18	up	1058	--	--	--
Cluster-77966.15	up	846	--	--	--
Cluster-64495.0	up	1494	--	--	--
Cluster-68852.3	up	677	--	--	--
Cluster-91366.3	up	880	--	--	--
Cluster-2143.19	up	495	--	--	--
Cluster-93754.6	up	1679	--	--	--
Cluster-76343.7	up	1728	--	--	--
Cluster-85406.1	up	1020	--	--	--
Cluster-89282.6	up	1302	--	--	--
Cluster-92570.5	up	818	--	--	--
Cluster-86284.0	up	543	--	--	--
Cluster-92383.0	up	1069	--	--	--
Cluster-78346.3	up	1052	--	--	--
Cluster-62203.3	up	765	--	--	--
Cluster-87814.4	up	1208	--	--	--
Cluster-36997.0	up	2265	--	--	--
Cluster-82200.1	up	717	--	--	--
Cluster-84308.2	up	1340	--	--	--
Cluster-90927.0	up	558	--	--	--
Cluster-83759.5	up	2632	--	--	--
Cluster-37717.8	up	400	--	--	--
Cluster-91877.4	up	799	--	--	--
Cluster-83800.2	up	1319	--	--	--
Cluster-53214.43	up	709	--	--	--
Cluster-70809.0	up	1224	--	--	--
Cluster-65120.13	up	1297	--	--	--
Cluster-84109.1	up	1411	--	--	--
Cluster-81361.6	up	2818	--	--	--
Cluster-69943.0	up	1322	--	--	--
Cluster-78542.0	up	1174	--	--	--
Cluster-87161.5	up	908	--	--	--
Cluster-54467.0	up	614	--	--	--
Cluster-94475.0	up	785	--	--	--
Cluster-65062.0	up	1065	--	--	--
Cluster-86765.1	up	900	--	--	--
Cluster-85546.1	up	806	--	--	--
Cluster-87194.4	up	720	--	--	--
Cluster-57161.12	up	4161	--	--	--
Cluster-88776.2	up	2784	--	--	--
Cluster-58381.0	up	5888	--	--	--
Cluster-89749.0	up	538	--	--	--
Cluster-81308.2	up	1650	--	--	--
Cluster-75555.0	up	1568	--	--	--
Cluster-73176.3	up	1052	--	--	--
Cluster-65147.0	up	1074	--	--	--
Cluster-92236.4	up	936	--	--	--
Cluster-94853.1	up	878	--	--	--
Cluster-89078.2	up	4435	--	--	--
Cluster-71867.0	up	1908	--	--	--
Cluster-62926.5	up	2836	--	--	--
Cluster-73959.0	up	1032	--	--	--
Cluster-94651.6	up	2044	--	--	--
Cluster-84977.0	up	2066	--	--	--
Cluster-93339.4	up	1596	--	--	--
Cluster-79863.0	up	642	--	--	--
Cluster-95893.11	up	1482	--	--	--
Cluster-91294.0	up	1228	--	--	--
Cluster-90787.5	up	845	--	--	--
Cluster-58200.0	up	755	--	--	--
Cluster-95693.0	up	1887	--	--	--
Cluster-76333.0	up	1798	--	--	--
Cluster-84108.1	up	2231	--	--	--
Cluster-92383.1	up	2226	--	--	--
Cluster-75997.0	up	2001	--	--	--
Cluster-84576.2	up	1362	--	--	--
Cluster-69422.0	up	449	--	--	--
Cluster-94674.5	up	1694	--	--	--
Cluster-94421.9	up	2390	--	--	--
Cluster-94544.0	up	798	--	--	--
Cluster-92791.6	up	1721	--	--	--
Cluster-77627.0	up	518	--	--	--
Cluster-90849.3	up	1802	--	--	--
Cluster-77226.3	up	2225	--	--	--
Cluster-83176.34	up	1649	--	--	--
Cluster-69316.34	up	2896	--	--	--
Cluster-87915.0	up	1279	--	--	--
Cluster-66604.0	up	1899	--	--	--
Cluster-88745.16	up	1025	--	--	--
Cluster-85963.32	up	4749	--	--	--
Cluster-93438.0	up	1134	--	--	--
Cluster-87662.0	up	621	--	--	--
Cluster-77932.0	up	921	--	--	--
Cluster-80606.25	up	682	--	--	--
Cluster-89981.5	up	1120	--	--	--
Cluster-89505.0	up	2092	--	--	--
Cluster-69114.8	up	594	--	--	--
Cluster-79684.0	up	521	--	--	--
Cluster-84206.11	up	1997	--	--	--
Cluster-93652.1	up	2315	--	--	--
Cluster-91866.1	up	1395	--	--	--
Cluster-87509.8	up	708	--	--	--
Cluster-39172.37	up	288	--	--	--
Cluster-88070.1	up	1123	--	--	--
Cluster-96230.4	up	2031	--	--	--
Cluster-87584.0	up	2382	--	--	--
Cluster-49370.4	up	391	--	--	--
Cluster-92446.2	up	1314	--	--	--
Cluster-62926.4	up	1301	--	--	--
Cluster-94448.0	up	2931	--	--	--
Cluster-55909.1	up	2007	--	--	--
Cluster-83083.1	up	1490	--	--	--
Cluster-93197.4	up	2572	--	--	--
Cluster-74582.0	up	678	--	--	--
Cluster-78805.2	up	1248	--	--	--
Cluster-57686.10	up	584	--	--	--
Cluster-26352.4	up	6803	--	--	--
Cluster-93573.1	up	1710	--	--	--
Cluster-74729.0	up	1107	--	--	--
Cluster-77584.2	up	610	--	--	--
Cluster-88361.0	up	897	--	--	--
Cluster-79670.1	up	2136	--	--	--
Cluster-77847.2	up	2184	--	--	--
Cluster-86754.5	up	1835	--	--	--
Cluster-65057.0	up	2552	--	--	--
Cluster-92107.3	up	5219	--	--	--
Cluster-87284.0	up	2415	--	--	--
Cluster-81782.2	up	1486	--	--	--
Cluster-81692.0	up	2534	--	--	--
Cluster-55655.1	up	672	--	--	--
Cluster-91416.8	up	1259	--	--	--
Cluster-48115.26	up	1523	--	--	--
Cluster-76762.16	up	815	--	--	--
Cluster-54710.24	up	794	--	--	--
Cluster-60412.0	up	3504	--	--	--
Cluster-87282.1	up	1375	--	--	--
Cluster-94094.7	up	3303	--	--	--
Cluster-84850.4	up	3554	--	--	--
Cluster-2143.11	up	1031	--	--	--
Cluster-94668.3	up	3957	--	--	--
Cluster-92062.2	up	490	--	--	--
Cluster-53633.3	up	1041	--	--	--
Cluster-94690.1	up	2037	--	--	--
Cluster-93071.1	up	718	--	--	--
Cluster-93952.11	up	726	--	--	--
Cluster-88230.23	up	769	--	--	--
Cluster-71802.0	up	717	--	--	--
Cluster-91583.5	up	2824	--	--	--
Cluster-67981.0	up	617	--	--	--
Cluster-94787.6	up	584	--	--	--
Cluster-88728.1	up	1387	--	--	--
Cluster-88216.5	up	601	--	--	--
Cluster-92047.4	up	2093	--	--	--
Cluster-91083.0	up	828	--	--	--
Cluster-87819.2	up	995	--	--	--
Cluster-78995.0	up	1179	--	--	--
Cluster-83470.9	up	343	--	--	--
Cluster-83669.0	up	1188	--	--	--
Cluster-71751.0	up	454	--	--	--
Cluster-70112.0	up	1682	--	--	--
Cluster-51513.4	up	2287	--	--	--
Cluster-514.45	up	852	--	--	--
Cluster-85253.9	up	712	--	--	--
Cluster-76524.0	up	1758	--	--	--
Cluster-94881.3	up	2096	--	--	--
Cluster-89274.7	up	1468	--	--	--
Cluster-94059.0	up	1244	--	--	--
Cluster-81284.0	up	955	--	--	--
Cluster-95671.0	up	1573	--	--	--
Cluster-87161.0	up	1727	--	--	--
Cluster-82476.2	up	1161	--	--	--
Cluster-63081.3	up	1744	--	--	--
Cluster-514.108	up	425	--	--	--
Cluster-85058.1	up	1890	--	--	--
Cluster-78233.0	up	1378	--	--	--
Cluster-85018.1	up	1018	--	--	--
Cluster-72164.0	up	1679	--	--	--
Cluster-59050.0	up	1036	--	--	--
Cluster-75600.10	up	1326	--	--	--
Cluster-92022.3	up	2155	--	--	--
Cluster-79476.6	up	2099	--	--	--
Cluster-74819.0	up	594	--	--	--
Cluster-91234.5	up	2613	--	--	--
Cluster-66786.13	up	1161	--	--	--
Cluster-83176.5	up	822	--	--	--
Cluster-82821.2	up	940	--	--	--
Cluster-94646.12	up	1479	--	--	--
Cluster-90996.0	up	1975	--	--	--
Cluster-71885.0	up	341	--	--	--
Cluster-94630.4	up	1208	--	--	--
Cluster-87846.0	up	819	--	--	--
Cluster-77886.0	up	1532	--	--	--
Cluster-92566.2	up	2964	--	--	--
Cluster-82973.13	up	1098	--	--	--
Cluster-68028.0	up	1175	--	--	--
Cluster-94254.7	up	1852	--	--	--
Cluster-78801.1	up	3221	--	--	--
Cluster-93578.4	up	2156	--	--	--
Cluster-91189.3	up	1577	--	--	--
Cluster-72364.0	up	915	--	--	--
Cluster-83658.4	up	2495	--	--	--
Cluster-95211.4	up	1925	--	--	--
Cluster-93965.8	up	1093	--	--	--
Cluster-87032.1	up	2119	--	--	--
Cluster-79137.22	up	1963	--	--	--
Cluster-94834.13	up	1219	--	--	--
Cluster-92639.23	up	466	--	--	--
Cluster-88569.0	up	2113	--	--	--
Cluster-93737.3	up	1982	--	--	--
Cluster-70162.1	up	449	--	--	--
Cluster-94421.11	up	1695	--	--	--
Cluster-72487.3	up	3753	--	--	--
Cluster-82145.7	up	1538	--	--	--
Cluster-70111.0	up	574	--	--	--
Cluster-95055.1	up	638	--	--	--
Cluster-82006.12	up	1273	--	--	--
Cluster-81636.1	up	1894	--	--	--
Cluster-83629.1	up	3648	--	--	--
Cluster-58960.8	up	1530	--	--	--
Cluster-67280.0	up	1226	--	--	--
Cluster-79476.8	up	1162	--	--	--
Cluster-70831.16	up	1730	--	--	--
Cluster-85406.0	up	915	--	--	--
Cluster-81011.1	up	868	--	--	--
Cluster-85458.1	up	820	--	--	--
Cluster-90509.6	up	2329	--	--	--
Cluster-87074.9	up	4246	--	--	--
Cluster-58108.1	up	2411	--	--	--
Cluster-84961.0	up	1477	--	--	--
Cluster-74872.1	up	1061	--	--	--
Cluster-79558.1	up	1536	--	--	--
Cluster-95990.3	up	1479	--	--	--
Cluster-94968.4	up	1697	--	--	--
Cluster-95234.9	up	2809	--	--	--
Cluster-89981.49	up	373	--	--	--
Cluster-80456.25	up	542	--	--	--
Cluster-73457.2	up	2491	--	--	--
Cluster-89098.4	up	735	--	--	--
Cluster-57686.45	up	368	--	--	--
Cluster-53808.6	up	1128	--	--	--
Cluster-84527.2	up	2198	--	--	--
Cluster-81068.0	up	1499	--	--	--
Cluster-49350.0	up	454	--	--	--
Cluster-92001.0	up	2007	--	--	--
Cluster-94630.9	up	1361	--	--	--
Cluster-56471.0	up	1475	--	--	--
Cluster-92175.13	up	5677	--	--	--
Cluster-67571.0	up	1166	--	--	--
Cluster-79588.2	up	1405	--	--	--
Cluster-64868.2	up	1709	--	--	--
Cluster-56534.0	up	977	--	--	--
Cluster-95118.6	up	6095	--	--	--
Cluster-91235.1	up	1480	--	--	--
Cluster-90588.7	up	460	--	--	--
Cluster-93406.0	up	655	--	--	--
Cluster-95093.7	up	2057	--	--	--
Cluster-89961.2	up	924	--	--	--
Cluster-62452.4	up	2889	--	--	--
Cluster-58889.1	up	1170	--	--	--
Cluster-84147.0	up	2242	--	--	--
Cluster-89558.9	up	1094	--	--	--
Cluster-90588.5	up	564	--	--	--
Cluster-56083.0	up	866	--	--	--
Cluster-78508.0	up	1861	--	--	--
Cluster-92317.4	up	723	--	--	--
Cluster-81117.6	up	623	--	--	--
Cluster-57686.53	up	2252	--	--	--
Cluster-87859.2	up	2084	--	--	--
Cluster-89604.1	up	824	--	--	--
Cluster-78944.0	up	2910	--	--	--
Cluster-83176.22	up	512	--	--	--
Cluster-85675.6	up	1683	--	--	--
Cluster-88760.1	up	740	--	--	--
Cluster-79008.0	up	1286	--	--	--
Cluster-93904.2	up	991	--	--	--
Cluster-83076.0	up	761	--	--	--
Cluster-61458.4	up	1712	--	--	--
Cluster-94767.0	up	426	--	--	--
Cluster-91812.1	up	1195	--	--	--
Cluster-79644.1	up	1004	--	--	--
Cluster-96057.4	up	4032	--	--	--
Cluster-81661.1	up	674	--	--	--
Cluster-42440.0	up	7855	--	--	--
Cluster-84461.1	up	4381	--	--	--
Cluster-57092.0	up	626	--	--	--
Cluster-90583.8	up	963	--	--	--
Cluster-84351.3	up	1505	--	--	--
Cluster-84922.0	up	4501	--	--	--
Cluster-81851.0	up	1871	--	--	--
Cluster-92201.5	up	2340	--	--	--
Cluster-76319.24	up	2420	--	--	--
Cluster-90535.3	up	1445	--	--	--
Cluster-73933.1	up	695	--	--	--
Cluster-66219.1	up	1209	--	--	--
Cluster-94915.0	up	656	--	--	--
Cluster-52661.9	up	477	--	--	--
Cluster-65080.0	up	1605	--	--	--
Cluster-86099.0	up	2143	--	--	--
Cluster-83083.3	up	1507	--	--	--
Cluster-70199.0	up	2887	--	--	--
Cluster-63511.2	up	1494	--	--	--
Cluster-73316.0	up	561	--	--	--
Cluster-35349.0	up	1233	--	--	--
Cluster-65460.4	up	2820	--	--	--
Cluster-47001.11	up	5514	--	--	--
Cluster-90465.1	up	3507	--	--	--
Cluster-69602.7	up	1012	--	--	--
Cluster-76085.0	up	1001	--	--	--
Cluster-83005.0	up	1911	--	--	--
Cluster-65443.16	up	1787	--	--	--
Cluster-76628.0	up	436	--	--	--
Cluster-80723.5	up	1066	--	--	--
Cluster-66074.0	up	734	--	--	--
Cluster-53214.62	up	657	--	--	--
Cluster-79556.7	up	1239	--	--	--
Cluster-88775.0	up	732	--	--	--
Cluster-85544.7	up	1860	--	--	--
Cluster-62159.0	up	890	--	--	--
Cluster-87772.7	up	1416	--	--	--
Cluster-39172.38	up	319	--	--	--
Cluster-85959.5	up	584	--	--	--
Cluster-83801.2	up	1851	--	--	--
Cluster-93022.3	up	1205	--	--	--
Cluster-62235.1	up	406	--	--	--
Cluster-65780.5	up	446	--	--	--
Cluster-81910.1	up	633	--	--	--
Cluster-89476.6	up	4995	--	--	--
Cluster-70525.0	up	1397	--	--	--
Cluster-82260.2	up	808	--	--	--
Cluster-81814.7	up	1299	--	--	--
Cluster-80857.5	up	1205	--	--	--
Cluster-83176.39	up	501	--	--	--
Cluster-56745.0	up	677	--	--	--
Cluster-85621.3	up	808	--	--	--
Cluster-88275.3	up	1369	--	--	--
Cluster-514.100	up	489	--	--	--
Cluster-95023.5	up	1338	--	--	--
Cluster-95289.10	up	1079	--	--	--
Cluster-94834.2	up	2820	--	--	--
Cluster-68730.0	up	722	--	--	--
Cluster-85963.29	up	4579	--	--	--
Cluster-94651.5	up	1494	--	--	--
Cluster-93659.3	up	1272	--	--	--
Cluster-93784.6	up	1681	--	--	--
Cluster-53917.0	up	869	--	--	--
Cluster-82888.1	up	1345	--	--	--
Cluster-69297.0	up	303	--	--	--
Cluster-69353.0	up	711	--	--	--
Cluster-85778.1	up	834	--	--	--
Cluster-2143.12	up	279	--	--	--
Cluster-80576.0	up	425	--	--	--
Cluster-94092.0	up	620	--	--	--
Cluster-93642.4	up	1173	--	--	--
Cluster-72088.10	up	565	--	--	--
Cluster-93928.3	up	2502	--	--	--
Cluster-79491.0	up	457	--	--	--
Cluster-86474.1	up	989	--	--	--
Cluster-89727.5	up	1888	--	--	--
Cluster-94630.7	up	1271	--	--	--
Cluster-86648.0	up	736	--	--	--
Cluster-81681.0	up	1985	--	--	--
Cluster-89891.0	up	2205	--	--	--
Cluster-92033.2	up	1420	--	--	--
Cluster-89933.0	up	763	--	--	--
Cluster-73364.0	up	1312	--	--	--
Cluster-79929.0	up	1147	--	--	--
Cluster-73176.11	up	264	--	--	--
Cluster-93569.1	up	619	--	--	--
Cluster-94753.0	up	919	--	--	--
Cluster-77866.0	up	673	--	--	--
Cluster-87356.6	up	408	--	--	--
Cluster-93739.1	up	919	--	--	--
Cluster-95475.2	up	860	--	--	--
Cluster-70676.2	up	2156	--	--	--
Cluster-94022.7	up	1211	--	--	--
Cluster-77955.1	up	1023	--	--	--
Cluster-76561.1	up	2955	--	--	--
Cluster-88168.1	up	831	--	--	--
Cluster-74458.0	up	644	--	--	--
Cluster-72688.0	up	1320	--	--	--
Cluster-63434.5	up	1156	--	--	--
Cluster-93463.3	up	2408	--	--	--
Cluster-93695.12	up	2229	--	--	--
Cluster-67273.6	up	1391	--	--	--
Cluster-92226.1	up	1308	--	--	--
Cluster-87684.4	up	1299	--	--	--
Cluster-91653.5	up	870	--	--	--
Cluster-47289.0	up	973	--	--	--
Cluster-84081.2	up	698	--	--	--
Cluster-63473.4	up	1281	--	--	--
Cluster-2143.6	up	419	--	--	--
Cluster-88961.5	up	631	--	--	--
Cluster-76857.1	up	634	--	--	--
Cluster-86792.0	up	693	--	--	--
Cluster-514.16	up	406	--	--	--
Cluster-65429.8	up	1637	--	--	--
Cluster-75784.1	up	1877	--	--	--
Cluster-75777.0	up	1410	--	--	--
Cluster-87769.1	up	4490	--	--	--
Cluster-58135.0	up	1530	--	--	--
Cluster-49115.0	up	373	--	--	--
Cluster-86989.1	up	631	--	--	--
Cluster-89592.7	up	1387	--	--	--
Cluster-95125.1	up	4584	--	--	--
Cluster-94848.1	up	774	--	--	--
Cluster-27962.17	up	355	--	--	--
Cluster-93213.6	up	3298	--	--	--
Cluster-63888.0	up	597	--	--	--
Cluster-85870.7	up	3233	--	--	--
Cluster-87835.1	up	1049	--	--	--
Cluster-88157.0	up	2158	--	--	--
Cluster-2143.10	up	603	--	--	--
Cluster-89331.5	up	1012	--	--	--
Cluster-92442.6	up	1161	--	--	--
Cluster-87625.0	up	512	--	--	--
Cluster-95267.20	up	493	--	--	--
Cluster-86084.0	up	1172	--	--	--
Cluster-87459.0	up	3553	--	--	--
Cluster-87921.1	up	644	--	--	--
Cluster-63778.0	up	898	--	--	--
Cluster-85026.0	up	621	--	--	--
Cluster-73707.2	up	891	--	--	--
Cluster-71228.1	up	1287	--	--	--
Cluster-77966.7	up	976	--	--	--
Cluster-87881.0	up	2398	--	--	--
Cluster-91012.1	up	777	--	--	--
Cluster-93004.2	up	4428	--	--	--
Cluster-56080.0	up	635	--	--	--
Cluster-48067.0	up	1106	--	--	--
Cluster-81501.0	up	1340	--	--	--
Cluster-89896.9	up	718	--	--	--
Cluster-75342.0	up	817	--	--	--
Cluster-79838.6	up	3909	--	--	--
Cluster-514.85	up	748	--	--	--
Cluster-92480.5	up	4042	--	--	--
Cluster-93270.0	up	1290	--	--	--
Cluster-52030.7	up	718	--	--	--
Cluster-85090.2	up	643	--	--	--
Cluster-77648.0	up	694	--	--	--
Cluster-79657.0	up	901	--	--	--
Cluster-91594.0	up	2239	--	--	--
Cluster-83176.2	up	444	--	--	--
Cluster-57834.0	up	3487	--	--	--
Cluster-27989.4	up	385	--	--	--
Cluster-83058.0	up	1089	--	--	--
Cluster-91919.3	up	3474	--	--	--
Cluster-81564.1	up	1246	--	--	--
Cluster-81907.8	up	2493	--	--	--
Cluster-35301.0	up	3201	--	--	--
Cluster-63278.0	up	771	--	--	--
Cluster-95475.10	up	2797	--	--	--
Cluster-84805.5	up	4317	--	--	--
Cluster-76596.0	up	511	--	--	--
Cluster-83791.5	up	5725	--	--	--
Cluster-90483.0	up	1718	--	--	--
Cluster-79492.3	up	766	--	--	--
Cluster-87953.14	up	1858	--	--	--
Cluster-94263.0	up	3832	--	--	--
Cluster-77694.8	up	797	--	--	--
Cluster-91832.6	up	4464	--	--	--
Cluster-92063.3	up	707	--	--	--
Cluster-92612.3	up	1103	--	--	--
Cluster-79400.0	up	2808	--	--	--
Cluster-93592.1	up	2098	--	--	--
Cluster-60534.2	up	1107	--	--	--
Cluster-42541.0	up	1822	--	--	--
Cluster-91842.1	up	1229	--	--	--
Cluster-89881.0	up	760	--	--	--
Cluster-53214.41	up	517	--	--	--
Cluster-87216.1	up	470	--	--	--
Cluster-91034.3	up	1517	--	--	--
Cluster-66611.0	up	895	--	--	--
Cluster-73176.6	up	767	--	--	--
Cluster-81842.0	up	2617	--	--	--
Cluster-92877.1	up	2225	--	--	--
Cluster-74314.0	up	418	--	--	--
Cluster-79522.0	up	796	--	--	--
Cluster-48224.4	up	1314	--	--	--
Cluster-93289.15	up	876	--	--	--
Cluster-83084.4	up	1678	--	--	--
Cluster-85544.3	up	896	--	--	--
Cluster-80380.6	up	1811	--	--	--
Cluster-80867.0	up	757	--	--	--
Cluster-514.105	up	401	--	--	--
Cluster-91695.4	up	1178	--	--	--
Cluster-37601.0	up	1564	--	--	--
Cluster-95982.1	up	1857	--	--	--
Cluster-80456.8	up	525	--	--	--
Cluster-91172.0	up	1221	--	--	--
Cluster-94869.2	up	2682	--	--	--
Cluster-56296.0	up	468	--	--	--
Cluster-86488.11	up	2487	--	--	--
Cluster-91928.2	up	1429	--	--	--
Cluster-85476.1	up	1438	--	--	--
Cluster-38800.0	up	988	--	--	--
Cluster-83675.6	up	812	--	--	--
Cluster-85558.0	up	572	--	--	--
Cluster-60534.1	up	1107	--	--	--
Cluster-93143.1	up	666	--	--	--
Cluster-59029.2	up	506	--	--	--
Cluster-93098.3	up	923	--	--	--
Cluster-90892.3	up	801	--	--	--
Cluster-78165.1	up	1900	--	--	--
Cluster-86297.5	up	3094	--	--	--
Cluster-60534.7	up	424	--	--	--
Cluster-95209.8	up	1112	--	--	--
Cluster-92403.26	up	1768	--	--	--
Cluster-78876.23	up	1651	--	--	--
Cluster-77397.9	up	2363	--	--	--
Cluster-72531.6	up	845	--	--	--
Cluster-87894.3	up	2470	--	--	--
Cluster-59123.0	up	1663	--	--	--
Cluster-91492.1	up	2366	--	--	--
Cluster-86488.3	up	3089	--	--	--
Cluster-85007.0	up	285	--	--	--
Cluster-52322.0	up	1393	--	--	--
Cluster-94537.1	up	889	--	--	--
Cluster-82895.2	up	3746	--	--	--
Cluster-80962.4	up	1136	--	--	--
Cluster-94421.19	up	1777	--	--	--
Cluster-61824.1	up	1398	--	--	--
Cluster-92430.1	up	1105	--	--	--
Cluster-51682.3	up	747	--	--	--
Cluster-87664.0	up	659	--	--	--
Cluster-75794.0	up	3423	--	--	--
Cluster-67653.4	up	2880	--	--	--
Cluster-84357.1	up	835	--	--	--
Cluster-77948.0	up	880	--	--	--
Cluster-59327.6	up	718	--	--	--
Cluster-95937.1	up	519	--	--	--
Cluster-91377.4	up	1652	--	--	--
Cluster-65669.0	up	1073	--	--	--
Cluster-65443.31	up	1356	--	--	--
Cluster-75328.0	up	326	--	--	--
Cluster-73114.22	up	473	--	--	--
Cluster-53214.8	up	694	--	--	--
Cluster-60749.0	up	995	--	--	--
Cluster-91366.8	up	1747	--	--	--
Cluster-93291.0	up	2348	--	--	--
Cluster-72315.0	up	584	--	--	--
Cluster-89078.5	up	2606	--	--	--
Cluster-89833.3	up	2002	--	--	--
Cluster-93965.5	up	1565	--	--	--
Cluster-83083.4	up	1402	--	--	--
Cluster-74784.4	up	1157	--	--	--
Cluster-89815.0	up	3660	--	--	--
Cluster-77634.9	up	3385	--	--	--
Cluster-61921.8	up	2767	--	--	--
Cluster-73745.16	up	1382	--	--	--
Cluster-85133.5	up	1170	--	--	--
Cluster-48356.0	up	681	--	--	--
Cluster-89377.0	up	1698	--	--	--
Cluster-77968.4	up	1545	--	--	--
Cluster-90215.8	up	973	--	--	--
Cluster-95167.0	up	714	--	--	--
Cluster-53310.7	up	1345	--	--	--
Cluster-67765.7	up	733	--	--	--
Cluster-95766.1	up	713	--	--	--
Cluster-58514.2	up	1049	--	--	--
Cluster-85296.4	up	1252	--	--	--
Cluster-90120.0	up	773	--	--	--
Cluster-77468.13	up	2782	--	--	--
Cluster-90373.6	up	3177	--	--	--
Cluster-88223.7	up	1542	--	--	--
Cluster-74870.0	up	775	--	--	--
Cluster-44859.0	up	531	--	--	--
Cluster-80647.5	up	1856	--	--	--
Cluster-47702.0	up	1461	--	--	--
Cluster-72549.0	up	2029	--	--	--
Cluster-89298.10	up	1184	--	--	--
Cluster-77863.0	up	959	--	--	--
Cluster-57161.11	up	7565	--	--	--
Cluster-88235.0	up	1124	--	--	--
Cluster-87894.4	up	1436	--	--	--
Cluster-92424.0	up	2907	--	--	--
Cluster-74477.23	up	332	--	--	--
Cluster-90970.0	up	735	--	--	--
Cluster-91848.0	up	1086	--	--	--
Cluster-50887.1	up	1329	--	--	--
Cluster-59096.3	up	685	--	--	--
Cluster-69275.0	up	1507	--	--	--
Cluster-69179.0	up	622	--	--	--
Cluster-91410.2	up	1581	--	--	--
Cluster-89953.0	up	737	--	--	--
Cluster-94227.0	up	1048	--	--	--
Cluster-67171.0	up	1992	--	--	--
Cluster-94028.4	up	3147	--	--	--
Cluster-79464.0	up	730	--	--	--
Cluster-2143.43	up	397	--	--	--
Cluster-78346.15	up	447	--	--	--
Cluster-55077.0	up	651	--	--	--
Cluster-77745.7	up	1120	--	--	--
Cluster-93358.1	up	2076	--	--	--
Cluster-90941.10	up	2125	--	--	--
Cluster-67600.0	up	1094	--	--	--
Cluster-71865.0	up	544	--	--	--
Cluster-50080.2	up	756	--	--	--
Cluster-76379.0	up	328	--	--	--
Cluster-94394.2	up	3584	--	--	--
Cluster-78654.0	up	4436	--	--	--
Cluster-95709.1	up	1911	--	--	--
Cluster-82025.0	up	603	--	--	--
Cluster-79512.0	up	842	--	--	--
Cluster-83682.0	up	746	--	--	--
Cluster-85940.0	up	1741	--	--	--
Cluster-86733.6	up	1023	--	--	--
Cluster-94383.3	up	2006	--	--	--
Cluster-91930.4	up	532	--	--	--
Cluster-86358.0	up	1252	--	--	--
Cluster-83424.2	up	1158	--	--	--
Cluster-35517.0	up	521	--	--	--
Cluster-54392.8	up	820	--	--	--
Cluster-68416.0	up	902	--	--	--
Cluster-91393.2	up	3727	--	--	--
Cluster-56130.0	up	769	--	--	--
Cluster-78757.1	up	1416	--	--	--
Cluster-61976.0	up	1124	--	--	--
Cluster-75041.1	up	618	--	--	--
Cluster-87788.2	up	4218	--	--	--
Cluster-91131.0	up	1473	--	--	--
Cluster-95994.0	up	1868	--	--	--
Cluster-91701.8	up	948	--	--	--
Cluster-79807.2	up	1043	--	--	--
Cluster-91420.1	up	3341	--	--	--
Cluster-95129.3	up	2499	--	--	--
Cluster-82018.5	up	802	--	--	--
Cluster-514.143	up	410	--	--	--
Cluster-72859.2	up	2134	--	--	--
Cluster-63047.2	up	1469	--	--	--
Cluster-85129.1	up	1006	--	--	--
Cluster-90172.1	up	1047	--	--	--
Cluster-69316.30	up	1727	--	--	--
Cluster-80456.2	up	1132	--	--	--
Cluster-82851.5	up	654	--	--	--
Cluster-71070.6	up	641	--	--	--
Cluster-79611.2	up	2761	--	--	--
Cluster-91034.0	up	650	--	--	--
Cluster-85121.0	up	1422	--	--	--
Cluster-78876.24	up	311	--	--	--
Cluster-82697.0	up	2773	--	--	--
Cluster-80775.0	up	1836	--	--	--
[truncated: 1,404 more rows]
