# Supplementary material for: Chemical composition and transcriptomic analysis revealed the dynamic changes of saponins during the growth of Panax japonicus var. major
Source: AoB Plants. 2025 Jun 26;17(4):plaf034. doi: 10.1093/aobpla/plaf034 (PMC12282125; doi:10.1093/aobpla/plaf034)
Supplement: plaf034_Supplementary_Data [file plaf034_supplementary_data.zip › Table S7 The correlation between the expression levels of genes involved in ginsenoside biosynthesis and the content of ginsenosides..xlsx]

## Sheet: result_cor_result
Ginsenoside	Gene	r	p
Calenduloside E	Cluster-69608.1	-0.989748	0.0102523804821461
Calenduloside E	Cluster-75709.0	0.590416577771085	0.409583422228915
Calenduloside E	Cluster-78640.7	-0.803683	0.196317319541107
Calenduloside E	Cluster-79865.0	-0.591227	0.408772739395535
Calenduloside E	Cluster-83652.1	0.836863686282502	0.163136313717498
Calenduloside E	Cluster-84246.2	0.950352235161244	0.0496477648387562
Calenduloside E	Cluster-84715.1	-0.799278	0.200722377472821
Calenduloside E	Cluster-84980.1	0.690393584540664	0.309606415459336
Calenduloside E	Cluster-84980.2	0.717321526079837	0.282678473920163
Calenduloside E	Cluster-84980.6	-0.768115	0.231884596758527
Calenduloside E	Cluster-93189.3	0.801070585020727	0.198929414979273
Calenduloside E	Cluster-94257.5	-0.690402	0.309598257229145
Calenduloside E	Cluster-94704.9	-0.837389	0.162610650011421
Calenduloside E	Cluster-95698.1	-0.973	0.0270002269220554
Calenduloside E	Cluster-95698.4	-0.570788	0.429211677725688
Calenduloside E	Cluster-95802.1	-0.853174	0.146826095838219
Calenduloside E	Cluster-95802.2	-0.973829	0.0261705875673702
Chikusetsu saponin IVa	Cluster-69608.1	0.74885925822442	0.25114074177558
Chikusetsu saponin IVa	Cluster-75709.0	-0.985533	0.0144672583963864
Chikusetsu saponin IVa	Cluster-78640.7	0.98140003173172	0.0185999682682797
Chikusetsu saponin IVa	Cluster-79865.0	0.984072177179431	0.0159278228205694
Chikusetsu saponin IVa	Cluster-83652.1	-0.956525	0.0434745750171271
Chikusetsu saponin IVa	Cluster-84246.2	-0.605583	0.394416507349289
Chikusetsu saponin IVa	Cluster-84715.1	0.965748667773204	0.0342513322267961
Chikusetsu saponin IVa	Cluster-84980.1	-0.967358	0.0326418337970621
Chikusetsu saponin IVa	Cluster-84980.2	-0.96927	0.0307300102168262
Chikusetsu saponin IVa	Cluster-84980.6	0.987051140961076	0.012948859038924
Chikusetsu saponin IVa	Cluster-93189.3	-0.747049	0.252951408711726
Chikusetsu saponin IVa	Cluster-94257.5	0.981720046665004	0.018279953334996
Chikusetsu saponin IVa	Cluster-94704.9	0.961522048751565	0.0384779512484351
Chikusetsu saponin IVa	Cluster-95698.1	0.622221997501905	0.377778002498095
Chikusetsu saponin IVa	Cluster-95698.4	0.979694243779874	0.0203057562201258
Chikusetsu saponin IVa	Cluster-95802.1	0.619887371619593	0.380112628380407
Chikusetsu saponin IVa	Cluster-95802.2	0.847221934112148	0.152778065887852
Ginsenoside Rb1	Cluster-69608.1	0.926253497509168	0.0737465024908323
Ginsenoside Rb1	Cluster-75709.0	-0.432043	0.567957345426272
Ginsenoside Rb1	Cluster-78640.7	0.650187684739161	0.349812315260839
Ginsenoside Rb1	Cluster-79865.0	0.406765638193084	0.593234361806916
Ginsenoside Rb1	Cluster-83652.1	-0.743359	0.256641329444461
Ginsenoside Rb1	Cluster-84246.2	-0.891806	0.108193790657124
Ginsenoside Rb1	Cluster-84715.1	0.700042953733999	0.299957046266001
Ginsenoside Rb1	Cluster-84980.1	-0.581644	0.418355964718999
Ginsenoside Rb1	Cluster-84980.2	-0.610555	0.389444826681635
Ginsenoside Rb1	Cluster-84980.6	0.605559275019893	0.394440724980107
Ginsenoside Rb1	Cluster-93189.3	-0.814866	0.185133978424235
Ginsenoside Rb1	Cluster-94257.5	0.506974523703879	0.49302547629612
Ginsenoside Rb1	Cluster-94704.9	0.686952699979647	0.313047300020353
Ginsenoside Rb1	Cluster-95698.1	0.994403539343524	0.00559646065647624
Ginsenoside Rb1	Cluster-95698.4	0.414874682885917	0.585125317114083
Ginsenoside Rb1	Cluster-95802.1	0.905905847672544	0.094094152327456
Ginsenoside Rb1	Cluster-95802.2	0.894258477574419	0.105741522425581
Zingibroside R1	Cluster-69608.1	-0.856775	0.143224714693565
Zingibroside R1	Cluster-75709.0	0.720965620002217	0.279034379997783
Zingibroside R1	Cluster-78640.7	-0.796698	0.203301522302483
Zingibroside R1	Cluster-79865.0	-0.657058	0.342941601037889
Zingibroside R1	Cluster-83652.1	0.928602430303278	0.071397569696722
Zingibroside R1	Cluster-84246.2	0.723209289055185	0.276790710944815
Zingibroside R1	Cluster-84715.1	-0.911413	0.0885866974138888
Zingibroside R1	Cluster-84980.1	0.855372063333712	0.144627936666288
Zingibroside R1	Cluster-84980.2	0.870484329320614	0.129515670679386
Zingibroside R1	Cluster-84980.6	-0.768816	0.231184365018413
Zingibroside R1	Cluster-93189.3	0.98117884912124	0.0188211508787605
Zingibroside R1	Cluster-94257.5	-0.688905	0.31109514047755
Zingibroside R1	Cluster-94704.9	-0.796335	0.203664564009228
Zingibroside R1	Cluster-95698.1	-0.938341	0.0616589415498059
Zingibroside R1	Cluster-95698.4	-0.715229	0.284770684049399
Zingibroside R1	Cluster-95802.1	-0.973496	0.0265044478868528
Zingibroside R1	Cluster-95802.2	-0.90428	0.0957195515113771
