# Supplementary material for: Chemical composition and transcriptomic analysis revealed the dynamic changes of saponins during the growth of Panax japonicus var. major
Source: AoB Plants. 2025 Jun 26;17(4):plaf034. doi: 10.1093/aobpla/plaf034 (PMC12282125; doi:10.1093/aobpla/plaf034)
Supplement: plaf034_Supplementary_Data [file plaf034_supplementary_data.zip › Table S8 Highly expressed Tfs.xlsx]

## Sheet: Red
Transcription Factor	DY2	DY3	DY4	DY5	TF-Family
ALFL9	36.41	29.4167	29.6833	25.17	Alfin-like
ERF78	25.5867	18.1133	12.1167	8.66667	AP2/ERF-ERF
ARFI	9.86667	9.74333	8.29	6.8	B3-ARF
BBRD	11.72	9.89667	8.10667	7.44667	BBR-BPC
BPC1	18.5667	15.5833	15.2367	9.15333	BBR-BPC
BPC4	17.2333	8.63667	12.6433	8.58667	BBR-BPC
BH062	25.22	16.42	18.74	16.9867	bHLH
BH074	12.4233	11.2733	10.3867	8.93	bHLH
BH035	11.0267	6.05667	7.61333	9.12667	bHLH
AI5L5	40.4933	29.1867	30.94	17.8767	bZIP
CDF3	8.33	6.69667	7.94333	5.9	C2C2-Dof
F16P2	8.76333	5.96333	6.43	6.59333	C3H
MYBC1	7.53667	5.51667	6.08	5.49	GARP-G2-like
HFA6B	168.257	56.3467	73.4733	46.3767	HSF
WLIM1	93.4233	76.2267	81.61	70.87	LIM
MYBS3	14.2633	10.11	9.52333	5.81667	MYB-related
NAC8	19.0267	14.7933	16.5367	12.87	NAC
NAC90	16.98	9.77333	12.0133	8.09667	NAC
NFYA3	14.9333	9.54333	8.23667	7.99	NF-YA
GAT24	7.77667	5.57667	5.55667	5.46	Tify
WHY2	28.0467	19.9333	21.8167	11.8333	Whirly
WRK57	12.1433	9.87333	8.67667	8.63	WRKY

## Sheet: grey60
Transcription Factor	DY2	DY3	DY4	DY5	TF-Family
ERF1	2.89	3.52333	3.28667	1.31333	AP2/ERF-ERF
Y2982	0.836667	4.08	3.23333	1.17333	B3
BH049	2.18667	2.80667	3.38667	1.67	bHLH
BH080	3.39	5.07	4.39667	3.03667	bHLH
BH094	6.37	8.47	8.05	1.48333	bHLH
DOF14	2.81333	3.67667	3.80333	1.66	C2C2-Dof
DOF53	15.26	22.1233	22.15	8.78	C2C2-Dof
C3H12	7.56667	9.08	9.00333	6.96	C3H
TCX6	1.30667	2.26667	1.89	0.116667	CPP
FRS7	1.8	2.63333	3.57333	1.28667	FAR1
FRS11	1.47667	1.69333	2.18667	1.17333	FAR1
LBD21	0.873333	1.33333	0.963333	0.253333	LOB
SRM1	1.78333	3.22667	3.46	1.77667	MYB
NAC17	94.5067	118.257	117.01	94.3533	NAC
UREF	4.57667	6.21667	7.47333	2.02667	TCP
ENAP2	9.65667	17.1933	16.6067	8.64	Trihelix
TLP3	2.83333	3.37667	3.70667	2.07667	TUB
WRK12	7.59333	9.10333	9.68	4.94333	WRKY

## Sheet: royalblue
Transcription Factor	DY2	DY3	DY4	DY5	TF-Family
NAC62	11.7733	17.5967	30.6533	11.0467	NAC
SCL14	8.19	7.78	9.39333	1.70667	GRAS
NAC14	7.62333	5.31	10.8233	3.50667	NAC
FRS4	0.743333	2.74667	2.94	0.176667	FAR1
RVE1	0.65	1.1	2.00333	0.116667	MYB-related
LHY	1.65667	1.58	3.26333	0.923333	MYB-related
HGL2	0.463333	1.90667	2.7	0.46	HB-HD-ZIP

## Sheet: cyan
Transcription Factor	DY2	DY3	DY4	DY5	TF-Family
ERF92	1.73333	1.15333	2.33667	0.43	AP2/ERF-ERF
SSRP1	2.81	3.08	4.01333	0.746667	AP2/ERF-ERF
Y1341	11.7633	10.2233	10.38	8.86667	B3
BH106	1.96333	2.88333	3.40667	0.53	bHLH
TGA21	3.61333	3.11	4.24	0.833333	bZIP
C3H20	31.41	33.5233	37.45	2.92	C3H
FES1	6.44	5.36333	5.94	5.21	C3H
C3H14	18.46	19.5867	18.46	16.06	C3H
C3H18	2.45	1.47667	2.3	0.32	C3H
MMSA	0.856667	0.226667	1.24333	0.06	FAR1
PHL2	0.516667	0.983333	1.18	0.15	GARP-G2-like
WOX2	11.5233	13	13.5767	7.06333	HB-WOX
AGL65	2.93333	0	3.52667	0	MADS-M-type
MYB4	1.91667	1.71333	2.20333	0.82	MYB-related
NAC22	7.39667	5.25667	5.17333	3.97333	NAC
NAC62	10.79	4.83333	12.1433	3.44	NAC
NAC26	2.53667	2.39	4.22333	0	NAC
NFYA7	42.5267	46.51	43.9467	34.9633	NF-YA
TIF4B	1.22	1.22333	1.00333	0.803333	Tify
BGAL3	28.96	25.15	21.69	16.95	WRKY

## Sheet: purple
Transcription Factor	DY2	DY3	DY4	DY5	TF-Family
AP2L1	1.04667	0.51	1.12	0.11	AP2/ERF-AP2
ERF21	2.34333	1.04667	3.17667	1.77	AP2/ERF-ERF
ERF16	34.3	34.43	38.0667	7.88333	AP2/ERF-ERF
ERN1	1.51333	0.493333	2.24667	1.59	AP2/ERF-ERF
DRE2C	63.9267	42.4833	47.31	3.95667	AP2/ERF-ERF
REM6	20.1933	15.13	21.02	10.2267	B3
Y1235	11.8167	10.1	13.3433	1.79667	B3
Y1176	18.9	17.2467	19.7433	2.53	B3
Y1235	1.29333	1.04333	1.85667	0.303333	B3
Y1235	44.5867	24.4333	53.4133	15.6167	B3
ARFE	10.5933	9.87333	7.67333	2.08	B3-ARF
BPC6	16.86	17.74	21.6033	12.31	BBR-BPC
BPC6	1.11667	0.126667	1.54333	0.506667	BBR-BPC
MYC3	5.73667	3.50667	8.05	1.82667	bHLH
POF21	10.1333	6.61333	8.88667	7.15	bZIP
DOF2	12.8633	11.93	14.3233	8.48667	C2C2-Dof
GATA9	2.89333	2.41667	3.16	0.703333	C2C2-GATA
IDD3	0.713333	0.776667	0.723333	0	C2H2
ZAT9	3.14	1.79	2.73	2.27	C2H2
C3H46	4.7	4.27333	3.62667	0.83	C3H
C3H48	6.40667	5.85667	5.12667	0	C3H
ZFNL	1.48667	1.06667	1.19333	0	C3H
C3H53	5.64667	1.89333	4.25667	0	C3H
C3H32	3.06	1.73	3.42333	1.26	C3H
CMTA3	2.64333	0.703333	3.04667	0.11	CAMTA
TCX2	2.41667	0.71	1	0.57	CPP
GRP2	22.73	24.51	23.32	14.8067	CSD
FRS5	1.42667	0.146667	1.65333	0	FAR1
PHLD	3.73667	3.93	4.63333	0	GARP-G2-like
MPSR1	21.9833	23.6367	22.9967	2.75	GARP-G2-like
STKLU	6.54667	5.99	6.39333	3.2	GeBP
RAM1	2.59667	1.57	3.22667	0.186667	GRAS
HAT5	8.77667	8.6	8.2	3.61333	HB-HD-ZIP
WOX4	24.4333	17.1933	22.87	6.27	HB-WOX
HSFB4	2.41667	1.53333	2.01333	1.24333	HSF
HFB4B	7.64333	5.98	10.0267	1.61333	HSF
HSF30	141.963	104.273	91.81	6.65667	HSF
HSF24	128.823	79.9967	127.38	84.71	HSF
HFA2D	62.33	57.13	57.42	11.0333	HSF
LBD19	2.50333	1.07333	1.12667	1.29	LOB
LBD12	1.36	0.74	1.14333	0.466667	LOB
SRM1	3.82	3.33667	4.75667	1.41	MYB
AS1	9.57333	6.46667	7.05667	3.08667	MYB
MYB2	13.9767	10.4967	10.09	8.67667	MYB
DIV	3.40667	2.37667	3.61667	0.806667	MYB
MYB14	2.67667	1.22333	2.49333	1.50667	MYB-related
NAC62	3.99667	3.82667	4.78667	0.583333	NAC
NAC62	12.33	10.5467	11.2867	2.8	NAC
NAC82	19.3967	14.34	15.3233	15.83	NAC
NLP6	6.51333	5.17333	6.83667	0.21	RWP-RK
S1FA	56.4367	44.7733	51.3567	43.68	S1Fa-like
SP13A	7.49333	2.73	3.32667	2.9	SBP
TCP15	16.6733	17.33	17.1367	2.62333	TCP
ULT1	11.47	7.48667	12.4133	7.54667	ULT
MIF2	8.05	4.79	5.45	3.79333	zf-HD

## Sheet: magenta
Transcription Factor	DY2	DY3	DY4	DY5	TF-Family
AIL5	3.41333	2.04	0.85	0	AP2/ERF-AP2
ERF91	1.08667	0.386667	0.266667	0.446667	AP2/ERF-ERF
ERF17	31.9633	10.78	4.31333	10.5767	AP2/ERF-ERF
ERF17	131.273	34.89	24.6	31.68	AP2/ERF-ERF
EF110	5.27667	1.44667	1.91333	0.173333	AP2/ERF-ERF
DREB3	4.49	1.38333	2.09667	0.663333	AP2/ERF-ERF
DRE2C	108.907	57.69	60.7567	20.06	AP2/ERF-ERF
DRE1D	15.75	10.3833	7.1	9.11333	AP2/ERF-ERF
ERF2	60.1933	38.2867	31.1133	49.2567	AP2/ERF-ERF
REM16	2.93333	2.32	2.24333	1.18667	B3
SPT	3.98	3.28	3.38667	3.14333	bHLH
BH025	6.59	0.583333	0.62	0.72	bHLH
BH094	57.8033	36.15	35.0667	41.4933	bHLH
BH089	8.81667	3.76667	4.77333	1.67	bHLH
BH063	4.28	2.87333	3.06333	1.36667	bHLH
BIM1	7.49	4.3	1.81333	0.693333	bHLH
UNE12	3.10667	1.74667	1.37	0.703333	bHLH
DOF34	31.4867	27.4733	24.9133	18.9333	C2C2-Dof
DOF37	4.76667	4.21	2.83	4.51667	C2C2-Dof
HDT1	204.99	159.39	164.05	160.71	C2H2
C3H12	3.02333	1.25	0.896667	1.20333	C3H
P2C27	119.323	49.92	34.7633	15.1833	DBP
P2C27	11.9567	0.516667	2.97333	0	DBP
P2C27	1.88667	1.05667	0.84	0.0266667	DBP
FRS5	6.64333	5.29667	3.18	0	FAR1
FRS5	39.37	17.4533	14.4767	18.2967	FAR1
FRS5	12.5167	0.823333	1.42	1.6	FAR1
ORR22	3.03667	2.35	1.42	0.736667	GARP-ARR-B
HS25P	175.24	101.637	136.467	55.7	GARP-G2-like
SCL14	44.4067	17.7933	27.05	14.86	GRAS
HFB4B	2.79	2.19333	0.686667	0	HSF
HSF30	118.153	30.7267	64.8467	20.84	HSF
HSF30	177.1	90.8933	97.33	31.23	HSF
HSF30	51.0867	35.63	39.6567	11.6667	HSF
HSF24	9.80667	2.83667	2.66	0	HSF
HSF24	126.787	92.7567	102.683	92.1333	HSF
HFA6B	277.3	138.1	129.683	39.0467	HSF
HFA6B	74.9933	32.7633	30.9733	13.7433	HSF
HFB2B	9.58	4.33667	2.21	0.78	HSF
HFB2B	50.4867	33.3967	41.31	44.18	HSF
MYB1	3.64667	1.82	2.13667	3.25333	MYB
MYB17	1.83	0.483333	0.356667	1.25667	MYB
TBP1	2.56667	1.83	1.09333	0.74	MYB-related
MY124	17.4067	8.78	5.52333	5.57333	MYB-related
RVE7	5.14667	1.9	2.96667	3.03333	MYB-related
NAC89	25.2167	16.6633	23.4667	11.1833	NAC
OFP7	10.41	5.57667	7.88667	4.68667	OFP
NLP5	3.67	2.28667	1.33667	1.41333	RWP-RK
NLP6	26.3667	20.5733	19.3367	13.3667	RWP-RK
TI10A	10.4967	6.21333	7.97333	7.93667	Tify
TLP8	1.96	0.86	1.25667	0.2	TUB
WRK40	2.6	2.10667	1.14	1.82	WRKY
WRK40	5.69667	0.73	1.24333	0	WRKY
MIF3	40.06	14.1667	25.5233	20.99	zf-HD
MIF3	7.15	2.04667	1.92667	1.14	zf-HD
ZHD9	42.9067	11.2667	10.7867	7.34	zf-HD

## Sheet: blue
Transcription Factor	DY2	DY3	DY4	DY5	TF-Family
ALFL1	25.2767	27.2767	27.29	32.9333	Alfin-like
ALFL6	13.1167	10.2	7.91333	27.3333	Alfin-like
DRE1A	113.723	66.5633	62.7433	255.58	AP2/ERF-ERF
DRE1D	37.9067	17.06	17.01	63.82	AP2/ERF-ERF
EF101	112.967	73.4033	57.4667	166.84	AP2/ERF-ERF
EF109	246.253	100.653	100.423	458.077	AP2/ERF-ERF
EF109	52.7433	10.1233	10.23	63.75	AP2/ERF-ERF
EF119	42.49	31.9033	38.1067	65.05	AP2/ERF-ERF
ERF03	15.43	10.49	14.56	25.1567	AP2/ERF-ERF
ERF1	84.5633	73.12	66.0167	105.857	AP2/ERF-ERF
ERF10	19.8267	34.03	33.3967	76.64	AP2/ERF-ERF
ERF2	35.7867	62.2033	30.55	68.1567	AP2/ERF-ERF
ERF25	28	7.47333	7.94333	75.9067	AP2/ERF-ERF
ERF25	39.3433	23.0733	19.92	121.287	AP2/ERF-ERF
ERF3	186.567	164.153	167.77	251.127	AP2/ERF-ERF
ERF3	12.4667	16.6833	12.1233	18.3	AP2/ERF-ERF
ERF3	19.7467	18.8733	17.8467	34.2633	AP2/ERF-ERF
ERF4	27.8867	35.0967	44.63	72.9867	AP2/ERF-ERF
ERF4	109.287	115.09	121.55	310.413	AP2/ERF-ERF
ERF4	115.247	118.837	173.35	285.187	AP2/ERF-ERF
ERF78	7.44667	13.3667	17.3167	29.68	AP2/ERF-ERF
ERF80	19.5167	17.4167	21.36	47.6567	AP2/ERF-ERF
ERFL1	6.9	6.09333	5.25	7.92	AP2/ERF-ERF
PTI5	17.47	33.6567	25.6867	44.4667	AP2/ERF-ERF
RAP22	93.6533	96.0233	93.6967	132.233	AP2/ERF-ERF
RAP23	158.773	152.573	155.117	564.713	AP2/ERF-ERF
RAP23	40.22	69.08	77.9433	105.053	AP2/ERF-ERF
RAP24	15.9067	23.4467	23.56	27.45	AP2/ERF-ERF
WRI1	19.07	13.0633	16.7033	136.13	AP2/ERF-ERF
RAV1	6.80667	13.3433	12.2633	40.4233	AP2/ERF-RAV
RAVL1	33.1433	32.8067	35.88	101.77	AP2/ERF-RAV
Y3918	23.6033	20.8533	16.4633	34.2067	B3
ARFS	9.10333	11.9933	8.03667	12.7867	B3-ARF
BBRD	86.19	95.3867	80.1167	138.983	BBR-BPC
BPC4	11.06	7.72667	7.81	11.3433	BBR-BPC
BEH2	123.047	138.973	149.443	259.663	BES1
BH128	7.15	10.2867	6.77	12.7	bHLH
BH130	12.99	12.5167	9.82667	27.7567	bHLH
ILR3	23.1433	24.6767	28.9333	44.6533	bHLH
ILR3	16.39	16.4933	16.4667	18.54	bHLH
ILR3	17.31	16.9267	14.9867	21.8733	bHLH
MTB3	53.2333	38.3667	35.1367	59.5267	bHLH
BZP29	70.06	62.82	49.4833	79.63	bZIP
BZP44	37.3933	36.0733	32.0333	68.8633	bZIP
BZP50	5.09667	5.68667	8.42667	16.3967	bZIP
BZP50	20.14	17.6867	17.43	45.1167	bZIP
BZP53	17.15	11.5333	11.94	31.6267	bZIP
CPRF1	239.813	180.383	170.673	269.973	bZIP
CPRF2	11.5467	12.5733	10.3133	15.78	bZIP
GBF1	7.58	11.4867	8.08	16.2667	bZIP
MPK7	10.3733	12.2533	11.0767	16.8133	bZIP
TGA21	34.08	23.0833	17.58	50.69	bZIP
TGA22	15.7033	19.23	15.5933	17.7033	bZIP
COL2	12.07	12.6433	10.4367	16.5333	C2C2-CO-like
DOF37	24.85	26.5133	31.7133	37.75	C2C2-Dof
GAT10	6.54667	7.98	6.68667	12.51	C2C2-GATA
GAT24	7.67	6.74667	5.86333	8.29	C2C2-GATA
GAT24	15.2467	10.2467	11.5267	20.2767	C2C2-GATA
GATA5	7.13667	9.60333	7.80333	21.3533	C2C2-GATA
GATA5	40.49	43.0167	35.1767	196.64	C2C2-GATA
GATA8	55.47	60.4933	61.1067	160.533	C2C2-GATA
LOL1	20.31	26.2233	19.0767	46.8867	C2C2-LSD
LSD1	42.1133	29.0033	29.5433	50.5467	C2C2-LSD
LSD1	132.643	94.59	85.1867	381.95	C2C2-LSD
HDT1	31.65	22.65	24.78	33.2567	C2H2
HDT1	12.17	10.2167	7.68667	23.33	C2H2
HDT1	168.727	180.573	159.207	273.067	C2H2
IDD10	21.4033	19.88	18.2233	53.1133	C2H2
IDD10	6.88	12.1533	9.10333	17.61	C2H2
SAP11	13.86	8.30667	8.36	56.8467	C2H2
STOP1	12.48	14.35	11.33	21.1967	C2H2
ZAT10	18.4833	16.37	15.4833	159.723	C2H2
ZAT10	75.5	72.6533	57.7633	182.29	C2H2
ZAT11	35.9467	8.19	9.90333	168.983	C2H2
ZAT6	117.233	119.933	102.257	364.793	C2H2
C3H1	9.13	10.4533	10.6367	13.48	C3H
C3H11	31.2067	36.8267	32.7133	40.59	C3H
C3H12	12.64	13.6367	8.72	18.6533	C3H
C3H14	29.7267	38.8467	28.2233	37.2467	C3H
C3H18	14.0933	14.64	12.4133	17.1633	C3H
C3H29	146.047	112.527	88.8467	299.187	C3H
C3H29	343.14	317.873	309.88	442.593	C3H
C3H37	49.1633	60.6933	44.3767	53.13	C3H
C3H39	15.46	18.57	18.67	42.6267	C3H
C3H6	8.24667	9.89333	9.21667	16.5933	C3H
C3H6	10.55	10.2133	9.12333	14.02	C3H
C3H66	9.05667	12.2167	11.3033	25.5933	C3H
CMTA3	17.21	21.49	16.3767	20.88	CAMTA
CMTA5	13.0333	14.6267	10.4733	15.3633	CAMTA
CSP2	14.4833	11.97	16.44	31.7233	CSD
EIN3	100.963	90.8133	90.7767	131.88	EIL
FRS5	6.75333	6.56333	7.81667	18.9333	FAR1
GLK1	10.0867	14.6833	12.3667	15.3267	GARP-G2-like
PCLL	7.21667	7.78	9.68	20.3033	GARP-G2-like
PHL2	12.92	11.41	12.0767	15.91	GARP-G2-like
PHL7	18.7733	18.5567	14.5233	30.1167	GARP-G2-like
CIGR1	35.4767	42.5433	36.8133	76.09	GRAS
PAT1	22.6433	24.07	20.7533	126.893	GRAS
SCL1	12.46	13.22	11.08	18.5333	GRAS
SCL1	10.4433	11.24	7.40667	30.8833	GRAS
SCL13	24.3733	23.4833	22.4133	40.89	GRAS
SCL14	17.2933	15.1367	13.9033	20.1767	GRAS
SCL14	11.2067	12.2167	13.6933	15.1433	GRAS
SCL14	8.41333	7.65	7.15667	8.96667	GRAS
SCL15	13.5033	14.1833	10.89	26.9567	GRAS
SCL8	35.21	30.3	33.24	66.4333	GRAS
BLH8	12.9767	13.0333	10.0867	17.9833	HB-BELL
ATB16	15.2933	10.06	10.02	19.5133	HB-HD-ZIP
KNAP3	15.0567	14.2067	12.1567	16.8333	HB-KNOX
KNAP3	91.9933	47.1267	54.04	189.913	HB-KNOX
KNAT6	26.77	19.5967	22.1333	69.7333	HB-KNOX
OCP3	6.81	7.84667	7.8	11.2	HB-other
RLT1	5.91	6.45	5.01333	7.2	HB-other
WOX8	15.3167	14.1367	12.1467	28.8833	HB-WOX
HSFA3	20.36	7.79	6.44	25.22	HSF
HSFB3	10.8467	12.8333	6.35667	29.2667	HSF
NDB2	13.5	13.15	10.98	16.4133	HSF
WLIM1	44.9533	36.0267	41.2367	57.2567	LIM
WLIM1	17.92	15.23	16.81	27.29	LIM
AGL24	15.3733	16.99	15.99	24.5767	MADS-MIKC
SVP	12.1667	25.4867	15.6433	43.19	MADS-M-type
MY108	6.74	7.98667	7.67333	9.28667	MYB
MYB15	11.9067	12.3533	5.34333	15.1267	MYB
MYB17	17.3733	14.57	9.74667	18.7533	MYB
MYB44	20.2467	38.42	49.1433	85.57	MYB
MYB44	82.25	77.4967	92.1067	225.883	MYB
MYB44	21.37	23.9367	17.54	22.16	MYB
SRM1	14.7567	11.8033	12.5967	26.5667	MYB
DIV	18.7633	22.2633	17.61	33.4	MYB-related
KUA1	9.31667	6.82	7.58667	12.0833	MYB-related
M5162	30.7333	21.4333	16.44	51.21	MYB-related
MYBS3	49.5433	38.27	33.4233	51.71	MYB-related
TRB4	18.7067	18.8133	22.9333	42.0867	MYB-related
NAC14	7.11667	8.91	18.3533	16.2433	NAC
NAC14	60.16	16.0267	29.4267	76.45	NAC
NAC17	25.42	22.7833	23.4867	37.3433	NAC
NAC22	101.433	57.8567	65.24	102.357	NAC
NAC41	10.49	6.68667	7.76	13.6767	NAC
NAC6	32.5233	21.1467	27.1567	170.617	NAC
NAC60	8.40667	7.99667	6.81667	13.68	NAC
NAC62	14.6467	9.85667	13.9967	26.95	NAC
NAC62	62.23	53.4633	41.79	72.3533	NAC
NAC62	90.3533	101.543	97.62	168.787	NAC
NAC83	134.83	88.4833	63.14	546.763	NAC
NAC90	29.4267	11.1733	15.9533	121.617	NAC
NFYA3	6.97667	13.6333	8.58333	20.6167	NF-YA
NFYA3	5.17667	6.60667	5.84667	86.0133	NF-YA
NFYA7	44.1067	35.2433	30.93	66.59	NF-YA
DPB31	7.76333	9.63333	8.60333	15.77	NF-YC
NFYC2	12.4433	13.51	11.4567	19.57	NF-YC
NFYC3	17.99	16.3833	16.0567	32.8333	NF-YC
NFYC3	13.75	14.07	12.0067	21.0233	NF-YC
NFYC3	12.6167	13.6933	13.9967	15.53	NF-YC
NFYC3	34.0667	37.35	34.02	45.9233	NF-YC
RITF1	30.4967	53.2633	40.86	68.9867	PLATZ
RITF1	70.97	96.6733	93.0433	114.87	PLATZ
S1FA	12.2	8.02667	13.5033	17.9133	S1Fa-like
P2C39	26.41	20.07	25.44	55.0033	SBP
SPL16	17.0667	12.9133	16.77	19.5333	SBP
SPL19	16.52	16.8833	8.18333	34.1867	SBP
TCP7	15.6367	18.3867	17.0033	38.2133	TCP
TI10A	424.927	413.93	308.78	551.933	Tify
TIF5A	183.46	70.3067	54.14	467.77	Tify
TIF8	22.1033	15.4267	21.6333	31.5867	Tify
ASIL2	17.8133	19.74	19.6433	37.55	Trihelix
ASIL2	23.02	21.1167	23.9933	33.9067	Trihelix
DF1	6.44667	7	7.78333	38.4333	Trihelix
ENAP1	14.0667	15.35	15.3533	22.2867	Trihelix
ENAP2	10.25	5.88	7.34667	28.95	Trihelix
FRIP2	19.8133	17.3	13.88	19.82	Trihelix
RNJ	5.19333	6.67667	5.75333	6.75333	Trihelix
TGT1	12.6	12.2933	8.82667	18.1467	Trihelix
TLP8	9.47333	10.3767	9.49667	11.5533	TUB
WRK11	30.87	20.2767	16.8833	182.27	WRKY
WRK15	19.5967	7.17	8.62667	29.4533	WRKY
WRK21	38.0033	43.72	34.9467	77.8633	WRKY
WRK22	18.4967	10.5633	7.74	54.3833	WRKY
WRK23	27.0433	30.4233	24.44	42.7667	WRKY
WRK24	16.61	16.9667	9.96667	75.8533	WRKY
WRK24	18.1867	29.4033	17.5167	68.1833	WRKY
WRK24	24.12	27.89	14.2767	105.4	WRKY
WRK29	5.61667	5.16667	5.17667	138.66	WRKY
WRK30	21.1767	24.78	20.3533	87.8233	WRKY
WRK40	12.8933	7.08	5.21333	37.77	WRKY
WRK40	6.79	8.56667	6.19667	82.6133	WRKY
WRK48	18.6767	10.4433	10.7033	45.2267	WRKY
WRK53	17.0767	11.61	7.59667	74.6233	WRKY
WRK53	26.0533	24.5533	14.8733	93.6933	WRKY
WRK53	39.0267	24.7533	30.5933	130.093	WRKY
WRK70	19.7733	7.21667	14.46	38.8267	WRKY
WRK70	39.9867	24.8567	29.74	103.227	WRKY
WRK75	13.1267	15.7667	16.0233	48.4367	WRKY
WRK75	8.96	12.6333	12.9333	21.8967	WRKY
WRKY6	33.07	22.6267	15.9533	110.55	WRKY
WRKY7	25.1767	32.6	25.88	138.713	WRKY
WRKY7	16.68	20.5767	12.0667	23.7133	WRKY
WRKY7	27.79	47.02	39.4167	64.6	WRKY
