# Supplementary material for: Chemical composition and transcriptomic analysis revealed the dynamic changes of saponins during the growth of Panax japonicus var. major
Source: AoB Plants. 2025 Jun 26;17(4):plaf034. doi: 10.1093/aobpla/plaf034 (PMC12282125; doi:10.1093/aobpla/plaf034)
Supplement: plaf034_Supplementary_Data [file plaf034_supplementary_data.zip › Table S9 The correlation results between contents of ginsenosides.xls]

## Sheet: Sheet1
Correlation	Zingibroside R1	Calenduloside E	Ginsenoside Ro	Ginsenoside Rb1	Chikusetsu saponin IVa
(magentaCYP)Cluster-90084.2	-0.771272	-0.930307	0.962756	0.973236	0.400961
(redUGT)Cluster-95117.1	-0.871216	-0.88662	0.848124	0.972191	0.412997
(purpleCYP)Cluster-65605.0	-0.974323	-0.783079	0.380289	0.779605	0.790634
(purpleUGT)Cluster-77912.1	-0.976539	-0.957597	0.629721	0.913342	0.839022
(redCYP)Cluster-64372.0	-0.860123	-0.996239	0.8443	0.959791	0.680068
(redCYP)Cluster-80853.0	-0.951688	-0.902509	0.741109	0.96157	0.563056
(redUGT)Cluster-93754.0	-0.96816	-0.907081	0.711437	0.955057	0.608002
(blueCYP)Cluster-60534.2	0.82183	0.677415	-0.127543	-0.550153	-0.983693
(blueCYP)Cluster-70974.5	0.833236	0.685899	-0.139257	-0.563319	-0.980929
(blueCYP)Cluster-77484.0	0.827904	0.641617	-0.0840362	-0.530939	-0.959478
(blueCYP)Cluster-95693.0	0.817269	0.658015	-0.101995	-0.53386	-0.977363
(blueCYP)Cluster-90468.5	0.856825	0.720227	-0.187084	-0.603065	-0.980528
(blueCYP)Cluster-94243.3	0.902574	0.75271	-0.240255	-0.659344	-0.956954
(blueCYP)Cluster-92141.13	0.867784	0.760854	-0.245751	-0.640901	-0.985655
(blueCYP)Cluster-85058.1	0.880906	0.742305	-0.220337	-0.635442	-0.97219
(blueCYP)Cluster-91487.1	0.883963	0.742397	-0.221111	-0.637732	-0.969749
(blueCYP)Cluster-78893.0	0.872268	0.7435	-0.220696	-0.630332	-0.97883
(blueCYP)Cluster-92968.0	0.868324	0.742941	-0.21957	-0.627321	-0.981132
(blueCYP)Cluster-72034.6	0.664737	0.499725	0.0899593	-0.339703	-0.960296
(blueCYP)Cluster-68364.0	0.783526	0.598224	-0.0258465	-0.473069	-0.964084
(blueCYP)Cluster-87284.0	0.751604	0.590804	-0.0160582	-0.448419	-0.976933
(blueUGT)Cluster-66116.5	0.753415	0.586409	-0.0103636	-0.446515	-0.973927
(blueCYP)Cluster-83051.0	0.672814	0.576378	-0.0149218	-0.400191	-0.984673
(blueCYP)Cluster-92956.2	0.725384	0.632665	-0.0809976	-0.467006	-0.994718
(blueUGT)Cluster-85678.1	0.686429	0.639381	-0.108916	-0.458472	-0.990003
(blueCYP)Cluster-89788.0	0.936019	0.979152	-0.681766	-0.916724	-0.835121
(blueUGT)Cluster-61590.8	0.957562	0.982829	-0.703791	-0.941932	-0.801212
(blueCYP)Cluster-89788.3	0.99922	0.89209	-0.541744	-0.880612	-0.800873
(blueUGT)Cluster-66988.0	0.984565	0.826076	-0.508972	-0.85566	-0.701162
(blueCYP)Cluster-93229.1	0.913109	0.792095	-0.296741	-0.695755	-0.962527
(blueCYP)Cluster-86798.0	0.888928	0.780776	-0.276158	-0.669981	-0.977853
(blueUGT)Cluster-91091.0	0.905589	0.778503	-0.27553	-0.67987	-0.96503
(blueUGT)Cluster-72828.0	0.835326	0.833883	-0.381669	-0.693947	-0.977497
(blueCYP)Cluster-84668.3	0.8759	0.80286	-0.311774	-0.681028	-0.984883
(blueCYP)Cluster-60534.15	0.874537	0.819349	-0.340272	-0.695432	-0.98317
(blueCYP)Cluster-80186.1	0.873793	0.821861	-0.344871	-0.697442	-0.982811
(blueCYP)Cluster-88823.4	0.992082	0.85713	-0.46659	-0.835803	-0.830715
(blueUGT)Cluster-90746.0	0.969287	0.887147	-0.468815	-0.822166	-0.909129
(blueCYP)Cluster-76644.0	0.982315	0.882675	-0.474947	-0.833649	-0.883304
(blueUGT)Cluster-80225.0	0.977146	0.898674	-0.495903	-0.841575	-0.893197
(blueCYP)Cluster-89788.1	0.913989	0.875547	-0.435982	-0.770642	-0.957099
(blueCYP)Cluster-90468.4	0.973865	0.81355	-0.377676	-0.776902	-0.865771
(blueCYP)Cluster-92968.5	0.970193	0.837858	-0.396095	-0.784072	-0.897951
