# Supplementary material for: Chemical composition and transcriptomic analysis revealed the dynamic changes of saponins during the growth of Panax japonicus var. major
Source: AoB Plants. 2025 Jun 26;17(4):plaf034. doi: 10.1093/aobpla/plaf034 (PMC12282125; doi:10.1093/aobpla/plaf034)
Supplement: plaf034_Supplementary_Data [file plaf034_supplementary_data.zip › Table S1 Differential expression analysis of P. japonicus Samples.xlsx]

## Sheet: Sheet1
ID	DY2-1_fpkm	DY2-2_fpkm	DY2-3_fpkm	DY3-1_fpkm	DY3-2_fpkm	DY3-3_fpkm	DY4-1_fpkm	DY4-2_fpkm	DY4-3_fpkm	DY5-1_fpkm	DY5-2_fpkm	DY5-3_fpkm
Cluster-2143.0	0	0	0	0.62	0	0	0.62	0	2.58	22.37	9.21	316.07
Cluster-2143.10	8.57	3.13	3.55	5.37	4.87	0.95	1.34	6.73	1.03	40.47	6.77	99.26
Cluster-2143.11	13.23	4.14	6.3	5.87	3.99	1.96	3.21	42.99	3.61	72.09	8.05	45.34
Cluster-2143.12	19.51	8.31	2.99	4.3	4.72	2.4	1.5	66.92	0	43.15	7.99	325.37
Cluster-2143.15	45.02	10.61	23.34	32.28	6.09	15.3	18.8	137.8	11.7	119.8	38.46	609.01
Cluster-2143.16	27.41	3.55	4.09	1.15	1.85	1.32	2.55	12.85	2.18	44.43	12.76	938.09
Cluster-2143.19	0.55	0.71	0	0.25	0	0.87	0	2.63	0.22	5.92	0.48	164.54
Cluster-2143.2	4.69	0.15	0	0.22	0	0	0	0	1.34	18.2	5.85	143.15
Cluster-2143.22	0	0.4	0	1.65	1.92	0	1.97	0	0.95	40.5	24.97	15.31
Cluster-2143.31	3.3	0	0.28	0.87	0	0.17	0.28	0	1.81	34.76	9.18	37.81
Cluster-2143.37	0.3	0.94	0.25	0	0.93	0.31	0	2.3	0	8.49	0.77	44.52
Cluster-2143.41	0	0	0	0	0.4	0	0	0	0	12.38	4.82	49.08
Cluster-2143.43	0	0	1.34	0	1.55	0	0	0	0	18.28	5.75	50.87
Cluster-2143.46	2.57	0.23	0	0	0	0	0	4.6	1.1	8.02	2.47	127.13
Cluster-2143.48	4.76	0	0	0.33	0.38	0	1.14	3.07	0.55	5.69	1.24	117.11
Cluster-2143.50	2.1	0	0	0	0	0	0	0	0	8.2	0	173.12
Cluster-2143.6	43.72	0	0	0.79	1.82	0	0.33	39.95	1.91	215.27	1.44	58.22
Cluster-26352.4	0	0.09	0	0	0	0	0	0	0	1.78	0	6.84
Cluster-26352.5	0	0	0	0	0	0	0	0	0	0.61	0	2.26
Cluster-26352.9	0	0.06	0	0	0	0	0	0	0	0.41	0	5.21
Cluster-27950.2	0	2.89	13.96	15.6	4.88	0	6.24	27.12	4.48	71.04	15.44	530.79
Cluster-27962.104	42.15	37.6	22.42	20.81	19.83	24.02	30.04	26.59	29.74	35.82	45.86	35.99
Cluster-27962.11	4.05	4.83	4.08	5.91	7.48	6.41	4.59	9.7	6.14	14.76	12.44	12.88
Cluster-27962.113	0.5	0	1.68	0	0	0.58	2.42	1.9	0.81	5.53	2.01	15.29
Cluster-27962.120	309.16	238.84	221.88	150.42	166.61	159.17	129.96	137.9	110.79	172.15	336.2	140.56
Cluster-27962.125	53.5	51.31	17.58	28.04	46.52	42.02	26.64	60.41	27.79	9.68	27.32	8.14
Cluster-27962.17	47.38	23.7	17.26	29.73	9.86	22.41	24.09	4.81	31.88	61.02	55.15	119.63
Cluster-27962.18	36.43	25.9	5.75	4.79	0	0	2.18	0.41	0	52.96	0	62.1
Cluster-27962.20	12.39	15.51	16.46	3.44	10.91	5.46	6.7	0	7.15	30.63	14.74	59.97
Cluster-27962.23	0	0.64	0.87	0.33	0.35	0.52	0.15	0.86	0.32	1.35	1.38	1.51
Cluster-27962.25	17.63	14.7	6.61	9.57	10.07	9.5	10.95	9.74	11.52	57.9	23.95	33.98
Cluster-27962.64	0.58	0.45	0.23	3.64	2.48	4.16	2.61	0.74	2.43	0.05	5.05	0.73
Cluster-27962.65	0.35	0	0	0	0	0.88	2.43	0	2.07	5.94	6.78	4.54
Cluster-27962.72	0.28	0	0	2.81	5.81	5.8	2.42	0	2.05	0	6.97	0
Cluster-27962.75	2.38	5.52	7.27	0.21	1.14	0	0	0	0	2.83	6.34	6.11
Cluster-27962.76	4.31	4.28	5.07	10.01	12.53	14.21	11.3	9.3	13.9	0	2.03	0
Cluster-27962.77	0.84	3.98	0	1.53	0.74	0.81	1.93	1.26	1.4	10.64	1.62	7.37
Cluster-27962.91	0	0.82	0.84	3.21	1.01	1.79	1.21	0	0.7	0	0	0
Cluster-27989.3	3.54	0	0	1.37	0	0	0.37	0	2.85	16.71	2.45	32.09
Cluster-27989.4	1.17	0	0.84	0	0	0	1.66	0	0.8	8.24	5.06	12.81
Cluster-28022.2	0.85	0	0	0.19	0.44	0	0	0	0.31	9.02	2.02	41.19
Cluster-29229.1	0.91	0	0.14	0	0	0	0	0	0	7.63	4.45	38.87
Cluster-29244.0	0	0	0	0	0	0	0	0	0	246.58	0	232.48
Cluster-29268.0	0	0	0	0	0	0	0	0	0	25.29	0	17.53
Cluster-30264.0	0	0	0	0	0	0	0	0	0	8.08	0	9.64
Cluster-31286.0	0	0	0	0	0	0.12	0	0	0	12.06	0	15.14
Cluster-31930.0	0	0	0	0	0	0	0	0	0	8.07	0	8.87
Cluster-33168.0	0	0	0	0	0	0	0	0	0	3.67	0.48	3.31
Cluster-33547.0	0	0	0	0	0	0	0	0	0	45.62	0	53.41
Cluster-34093.0	0	0	0	0	0	0	0	0	0	10.33	0	7.97
Cluster-34136.0	0	0	0	0	0	0	0	0	0	5.01	0	5.31
Cluster-34889.0	0	0	0	0	0	0	0	0	0	10.82	0	8.76
Cluster-35301.0	0	0	0	0	0	0	0	0	0	7.17	0	4.71
Cluster-35349.0	0	0	0	0	0	0	0	0	0	18.68	0	22.47
Cluster-35517.0	0	0	0	0	0	0	0	0	0	8.84	1.08	6.15
Cluster-35731.0	0	0	0	0	0	0	0	0	0	10.36	0.36	18.54
Cluster-35763.0	0	0	0	0	0	0	0	0	0	21.79	0	20.92
Cluster-36225.0	0	0	0	0	0	0	0	0	0	15.44	0	6.9
Cluster-36270.0	0	0	0	0	0	0	0	0	0	14.15	0	11.19
Cluster-36466.0	0	0	0	0	0	0	0	0	0	17.15	0	14.85
Cluster-36655.0	0	0	0	0	0	0	0	0	0	41.98	0	58.92
Cluster-36997.0	0	0	0	0	0	0	0	0	0	14.2	0	13.29
Cluster-37007.0	0	0	0	0	0	0	0	0	0	6.39	0	5.77
Cluster-37416.0	0	0	0	0	0	0	0	0	0	10.92	0	7.52
Cluster-37601.0	0	0	0	0	0	0	0	0	0	15.5	0	10.39
Cluster-37671.0	0	0	0	0	0	0	0	0	0	10.15	1.2	9.27
Cluster-37717.3	0	0	0.16	0.67	1.04	0.47	0	0	0	0	0	1.2
Cluster-37717.7	0.74	1.14	1.44	0.98	1.38	1.16	0.44	0	0.17	0	0	0
Cluster-37717.8	0	0.6	0	0	0	0	0.74	0	0.72	25.91	3.29	11.39
Cluster-38763.0	0	0	0	0	0	0	0	0	0	12.5	0	9.91
Cluster-38800.0	0	0	0	0	0	0	0	0	0	5.63	0.15	3.92
Cluster-38861.0	0	0	0	0	0	0	0	0	0	7.95	0	8.11
Cluster-38909.15	0.48	1.4	0	1.2	6.64	3.25	0.69	3.61	2.26	16.97	5.29	15.13
Cluster-38909.16	5.14	5.43	4.98	2.63	0.74	3.55	5.92	3.63	4.98	50.15	16.12	58.05
Cluster-38909.20	10.36	4.79	3.91	8.25	16.83	15.43	3.96	5.96	6.58	68.73	19.7	81.65
Cluster-38909.30	23.82	9.5	8.35	3.36	10.55	8.96	6.81	1.33	4.17	35.16	11.7	19.86
Cluster-38909.39	0	1.79	0	3.16	1.12	1.19	0	0	0.9	188.84	13.42	79.62
Cluster-38909.44	4.35	4.42	3.98	1.93	0.75	2.23	6.88	3.3	6.62	42.66	17.28	67.43
Cluster-38909.45	0	1.21	0	7	7.63	7.73	1.3	2.62	4.23	1.76	0	0
Cluster-38909.5	1.44	0.85	0	2.39	0.5	1.5	0.71	0	0	26.23	1.56	15.82
Cluster-39172.10	10.59	4.49	1.22	4.82	1.56	0.62	2.38	24.95	3.32	61.05	7.38	127.88
Cluster-39172.14	541.72	252.16	213.42	768.33	594.65	662.22	849.69	796.04	1045.66	2858.52	417.68	1312.47
Cluster-39172.17	6.29	1.82	0.5	0	0	0.82	0.57	3.52	8.44	22.59	24.81	31.83
Cluster-39172.18	48.76	7.94	14.94	9.11	9.71	8.11	18.26	83	22.27	164.55	53.32	655.07
Cluster-39172.19	1.54	2.14	0	0	1.37	0	0	0	1.86	16.81	37.49	310.23
Cluster-39172.22	856.22	388.75	411.17	1643.34	851.69	1255.09	1692.72	1920.89	2161.57	7798.16	682.51	2949.99
Cluster-39172.23	27.74	6.58	20.7	5.56	12.15	9.97	13.76	53.47	9.14	138.21	41.95	539.65
Cluster-39172.29	12.64	0.13	0.14	0.06	0.29	0	0	0.82	0.74	4.16	6.26	94.24
Cluster-39172.37	18.08	0	3.49	0	0	0	2.55	0	1.19	270.29	17.46	71.64
Cluster-39172.38	0	0	10.48	1.13	0	1.29	0	0	1.53	55.31	26.11	99.9
Cluster-39172.46	2.47	4.66	7.15	5.76	2.71	0	8.69	26.65	2.4	98.63	5.1	62.67
Cluster-39172.5	1.52	0.34	0.49	0	0	0	0	0	1.07	3.02	1.15	5.12
Cluster-39172.50	9.6	3	13.11	1.66	0.95	0.67	2.73	20.44	4.59	44.2	9.04	77.78
Cluster-39172.55	3.63	0.17	0	0	0	0	0	4.85	1.04	12.88	18.56	5.27
Cluster-39172.56	0	0	0.48	0	0	0	0	17.79	1.26	29.82	5.09	1117.81
Cluster-39172.59	2.23	1.29	1.22	0	0	1.15	2.75	0	0.38	34.58	6.11	300.15
Cluster-39172.6	1.8	0	0	0.42	0.33	0.5	0.33	3.89	0.4	3.87	4.67	22.88
Cluster-39172.60	0	0.6	0.38	0	1.07	0	0	0	2.17	28.2	74.76	193.14
Cluster-39172.65	3.18	0.55	0	0	0.91	0	0	0	0	4.9	0.75	46.28
Cluster-39172.8	2.22	0.45	0	0.98	0	0	0.94	0.61	0.9	17.59	3.78	22.77
Cluster-39172.9	4.65	1.38	1.38	2	1.64	1.81	0.19	6.75	1.39	25.61	9.04	87.69
Cluster-39717.0	0	0	0	0	0	0	0	0	0	3.85	0	8.31
Cluster-39846.0	0	0	0	0	0	0	0	0	0	7.77	0	7.32
Cluster-40308.1	0	0.4	0	0	0	0	0	0	0	32.74	6.24	9.28
Cluster-40561.4	0	0	0	1.58	1.82	1.6	2.22	1.21	2.33	0	1.92	1.58
Cluster-40561.6	0.57	1.25	0.68	2.67	3.54	3.89	1.2	2.01	2.49	1.91	1.68	0.92
Cluster-40574.2	0	0.43	0	0	4.88	8.91	4.76	4.17	8.64	21.99	32.6	79.64
Cluster-40619.0	0	0	0	0	0	0	0	0	0	6.72	0	16.47
Cluster-41047.0	0	0	0	0	0	0	0	0	0	16.94	0	13.82
Cluster-41410.0	0	0.14	0	0	0	0	0	0	0	3.68	0	44.98
Cluster-41497.0	0	0	0	0	0	0	0	0	0	11.01	0	16.69
Cluster-41839.0	0	0	0	0	0	0	0	0	0	27.19	0	16.55
Cluster-42440.0	0	0	0	0	0	0	0	0	0	26.33	0	17.97
Cluster-42541.0	0	0	0	0	0	0	0	0	0	12.82	0	9.89
Cluster-42739.0	0	0	0	0	0	0	0	0	0	8.52	0.08	5.45
Cluster-43199.0	0	0	0	0	0	0.05	0.05	0	0	14.62	0	9.62
Cluster-43604.0	0	0	0	0	0	0	0	0	0	29.95	0	14.49
Cluster-44624.0	0	0	0	0	0	0	0	0	0	38.79	0	18.01
Cluster-44859.0	0	0	0	0	0	0	0	0	0.38	7.99	0.21	29.04
Cluster-44904.0	0	0	0	0	0	0	0	0	0.5	22.35	2.21	23.7
Cluster-44918.1	0.73	0.23	0	0.43	1.06	1.67	0.13	0.53	1.35	0	0	0
Cluster-44918.11	9.51	22.67	24.09	11.13	15.82	9.73	19.54	16.56	20.87	30.98	33.7	27.81
Cluster-44918.8	8.95	9.6	9.1	3.69	5.67	2.59	5.49	5.37	6.38	18.87	9.3	27.3
Cluster-44933.2	1.45	1.54	0.49	1.32	4.16	0.9	1.32	10.38	4.44	0	0	0
Cluster-44952.10	0.78	0.65	0.1	1.13	0.19	0.82	0.46	0.73	0.59	0	0	0
Cluster-44952.2	1.07	0.35	0.27	2.75	1.89	5.34	4.68	0	0	0	0	0
Cluster-44952.4	0.84	0.42	1.06	4.09	7.23	8.83	1.63	1.05	4.12	0	0.17	0
Cluster-44952.6	15.45	21.07	21.1	4.89	4.63	3.87	2	12.53	6.42	12.48	1.85	7.45
Cluster-44952.7	8.22	38.23	55.82	22.48	16.1	23.25	29.3	30.8	23.36	5.5	10.92	9.29
Cluster-44952.8	12.44	10.05	7.17	2.06	1.99	1.51	0.86	1.24	4.93	0.49	0.42	0
Cluster-45033.10	2.93	10.81	13.62	2.32	4.3	4.86	4.67	6.49	5.98	0.55	2.46	2.02
Cluster-45033.19	11.25	9.46	7.98	25.19	18.88	25.53	17.07	6.09	25.54	0	0	0
Cluster-45033.20	12.87	7.74	7.5	11.6	8.17	9.78	5.15	6.52	5.74	0	0	0
Cluster-45033.21	22.2	12.9	8.35	13.1	12.06	13.31	5.08	5.26	6.55	27.02	5.05	32.38
Cluster-45033.23	2.29	2.15	1.6	3.17	3.43	3.27	2.52	1.5	2.71	1.07	0.34	1.2
Cluster-45033.27	15.98	9.53	11.56	18.5	15.38	14.73	12.49	7.59	13.54	5.04	9.36	4.24
Cluster-45033.28	0	3.88	3.48	1.09	0.95	0.75	4.26	0.53	7.39	23.17	9.21	29.24
Cluster-45033.37	0	0	0	0	0	0	0	0	0.33	3.2	3.37	1.43
Cluster-45033.6	11.79	7.1	5.36	18.8	8.94	12.54	6.63	3.38	5.36	1.83	1.41	2.46
Cluster-45033.9	0	1.45	1.13	1.67	0.19	0.9	0.32	1.33	0.91	0	0	0
Cluster-45144.0	0	0	0	0	0	0	0	7.92	7.49	0	0	0
Cluster-45585.1	3.18	1.1	1.37	4.29	2.32	1.47	0.4	0	0	0	0	0
Cluster-45585.13	9.18	5.14	2.87	0.56	0	0	0.09	0	0.21	0	0	0
Cluster-45585.17	27.18	26.87	34.13	2.65	4.51	10.44	20.46	18.72	26.17	0	8.91	0
Cluster-45585.6	5.33	7.41	5.23	2.87	3.51	3.15	6.62	14.01	5.36	10.97	5.06	0
Cluster-45656.5	0	0.11	0	0	0	0	0	0	0	1.69	0	12.09
Cluster-46456.12	0.15	1.51	0	0	0	0	0.93	0.79	0.15	11.87	3.03	6.36
Cluster-46456.15	0.98	2.65	2.03	0	0.65	0.58	0.86	0	0.49	7.24	2.94	7.25
Cluster-46456.4	1.47	1.62	2.54	2.28	1.96	2.18	0.51	0.61	1.66	0.42	0.85	1.15
Cluster-46660.0	0	0	0	0	0	0	0.31	0	0.44	2.63	3.84	8.99
Cluster-46743.2	1.92	0.47	0.62	0.67	0.75	0	0	3.6	0.97	21.24	6.55	10.26
Cluster-46743.3	0	0.48	0	1.32	0.56	2.83	2.95	0	2.54	15.22	18.03	8.38
Cluster-46743.4	0	1.41	0	0.59	0	0.23	2.33	0	0.53	15.96	10.27	5.45
Cluster-46778.0	0	0	0	0	0	0	0.66	0	0	7.2	0.52	5.11
Cluster-46813.3	8.34	14.28	18.33	6.19	8.98	6.69	10.4	6.97	8.06	22.98	13.36	28.77
Cluster-46870.13	0	0.24	0	0.28	1.57	2.08	2.94	0	1.76	1.88	2.19	2.83
Cluster-46870.20	0.85	0.53	0.44	1.92	1.78	1.23	0.71	0.61	1.39	2.32	2.09	6.73
Cluster-46872.1	18.74	10.01	8.71	11.49	7.46	13.31	4.96	4.8	5.99	4.13	2.5	3.24
Cluster-46902.4	0	0	0	0	0	0	0	0	0	9.66	0	7.89
Cluster-46902.5	0	0	0	0	0	0	0	0	0	19.72	0	19.64
Cluster-47001.10	0	0	0	0	0	0	1.84	0	2.53	5.49	1.9	6.89
Cluster-47001.11	0.36	1.61	1.53	0.45	0.92	0.08	0.77	2.36	1.18	10.69	1	9.19
Cluster-47001.13	1.01	4.64	4.62	1.31	0.81	1.79	1.38	0	0.19	15.75	0.45	17.97
Cluster-47001.4	0.29	0	0.84	0.91	0.91	0.08	0.33	0.22	0.14	1.67	1.26	2.43
Cluster-47001.5	1.93	3.06	3.48	1.02	0.79	1.58	0.71	0	0.8	5.96	1.61	6.61
Cluster-47001.8	0	0.47	0.31	0.26	0.21	0	0	0	0	1.28	0.69	0.85
Cluster-47003.0	0	0.74	0	0	0	0	1.24	0	0	179.91	1.01	185.18
Cluster-47044.2	0.97	0.86	1.09	0.87	0.5	3.02	5.3	0	4.83	10.34	22.12	8.44
Cluster-47071.24	9.47	8.45	10.46	3.96	5.08	3.6	6.98	6.01	5.97	4.13	9.26	3.03
Cluster-47071.29	8.97	6.8	7.86	3.11	3.31	3.51	2.69	6.58	2.86	0.49	5.61	0
Cluster-47071.35	4.99	7.14	12.69	7.02	9.65	5	7.16	10.56	8.19	0	0	0
Cluster-47071.36	0	0.26	0	6.25	12.15	11.81	0	6.7	2.81	6.21	0	5.26
Cluster-47071.5	29.53	31.32	31.77	50.51	51.22	45.86	35.51	43.06	39.09	19.68	26.07	19.68
Cluster-47082.0	0	0	0	0	0	0	30.19	0	16.26	51.86	149.22	81.08
Cluster-47155.11	19.37	1.95	1.13	0	0	3.68	2.95	0	2.26	34.62	4.81	38.48
Cluster-47155.12	17.65	15.92	15.85	27.04	26.24	30.11	23.82	14.56	24.38	4.78	15.24	7.59
Cluster-47155.14	9.34	8.39	11.09	5.14	4.54	6.19	5.36	6.24	7.59	2.05	0.88	1.46
Cluster-47155.5	0.42	3.04	3.63	1.05	1.39	0	0.69	0.64	1.29	0	0	0
Cluster-47155.6	12.07	8.87	7.29	3.35	5.7	3.66	2.98	1.38	3.04	22.72	1.3	36.37
Cluster-47155.7	0	0	0	0.42	4.78	4.36	1.7	5.33	4.61	0	2.89	0
Cluster-47201.0	0	0	0	0	0	0.43	0	0	0	19.25	0	22.35
Cluster-47232.1	0	1.38	0	1.14	0	2.47	3.23	0	2.81	9.69	19.69	19.23
Cluster-47237.0	0	0	0	0	0	0.85	0.54	0	2.59	10.55	0.59	21.95
Cluster-47243.1	0	0.81	0.21	0.33	0.3	0.92	0.07	0	0.06	3.32	1.09	1.34
Cluster-47289.0	0	0	0	0	0	1.18	3.92	0	1.87	13.18	18.41	20.73
Cluster-47343.1	1.7	2.6	1.16	3.39	4.94	0.4	0.7	0	1.51	0	0	0
Cluster-47343.2	1.22	1.08	1.09	7.08	3.82	6.56	3.1	2.63	5.45	0	0	0
Cluster-47343.3	0.89	2.59	1.65	4.33	9.69	6.73	4.12	8.2	6.2	0.63	18.63	2.04
Cluster-47371.2	0	0	0	0	0	0.39	0.2	4.15	1.6	1.35	0	0.68
Cluster-47400.1	0.49	0.21	0.08	0.56	0.76	0.59	0.41	0.25	1.16	0	0.04	0
Cluster-47400.13	5.49	4.21	5.07	2.3	2.99	5.88	4.08	1.02	0.92	21.64	4.33	19.33
Cluster-47400.15	0.26	0.2	0.21	0.63	1.16	0.91	1.39	0.33	1.89	0.97	0.2	0
Cluster-47400.7	0	0	0	0.56	0	2.24	0	0.05	0.88	0	0	0
Cluster-47440.0	0.32	0	0.13	0.73	0.46	1.3	0	0.68	0.56	11.3	0.64	20.55
Cluster-47530.1	4.49	6.7	3.52	16.51	29.2	21.1	9.69	10.01	11.74	13.85	3.15	13.61
Cluster-47537.0	0	0	0	0	0	0.07	0	0	0	7.97	0	4.87
Cluster-47621.0	0	0	0	0	0	0.15	0	1.29	0	1.81	4.28	3.24
Cluster-47663.1	3.61	1.97	1.48	0.67	0	0.25	0	0	0	1	0	0
Cluster-47663.5	32.81	27.66	23.04	88.95	97.43	204.18	47.95	24.18	49.56	4.79	24.28	3.81
Cluster-47675.0	0	0	0	0	0	0.41	0.3	0	0	18.03	0.33	6.15
Cluster-47702.0	0	0	0	0	0	0.05	0	0	0	7.09	0	12.31
Cluster-47708.3	0.63	0	0	1.42	0	1.22	0.6	0.7	0.41	0	0	0
Cluster-47810.0	1.51	2.9	3.06	3.19	2.2	3.04	1.67	1.67	3.26	0	0	0
Cluster-47810.10	1.38	0.46	1.43	1.76	2.73	3.77	1.28	1.32	0.7	5.14	9.88	4.39
Cluster-47810.12	0	0	0	0	0.58	0.48	0.75	0	0.1	1.06	8.1	3.67
Cluster-47810.2	0	0	0	0.09	0.13	0.53	0.39	0	0.42	0.35	1.32	0
Cluster-47810.5	0	0	0	0	0.55	0.46	0	0	0	0	0.29	0
Cluster-47810.7	0	0	0	0	6.21	0.53	6.67	0	1.02	3.56	101.22	3.18
Cluster-47834.14	2.59	0.74	0.74	3.86	2.53	2.58	4.3	0.55	2.75	0	0.18	0
Cluster-47834.15	2.56	3.18	2.6	11.73	9.69	13.58	7.66	5.74	9.86	0	0	0
Cluster-47834.16	43.02	39.48	35.97	28.56	47.4	46.42	12.85	60.69	36.24	0	0	0
Cluster-47834.18	1.13	0.55	0.53	3.9	4.05	3.49	2.25	2.11	2.68	0.65	1.37	0
Cluster-47940.2	2.63	1.3	0.31	1.45	1.26	0.93	1.36	0.92	0.97	0	0	0
Cluster-47997.0	0	0	0	0	0.74	0.15	0.88	2.6	0	2.85	1.04	2.56
Cluster-48056.1	0.39	0	0.68	1.63	2.01	1.32	1.57	1.46	1.79	0	0.25	0
Cluster-48067.0	0	0	0	0	0.07	0	0	0	0	6.52	0.07	5.11
Cluster-48115.2	71.7	138.07	119.35	50.81	66.73	57.58	45.94	67.89	68.12	626.47	106.67	662.29
Cluster-48115.26	9.8	7.17	9.88	7.62	8.24	4.53	8.48	8.04	7.62	34.12	12.7	33.43
Cluster-48115.8	19.03	25.22	16.87	23.85	14.95	12.26	10.92	4.95	11.27	105.27	28.05	110.74
Cluster-48119.16	3.86	3.5	3.62	6.26	6.21	7.14	5.21	2.04	5.77	2.85	2.78	3.43
Cluster-48119.17	22.16	14.14	13.61	12.02	10.06	8	7.89	9.68	11.26	1.68	7.96	2.06
Cluster-48119.19	8.61	7.46	7.08	8.6	10.64	9.6	9.42	4.87	10.29	3.3	6.72	4.39
Cluster-48119.20	3.15	2.71	0.83	6.45	6.48	6.62	4.84	1.75	6.4	1.08	2.93	0.52
Cluster-48130.3	2.92	1.4	3.32	8.44	7.32	10.45	6.67	1.06	3.42	0	0	0
Cluster-48182.5	0.72	0.33	0	1.22	3.37	1.84	1.27	1.39	1.54	0	0	0
Cluster-48182.7	2.71	1.73	0.49	1.16	0	0.41	0	0	0	0	0	0
Cluster-48182.8	0	0.47	0.57	4.99	4.21	6.14	5.96	6.98	6.67	4.61	12.35	4.43
Cluster-48190.3	5.16	6.61	6.15	2.95	1.9	2.07	3.67	1.6	2.77	0	5.01	1.43
Cluster-48190.4	3.15	3.07	2.14	1.19	0.62	0.51	1.52	1.91	1	0	1.47	0
Cluster-48190.7	0	0	2.08	1.21	1.06	0.77	1.43	1.05	0.79	0	0	0
Cluster-48196.0	0	1.05	0	0	1.76	1.29	0	0	0.49	59.68	0	57.28
Cluster-48224.4	4.66	3.95	1.84	3.96	3.25	2.65	5.55	1.61	3.31	15.79	5.63	16.73
Cluster-48310.5	6.17	9.92	11.3	3.42	3.68	4.23	4.44	6.59	5.92	26.21	3.93	26.78
Cluster-48310.7	0	0	0	0	4.81	0	6.79	5.21	4.6	2.55	10.53	2.86
Cluster-48346.0	0.2	0	0	0	0.14	0.26	0	0	0	29.75	0	17.52
Cluster-48356.0	0	0	0	0	1.35	0.46	0.38	7.55	2.46	9.23	9.77	7.07
Cluster-48445.1	10.56	10.05	0.64	6.32	3.81	0.84	0.87	0	1.07	0	0	0
Cluster-48445.2	32.5	11.5	6.97	11.43	6.32	7.9	2.72	1.54	1.6	0	0	0
Cluster-48445.3	14.45	6.21	2.74	4.26	4.4	1.98	0.91	0	1.55	0	0	0
Cluster-48445.4	2.64	2.2	2.22	1.32	0.98	1.4	0.13	0	0.22	0	0	0
Cluster-48445.5	2.89	0.13	3.34	0.73	0	3.63	1.62	2	0	0	0	0
Cluster-48531.0	0	0	0	0	2.17	17.63	0	0	2.62	39.13	43.77	27.4
Cluster-48539.0	0	0	0	0	0.22	0.11	0.37	0.29	0.09	55.2	1.26	55.28
Cluster-48604.0	0	0	0	0.22	0	0	0.2	0.41	0	7.48	0.83	7.8
Cluster-48681.0	0	0	0	0.4	0.91	0.74	0	0	0	49.31	0	46.88
Cluster-48700.4	12.76	0.32	2.11	0.48	2.13	0	0.36	1.91	5.98	6.69	2.38	6.67
Cluster-48727.2	4.17	4.76	5.4	1.99	1.31	1.22	2.85	2.01	3.28	0.71	1.87	2.88
Cluster-48727.3	0	0.09	0	0.66	0.62	2.05	0	0	0	1.08	0	0
Cluster-48727.5	9.17	17.92	25.32	8.24	5.37	7.61	9.16	13.19	9.49	19.63	8.31	19.52
Cluster-48778.0	0	0	0	5.07	5.22	8.62	0	0	0	0	0	0
Cluster-48785.0	0	0	0	0.17	0	0	0	0	0	5.5	0.17	7.71
Cluster-48785.12	4.46	2.17	3.13	7.49	6.99	9.45	5.64	5.11	5.85	1.45	2.62	0.46
Cluster-48785.13	15.69	13.78	12.41	36.68	26.58	24.85	18.86	19.06	18.94	0	15.14	0
Cluster-48785.17	0	0	0	0	0	0	0	0	0	12.28	0	12.5
Cluster-48785.42	5.75	5.87	7.15	10.87	11	8.18	14.66	21.49	12.69	14.05	29.98	24.81
Cluster-48785.6	21.04	16.81	19.22	12.78	12.47	13.66	19.42	17.6	14.28	40.61	23.7	28.03
Cluster-48794.11	1.84	3	2.55	2.09	5.42	0.28	3.61	0.44	4.09	0	0	0
Cluster-48794.4	1.53	3.99	4.98	0.57	1.88	0.64	1.1	1.19	1.57	0	0	0
Cluster-48794.5	3.36	2.42	3.68	2.18	2.89	2.86	1.13	0.85	1.08	6.45	0.68	5.88
Cluster-48794.6	0.22	0.12	0	0.06	0	0.61	0.08	0.55	0.27	5.21	0.08	6.33
Cluster-48794.7	0.86	1.01	1.24	0.19	0.12	0.23	0.48	0	0	2.33	0.31	0
Cluster-48794.8	9.05	4.98	5.95	6	3.86	7.67	1.8	1.13	1.51	15.08	0	12.41
Cluster-48794.9	8.13	11.53	9.53	8.91	8.92	7.74	13.75	14	12.71	16.66	21.7	21.27
Cluster-48807.0	0	0	0	0.13	0	0.23	0.67	0.32	0.1	0.74	0.6	0.74
Cluster-48807.3	0	0	0.16	0	0	0.18	0.21	2.37	0.77	0	0	0
Cluster-48807.6	0	0	0	0.15	0.79	1.04	0.52	0	0.52	0	1.51	0
Cluster-48974.14	1.56	1.08	0	3.43	1.36	3.12	0	3.41	2.89	0	0	0
Cluster-48974.17	0.07	0	0	0.6	0.14	0.68	0	1.07	0.39	0	0	0
Cluster-48974.2	0.35	0.74	0.48	2.32	2.25	4.16	0	0	1.3	0	0.14	0
Cluster-48974.6	1.11	1.09	0.74	2.22	2.28	2.2	1.55	3.09	1.04	0	0.21	0
Cluster-48974.9	0.98	1.12	0.82	2.03	2.56	2.42	1.09	1.03	1.3	0.12	0.74	0.9
Cluster-49026.0	0	0	0	0.17	0	0	0	0	0	12.35	0	18.58
Cluster-49084.9	0	16.01	0	0	0	0	0	0	0	164.2	0	198.34
Cluster-49115.0	0	0	0	0	1.36	0.68	1.37	0	1.75	6.59	9.73	27.98
Cluster-49115.11	2.73	10.44	0.71	1.09	0	0	1.84	0	0	89.18	0	82.11
Cluster-49115.2	0.33	1.18	1.95	5.01	6.14	6.58	2.87	0	3.69	8.69	10.2	29.59
Cluster-49115.7	6.41	5.34	5.23	8.34	12.84	10.43	4.12	4.63	8.49	0.27	0.16	0.41
Cluster-49118.1	0.09	0	0	0.76	0.24	0.46	0	0	0	1.76	0.16	5.24
Cluster-49118.3	0.86	1.37	0.12	0	0.26	0.57	5	6.73	3.35	0	10.56	0.83
Cluster-49145.0	0	0	0	2.95	7.64	3.08	0.61	14.37	4.52	2.56	0	0
Cluster-49154.9	2.04	3.2	1.69	2.04	2.67	1.16	0.38	0.37	0.25	14.36	0	15.06
Cluster-49259.0	0	0	0	0.48	0.22	0.88	0	0	0.09	2.56	0.29	3.2
Cluster-49285.0	0	0	0	7.52	9.06	13.87	19.08	7.29	15.32	14	41.63	23.15
Cluster-49285.1	7.07	2.03	0.09	0.7	1.04	0.58	0.76	0.55	0.53	14.68	0.81	20.48
Cluster-49350.0	0	0	0	0.31	0	0.72	0	0	0	16.23	1.17	35.56
Cluster-49370.1	0.7	1.24	1.58	0	1.17	0.19	0.24	0.25	0	33.56	0	26.85
Cluster-49370.4	0.55	1.28	0.81	0.5	1.15	0.57	0	0	0	127.92	0	85.42
Cluster-49396.0	0	0	0	0.27	0	0.38	13.36	0	5.56	0	0	0
Cluster-49539.0	0	0	0	0.76	0	0.38	0.71	0.14	0.75	0	1.09	0
Cluster-49605.0	0	0	0	0.34	7.2	1.83	0.4	5.92	7.32	12.52	0	8.72
Cluster-49605.1	2.32	3.84	3.5	3.23	0.27	2.77	0.84	1.5	1.77	5.22	5.47	8.02
Cluster-49605.10	0	0	0.32	0.59	0.39	0.2	0	0	0	0	0	0
Cluster-49605.14	2.09	1.86	0.9	0.64	0.85	2.09	9.07	3.31	4.57	0	0	0
Cluster-49605.2	0	0.06	0.14	1.29	0.4	0.42	1.32	0	1.02	0	0.05	0
Cluster-49665.0	0	0	0	17.64	0	8.18	24.25	0	8.16	0	0	0
Cluster-49673.2	0	3.12	9.07	13.09	0.29	6.72	11.29	0	6.3	0	0.24	0
Cluster-49786.0	0	0	0	1.09	4.6	2.51	5.22	9.93	6.52	0	29.38	0
Cluster-49813.0	0	0	0	2.14	8.25	5.23	0	4.79	0.46	12.89	0	20.33
Cluster-49825.0	0	0	0	1.8	0	0	0	0	0.89	10.04	2.09	15.42
Cluster-49838.0	0	0	0	22.44	0.07	12.32	44.04	0	14.81	0	0	0
Cluster-49859.0	0	0	0	4.83	4.97	0.95	1.31	0	0	0	0	0
Cluster-49865.2	0.63	1.44	1.48	1.05	0.59	0.45	1.17	1	0.38	2.96	1.6	6.96
Cluster-49912.12	4.13	3.03	1.42	4.58	2.25	1.63	2.58	2.81	1.95	0	0.39	0
Cluster-49912.15	6.53	4.15	2.84	9.56	8.33	14.28	5.58	3.83	14.79	1.07	7.94	1.16
Cluster-49912.6	20.8	13.29	11.6	25.22	21.39	24.75	21.61	5.84	21.31	4.25	8.21	6.62
Cluster-49940.0	0.93	1.38	2.08	2.33	1.88	2.66	2.44	1.38	4.14	0.72	0.8	0.27
Cluster-49940.1	0	0	0	0.64	0.88	1.22	9.27	3.34	2.81	12.61	29.23	30.89
Cluster-49951.0	0	0	0	66	130.98	189.06	0	27.41	9.57	0	0	0
Cluster-49989.0	0	0	0	2.8	7.87	5.28	0	0	0	0	0	0
Cluster-49989.1	5.51	2.72	2.79	7.73	6.68	8.1	5.42	2.44	6.67	1.5	3.97	3.01
Cluster-49989.2	0.65	2.4	1.49	0	0	0	0.62	1.43	0	1.92	0	0
Cluster-50080.2	0	0	0	2.92	0.62	0.55	3.41	2.85	2.39	11.56	8.93	10.96
Cluster-50192.0	0	0	0	0.18	0.21	0	0.06	0.94	0	1.32	0.44	2.64
Cluster-50192.2	0	0	0	0.07	1.39	0.25	0.07	0	0.07	2.43	1.48	1.46
Cluster-50213.1	5.92	0.72	2.45	12.31	8.24	10.19	2.23	2.53	3.22	13.97	4.1	0
Cluster-50213.3	0	0	0	5.38	5.89	4.5	1.88	0	1.12	11.98	0	0
Cluster-50213.7	12.17	4.96	1.88	1.78	1.43	1.08	2.96	3.16	1.83	0.04	0	10.56
Cluster-50213.9	0	0	0	0	0	0	0	1.96	0	18.3	1.72	12.63
Cluster-50267.3	3.02	1.66	2.3	1.37	1.29	0.85	0.57	0	1.04	0	0.24	0
Cluster-50331.1	3.22	3.6	0.46	1.92	1.98	1.31	1.59	1.56	1.17	5.92	3.36	8.87
Cluster-50346.0	0	0	0	1.21	0	2.78	9.66	10.48	1.93	4.22	19.7	2.93
Cluster-50372.0	0	0	0	2.32	0	0.53	1.05	0	0.61	4.56	1.11	7.15
Cluster-50377.0	0.12	0.29	0.42	4.04	0.22	0.94	0.1	0	0.09	23.6	0	13.21
Cluster-50377.1	4.02	3	2.7	0.97	1.59	0.71	0	0	0	30.88	0	20.14
Cluster-50377.5	10.98	10.46	14.2	0.65	0.17	0.15	1.05	0.75	2.14	0.16	4.12	0
Cluster-50417.5	30.01	0.6	3.17	4.94	11.8	1.82	3.78	11.2	5.54	3.53	28.27	117.34
Cluster-50481.0	0	0	0	1.09	1.12	1.45	1.51	3.01	1.72	0.72	3.93	0
Cluster-50565.12	3.37	4.89	4.5	0	2.89	0	0	0	0	2.14	0	25.91
Cluster-50565.6	0	0	0	1.2	0	3.67	0	0.6	1	0	0.18	0.44
Cluster-50565.7	0	0.34	0	0	0	0	0	0.47	0	1.49	0.91	2.53
Cluster-50579.0	0	0	0	0	0	1.34	0.45	0	0.43	9.8	4.06	34.09
Cluster-50579.3	2.64	7.84	7.77	3.94	4.11	2.41	4.48	4.62	4.61	64.95	5.46	84.74
Cluster-50610.0	0	0	0	2.27	0	0.4	0	0	0	48.9	0	45.68
Cluster-50639.5	18.32	9.23	10.72	7.29	4.68	5.02	7.01	3.06	3.9	0	0	0
Cluster-50648.0	0	0	0	0.81	0	0.59	2.02	0.18	1.35	0	1.83	0
Cluster-50672.0	7.27	10.34	6.02	37.46	30.26	53.12	22.72	8.24	38.15	15.51	9.33	3.31
Cluster-50690.0	0	0.27	0	0.8	0.3	0	0	0	0.38	3.6	0.1	18.97
Cluster-50749.10	0	0	0	0.19	0.92	1.55	0.25	0.82	0	0	0	0
Cluster-50756.0	0	0	0	0.43	0.33	0.83	0.61	0.32	0.15	0.38	2.08	1.11
Cluster-50756.1	0	0	0	0.65	0.43	0.62	1.38	0.31	1.2	4.53	2.96	5
Cluster-50881.0	0	0	0.16	0	0.19	0.59	0.64	0	0	4.9	0.17	13.98
Cluster-50887.1	0	0.04	0.1	0	0.06	0	0	0	0	12.22	0	8.94
Cluster-50939.2	18.12	19.28	21.12	23.71	24.31	26.89	21.11	13.4	21.65	14.18	15	8.37
Cluster-50939.8	0	0	0	0.09	0.85	1.06	0.69	0.87	0.26	0	0	0
Cluster-51004.4	9.39	8.99	3.98	2.51	1.98	2.18	2.87	0.92	1.54	12.51	1.88	3.93
Cluster-51170.10	9.77	14.06	17.64	4.64	7.92	3.72	10.67	5.86	8.46	0.87	18.62	2.37
Cluster-51170.7	1.42	1.69	4.24	10.19	8.03	18.63	11.17	0	5.72	2.68	2.9	1.86
Cluster-51213.1	3.2	2.87	1.28	0.21	0.6	0	0	0	0	0	0.2	0
Cluster-51320.2	4.19	2.8	1.87	0.99	2.38	2.68	2.99	4.28	2.5	8.22	5.54	16.96
Cluster-51360.1	1.87	1.14	0.74	0.9	0.53	1.01	1.62	0.18	1.17	0.41	0.23	0.33
Cluster-514.100	12.44	0.18	1.89	0	1.18	0.3	0.92	6.13	1.56	7.53	6.17	10.57
Cluster-514.105	0	0.3	0	0.46	0	0	0	0	0	23.06	0.82	28.44
Cluster-514.106	0	0	0	0	0	0	4.38	7.93	1.05	86.15	6.66	138.01
Cluster-514.108	33.44	2.02	19.78	15.22	12.21	8.19	8.57	86.57	5.83	183.31	20.77	403.48
Cluster-514.110	1.32	0	0.5	0	0	0	0.39	0	0.17	19.21	1.57	17.72
Cluster-514.117	0	0.51	0	0.35	0.62	0	0	1.17	0.17	8.47	1.52	6.84
Cluster-514.136	0	0.13	0	0	0.43	0	0.76	1.2	0	1.78	0.89	47.28
Cluster-514.143	7.5	0	0	0	0.98	0	0	0	0	11.03	4.97	14.36
Cluster-514.145	0	0	0.87	0	0	0.76	0.28	0	1.65	11.6	2.15	90.58
Cluster-514.16	0	0	0	0	0	0	0	0	0	10.78	2.05	26.37
Cluster-514.18	3.98	0	0.97	0	0	0	0	0	0.34	7.25	1.87	7.68
Cluster-514.26	23.46	9.43	23.33	15.41	5.73	1.93	17.84	10.12	11.38	54.54	21.76	1192.56
Cluster-514.27	478.89	222.7	180.96	3014.27	3302.33	2136.22	2272.46	3067.65	3329.55	941.34	187.22	526.03
Cluster-514.32	21.62	7.26	12.27	12.34	10.67	6.96	7.12	50.61	5.7	114.24	13.3	207.35
Cluster-514.33	19.45	3.88	16.09	1.84	13.29	1.17	16.14	19.66	2.08	108.3	4.23	293.38
Cluster-514.34	17.05	0.89	4.06	13.09	1.64	1.65	1.01	43.7	0.97	62.83	20.83	1242.9
Cluster-514.36	16.58	9.76	6.09	1.45	6.56	6.6	10.13	49.77	5.82	162.61	35.54	125.8
Cluster-514.40	1.3	0.01	0.64	0	0.17	0.61	0.78	0	0	14.74	1.6	13.33
Cluster-514.44	0	0.58	0.42	0.52	1.42	1.61	0.99	0.31	2.02	7.24	2.8	21.59
Cluster-514.45	0.81	0.35	0	0	1.62	0.35	0.24	0	1.49	26.23	5.37	21.21
Cluster-514.46	3.47	0.46	0.18	0.72	0	0.41	0	0	0.78	23.84	1.43	24.01
Cluster-514.5	0	0.99	6.04	0	0	1.96	6.05	16.2	12.73	21.85	4.07	146.95
Cluster-514.50	6.47	3.17	4.96	5.2	2.14	2.45	2.93	21.31	3	47.4	6.86	97.25
Cluster-514.52	15.15	4.9	4.4	2.65	2.54	1.52	0.72	9.8	0.69	107.05	6.74	121.82
Cluster-514.55	54.95	6.08	15.23	25.16	30.04	17.31	12.25	129.56	17.97	288.77	47.48	464.89
Cluster-514.59	6.77	2.79	2.68	12.94	1.19	1.51	1.78	9.75	1.66	54.74	10.38	338.66
Cluster-514.71	1.76	0.19	0	0	0.61	0	0.71	1.52	0.46	25.24	13.24	143.61
Cluster-514.74	608.93	379.29	300.26	2321.96	3203.02	2144.95	2373.48	3299.92	3549.08	1965.36	314.48	1151.03
Cluster-514.78	1.48	0.29	0.78	0	0	0	0	0	0	8.38	2.03	49.36
Cluster-514.81	11.03	5.24	5.57	3.27	5.09	2.34	3.55	38.93	1.99	62.48	7.11	151.88
Cluster-514.85	92.13	28.78	13.77	28.14	18.76	21.21	16.58	145.16	77.19	86.42	450.37	39.36
Cluster-514.87	0	0.41	0.5	0.65	0	0	0	0	1.43	11.66	2.81	13.62
Cluster-514.88	287.75	204.52	204.59	1822.19	2182.39	1611.54	2029.84	2002.69	2712.67	676.74	107.81	469.95
Cluster-514.9	0.45	0	0	0.21	0	0	0.57	0.8	0	23.68	1.21	16.94
Cluster-514.91	10.45	1.57	0.83	3.96	0.98	0.5	0.64	1.57	1.91	74.07	2.02	166.49
Cluster-51470.0	0	0	1.37	12.32	16.17	13.47	24.62	15.04	16.53	0	0	0
Cluster-51472.3	1.98	0.61	0.26	0.92	0.95	1.94	1.73	2.02	2.41	14.11	2.58	12.89
Cluster-51507.0	0	0	0.29	0	0	0	0	0	0	9.97	0	13.04
Cluster-51513.3	1.28	1.73	3.06	1.27	0.96	1.07	0.8	0	0.66	16.66	0.4	22.29
Cluster-51513.4	102.92	3.65	36.86	1.4	1.06	1.46	2.6	1.12	1.5	15.27	2.48	23.08
Cluster-51513.6	3.69	1.75	4.34	1.59	3.55	2.04	1.79	1.53	1.89	15.4	2.74	63.39
Cluster-51577.4	3.17	0.77	0.18	0.54	0.75	0	0.26	0	0.15	10.17	0.71	5.33
Cluster-51593.2	3.02	2.72	1.48	5.02	5.36	4.92	5.32	0.91	5.29	0.51	1.78	1.22
Cluster-51601.1	2.98	2.13	5.47	3.9	2.77	5.45	6.51	1.02	2.58	0.15	5.19	0.24
Cluster-51601.4	13.88	18.12	18.47	11.63	14.19	14.77	9.63	8.89	14.37	8.08	9.19	7.6
Cluster-51656.3	2.26	2.21	1.68	3.16	7.56	12.67	2.15	4.23	1.69	4.53	6.51	0.88
Cluster-51656.4	0.46	1.14	1.23	4.19	7.06	10.05	1.37	4.07	2.09	5.03	1.78	3.15
Cluster-51656.7	1.86	1.99	2.09	4.73	12.26	9.61	1.47	5.66	1.52	9.65	5.87	9.44
Cluster-51656.8	38.35	33.09	45.18	43.14	52.02	53.87	20.47	32.75	24.52	75.57	44.38	75.85
Cluster-51661.11	3.51	1.48	0.8	0.67	0.54	0.69	0.1	0	0.31	0.24	0.1	0
Cluster-51661.14	5.28	2.44	1.02	0.53	2.03	2.73	0.64	2.2	1.71	0	0	0
Cluster-51661.16	15.81	9.55	4.51	8.44	4.62	4.09	3.86	0.61	3.96	0	0	0
Cluster-51661.18	11.26	6.96	3.83	7.3	0.43	4.26	2.41	4.29	1.61	0	0	0
Cluster-51661.3	0	0	0	0.02	0.34	0	1.53	0.47	0.28	0	1.17	0
Cluster-51661.9	6.41	3.07	1.85	0.32	0.88	0.51	0.34	1.83	0.09	0	0	0
Cluster-51682.3	6.81	11.2	10.37	10.82	5.54	6.44	9.05	11.27	8.81	27.16	22.56	17.56
Cluster-51682.4	329.8	292.46	211.98	203.04	198.98	182.51	265.69	390.3	245.13	409.98	442.01	328.27
Cluster-51793.0	0	0	0.14	0.7	0	0.16	0	0.97	0.65	6.3	1.25	3.1
Cluster-51860.3	1.62	1.84	0.62	0.99	1.7	1.56	0.25	0	0.43	0	0	0
Cluster-51860.8	3.93	1.81	5.78	6.85	8.65	7.89	0	5.42	6.02	1.59	2.47	4.19
Cluster-51860.9	5.14	1.45	4.8	1.11	3.37	3.18	2.31	0	1.61	0	0	0
Cluster-51880.0	0	0	0.79	0	0	0	0	0	0	3.91	0.48	5.76
Cluster-51912.6	7.45	10.62	8.73	3.18	4.85	3.35	6.76	5.03	8	1.78	10.4	1.19
Cluster-51930.1	1.43	1.98	1.73	2.8	2.18	2.48	4.71	3.3	3.36	0.76	1.97	1.43
Cluster-51936.1	3.48	4.68	7.4	1.05	2.08	2.07	1.36	2.1	3.07	32.3	0.34	29.71
Cluster-51936.7	0.13	0.15	0	0.31	0.57	1.33	0.43	1.62	2.28	0	1.29	0
Cluster-51936.8	0	0	0	0	0	0	0	0	0	32.18	0.69	21.88
Cluster-51962.1	5.77	6.08	4.05	15.88	2.7	7.66	17.58	8.35	11.13	0	0	0
Cluster-52030.6	18.14	24.8	16.79	14.55	13.84	10.65	24.41	21.87	14.81	38	20.67	28.97
Cluster-52030.7	14.32	13.86	10.75	6.54	8.48	7.95	11.56	9.65	10.18	18.01	13.58	24.26
Cluster-52051.0	0	0.21	0.43	0.28	0	0	0	0	0	11.32	5.99	19.98
Cluster-52054.1	0	0.08	0.15	0	0	0.5	0	0.18	0.23	1.98	1.04	0.4
Cluster-52153.4	1.65	0.23	0.6	0.54	0	0.2	0	1.64	0.41	13.91	0.24	11.1
Cluster-52175.1	3.54	3.98	2.02	1.31	1.13	0.92	0.49	0	0.38	0.87	0.51	2.34
Cluster-52205.0	0	0	1.91	0	1.07	0	1.87	0	1.44	18.63	0.83	43.3
Cluster-52211.0	0	0	0.2	0	0	0.23	2.22	0.6	1.97	0	0	0
Cluster-52238.5	0	0	0	0	0.68	0.15	0	0	0	6.79	0	5.98
Cluster-52238.8	0	0.09	0.08	1.86	0.81	1.45	1.42	0.4	0.11	0	0	0
Cluster-52300.16	1.28	3.82	2.06	0.77	3.27	0.64	2.66	1.11	2.31	12.23	9.23	8.41
Cluster-52322.0	0	0	0.44	0	0	0	0.14	0	0	4.83	0.05	3.24
Cluster-52350.0	0	0	0.56	1.99	0.32	1.14	1.21	0.14	1.57	17.49	2.39	16.42
Cluster-52359.0	0	0	0.09	0	0	0	0.17	0	0	4.62	0.09	4.9
Cluster-52391.12	32.18	18.9	16.53	8.72	10.71	7.3	13.14	7.39	14.36	55.91	7.88	60.51
Cluster-52391.13	1.42	2.55	3.93	0.71	0.12	0.25	0.73	2.82	1.16	3.19	0.2	0.64
Cluster-52391.14	0.29	0	0	0.41	0.03	0.72	0.13	0.34	0	0	0	0
Cluster-52391.15	0	0	0	0.34	0.64	0.11	0.3	0.92	0.13	0	0.6	0.48
Cluster-52391.20	0.17	3.54	3.18	0.11	0	0	0	0	0	0.69	0	2.12
Cluster-52391.22	5.59	2.3	2.52	8.99	11.53	8.81	4.37	4.78	5.51	2.7	6.03	1.34
Cluster-52391.23	2.55	9.33	13.62	1.6	1.59	3.42	3.35	3.25	4.06	13.82	3.48	15.72
Cluster-52391.24	0.77	2.75	3.42	0.49	0.88	0.24	0.58	0.34	1.52	0.32	0.38	0.42
Cluster-52391.25	1.69	3.35	2.79	0.59	0.03	0.66	0.01	0	0	0.2	0	0
Cluster-52403.0	0	0	1.05	0	3.18	2.38	2.59	0	1	59.12	1.18	40.32
Cluster-52414.5	0	0.74	0.74	0.94	0.81	1.47	0.74	0.84	0	0	0	0
Cluster-52463.6	2.53	2.13	1.45	0	2.15	3.4	0	0	3.49	0	0	0
Cluster-52530.0	0	0	0.09	2.72	2.1	0	1.65	0	0.53	11.88	0.19	2.02
Cluster-52541.3	39.84	38.91	36.98	35.92	34.13	33.43	39.2	29.7	36.98	101.99	45.48	113.71
Cluster-52541.7	0.69	0.82	1.07	0	0	0	0.3	0	0.36	1.6	0.18	4.96
Cluster-52541.9	6.8	4.65	1.7	2.69	6.22	3.52	1.39	3.18	0.7	11.55	8.15	13.26
Cluster-52574.1	1.17	0.31	0.49	0.81	0.72	1.64	1.21	0.06	0.75	0	0.03	0
Cluster-52661.9	1.81	0	0.25	0.55	0.95	0.64	0.24	6.99	0.94	4.85	4.43	8.84
Cluster-52692.17	0.46	0.45	0.76	0.11	0	0.23	0.59	0.28	0.34	2.92	0.21	3.83
Cluster-52692.24	1.82	3.36	3.08	3.55	4.85	5.76	4.39	1.75	5.46	1.95	1.65	2.34
Cluster-52692.7	2.95	2.94	2.25	2.05	2.59	2.14	0.93	0.76	1.21	1.12	0.96	1.38
Cluster-52692.8	21.23	8.18	2.75	6.43	6.76	10.62	6.24	1.62	7.05	2.09	2.76	1.84
Cluster-52699.1	0.81	2.8	2.35	2.79	0.86	3.26	0.97	2.12	1.68	0	0.07	0
Cluster-52745.0	6.14	1.65	1.04	9.16	10.16	5.91	5.87	9.74	6.23	0	0	0
Cluster-52745.1	2.3	1.3	2.07	2.76	4.15	0.93	2	1.69	0.76	0.97	0.62	0.55
Cluster-52745.2	3.81	3.87	6.53	9.68	8.82	0	2.73	1.31	1.97	0	0	0
Cluster-52745.4	11.25	10.64	11.14	16.08	13.05	18.09	15.34	5.59	14.88	6.11	7.12	10.28
Cluster-52765.4	1.12	0.09	0	0.2	0	0.14	0.24	0.41	0.27	1.74	0.98	3.85
Cluster-52796.13	16.47	9.62	11.45	1.64	3.4	4.65	10.48	2.73	3.34	0	5.71	1.23
Cluster-52796.2	33.47	28.55	41.89	10.74	27.02	22.89	9.78	5.72	11.2	1.2	4.05	1.13
Cluster-52832.0	0	0.11	0.62	1.05	4.93	2.91	1.98	3.54	0.69	14.74	5.44	9.62
Cluster-52832.1	0	0.12	0	0	0.38	0	0.32	0	0.61	3.86	0.52	6.19
Cluster-52834.16	0.74	1.19	0.89	2.68	3.42	2.41	1.54	0.51	1.86	0.12	0.73	0
Cluster-52834.5	2.44	2.9	2.88	4.21	3.99	4.59	3.41	1.23	4.34	0.06	1.27	0.21
Cluster-52834.7	0	0.72	0	0.86	1.64	0	0	0	0	1.36	0	0
Cluster-52887.14	6.6	8.02	7.71	7.78	11.2	12.18	8.74	5.08	9.16	0.98	3.64	0.92
Cluster-52887.3	10.99	6.79	7.4	8.45	9.57	10.18	6.31	4.95	8.2	3	4.22	2.74
Cluster-52896.6	5.78	5.9	6.37	3.51	2.03	2.19	3.16	0.8	3.15	0.05	10.02	0
Cluster-52903.4	1.56	0.68	0.93	1.5	1.08	0.52	2.61	2.44	0.88	0	0	0
Cluster-52903.6	0.77	5.88	5.81	3.31	3.07	4.37	5.42	3.39	4.98	1.28	2.33	0.74
Cluster-52903.8	2.18	0	2.55	2.4	0	2.9	0.39	3.56	0	0	0	0
Cluster-52954.3	4.72	2.8	4.14	3.86	3.33	1.53	1.3	2.98	3.25	0.36	2.81	6.15
Cluster-53022.1	2.18	1.92	2.29	4.26	7.56	5.21	3.24	0.95	1.75	3.45	0.79	1.12
Cluster-53029.11	9.08	10.69	6.04	7.86	3.51	5.71	3.47	2.11	2.44	23.34	2.61	34.13
Cluster-53029.3	7.42	15.53	18.48	8.39	10.96	10.21	9.94	8.52	12.02	31.65	16.69	31.49
Cluster-53029.4	0.78	1.37	1.48	1.55	0.72	0.04	0.95	0.3	0.6	0	0	0
Cluster-53032.0	4.42	2.55	2.2	0.31	0.71	0.86	1.07	0	0.52	142.79	0.87	141.53
Cluster-53044.2	0.76	3.29	3.45	0.85	0.65	1.25	0.76	0.23	0.58	0.37	0.36	0.73
Cluster-53044.4	0.84	1.59	2.91	0.26	1.98	0.52	0.16	1.97	2.66	0	0.15	0
Cluster-53044.8	0.58	1.77	3.46	16.06	24.68	14.62	8.74	45.45	21.26	14.29	0.29	10.44
Cluster-53105.5	1.2	0	0	0	2.34	0.89	0	0	0	0	0	0
Cluster-53105.6	0.78	0.48	0.5	0.61	0.36	0.51	0.85	0.64	0.96	0	0	0
Cluster-53106.0	0	5.1	1.84	2.77	0.57	3.46	3.59	3.09	1.3	38	0.96	51.85
Cluster-53131.0	11.05	9.54	6.11	7.51	7.89	11.25	7.71	4.76	8.12	28.4	14.58	29.72
Cluster-53131.1	2.38	3.83	5.46	5.71	6.15	7.91	6.18	3.45	9.5	2.1	3.96	2.14
Cluster-53145.3	0.52	1.09	0.61	0.74	0.6	0.86	3.69	3.61	2.03	1.78	0.99	1.93
Cluster-53211.0	0	0.11	0.14	0.63	0.32	0.24	1.05	1.72	1.56	0	0	0
Cluster-53214.10	2.81	7.23	2.62	6	8.78	6.2	4.57	1.62	3.69	80.75	1.44	68.3
Cluster-53214.12	20.81	19.32	21.78	28.96	38.03	41	18.58	22.36	18.22	203.55	18.41	265.21
Cluster-53214.20	58.76	126.68	116.13	50.86	45.48	28.41	31.92	27.77	41.27	218.93	37.12	169.73
Cluster-53214.22	1.65	1.68	1.43	0.11	0.59	0.87	1.01	4.54	0.77	16.44	1.98	13.49
Cluster-53214.25	37.88	24.13	32.45	22.47	42.51	34.29	22.55	13.85	20.99	244.7	16.52	351.14
Cluster-53214.33	6.68	35.99	29.1	41.46	34.49	18.08	27.42	27.88	23.11	137.74	53.49	260.35
Cluster-53214.35	7.7	13.32	13.98	8.71	9.87	8.77	9.78	7.2	7.76	105.94	16.55	95.33
Cluster-53214.38	141.65	295.7	409.73	288.06	238.07	199.49	167.13	199.42	204.14	83.64	140.78	80.24
Cluster-53214.41	1.6	5.35	6.18	5.58	3.89	1.63	2.13	0	2.12	109.91	2.04	77.14
Cluster-53214.43	13.02	15.43	15.1	8.07	13.17	10.65	9.05	7.9	9.36	259.62	7.17	190.08
Cluster-53214.57	0	0.85	1	0.81	1.93	2.26	0.76	0	0.49	220.34	1.51	218.98
Cluster-53214.61	21.72	25.23	17.13	12.3	14.03	9.22	6.66	4.38	6.08	97.41	5.28	94.99
Cluster-53214.62	8.44	20.4	15.86	6.13	6.27	8.49	9.62	8.55	6.14	118.92	5.35	109.71
Cluster-53214.64	2.06	7.65	5.42	3.36	5.55	4.55	4.43	2.7	2.28	76.26	1.46	70.08
Cluster-53214.66	1.24	5.07	2.98	3.6	4.47	2.39	6.69	4.5	5.53	24.14	4.17	22.34
Cluster-53214.72	18.81	31.68	30.39	28.53	31.81	29.03	19.12	17.61	17.81	229.08	15.8	188.28
Cluster-53214.74	9.91	9.43	9.9	10.44	9.11	7.53	5.03	4.5	4	120.07	6.05	97.95
Cluster-53214.8	31.95	45.26	40.09	29.76	31.28	33.37	26.92	17.66	28.85	453.72	18.77	457.17
Cluster-53243.1	3.1	3.13	3.43	4.88	5.39	5.15	4.58	2.32	4.39	0.78	2.98	1.29
Cluster-53243.2	5.99	4.4	8.37	6.46	9.96	11.51	9.5	2.27	6.14	2.18	4.94	1.82
Cluster-53250.0	0	0.36	0	1.6	0.28	1.4	5.18	3.17	3.08	0	0	0
Cluster-53255.14	24.68	21.69	25.28	14.71	18.1	11.33	4.77	17.83	5.76	0	0	0
Cluster-53255.3	0.4	0.18	0	0.42	0.83	0.95	0	0	0	0	0.41	0
Cluster-53255.5	5.23	5.52	3.81	0	5.16	3.48	0.64	0	0.79	7.06	0.09	11.82
Cluster-53255.6	9.1	12.9	10.39	23.96	24.7	22.44	15.09	30.33	22.7	11.28	45.26	15.13
Cluster-53255.7	8.61	9.76	15.83	37.75	59.6	59.8	32.34	51.21	37.03	10.72	85.28	9.07
Cluster-53279.2	12.43	11	10.44	3.28	3.21	3.19	2.92	1.2	2.36	0.53	13.91	0
Cluster-53310.14	0.15	2.65	0.8	3.09	2.84	0.68	1.38	0.21	1.25	19.22	0.8	16.38
Cluster-53310.3	0	0	0	0.63	1.17	0.84	0	0.2	0.65	0	0	0
Cluster-53310.7	13.94	8.42	5.72	5.55	6.01	5.83	6.73	0.88	4.63	20.22	9.63	38.51
Cluster-53320.1	0	0	0	0	0	0	0.24	0.24	0	2.21	0.68	3.6
Cluster-53455.2	0	0	0	5.17	6.26	5.7	11.48	3.89	4.33	0	0.89	0
Cluster-53455.3	5.03	3.69	3.77	25.05	17.38	23.54	45.91	23.02	29.84	0	0	0
Cluster-53455.4	89.85	84.45	80.18	68.07	60.67	64.77	50.74	60.11	50.75	2.55	9.55	1.6
Cluster-53455.5	4.54	5.62	5.97	3.19	0.24	4.3	1.55	0.6	3.68	0.24	0	0
Cluster-53455.7	35.76	32.76	27.55	48.05	43.35	49.54	35.59	16.75	37.46	0.78	1.72	0.26
Cluster-53462.0	0	0.19	0	0	0	0	0	0	0	17.12	0.26	11.65
Cluster-53468.0	0.17	0.26	0.4	0.63	0.44	1.04	0.6	0	0.09	10.66	0.94	19.36
Cluster-53482.1	8.08	8.96	11.25	9.02	0.94	9.76	20.15	8	13.02	0	0	0
Cluster-53488.0	0	0.02	0	0.39	0	0.39	0.23	0	0.19	4.79	0	9.72
Cluster-53516.0	0	0.09	0.59	0.94	0.03	0.84	0.3	0.12	1.25	0	0	0
Cluster-53607.1	1.59	0	0	1.93	0.91	0.88	0.76	0	0	0	0	0
Cluster-53607.6	0	0.08	0.27	0.33	0.44	0.19	0.66	0.12	1.01	1.28	1.55	0.83
Cluster-53607.7	9.33	7.35	9.07	6.35	6.91	8.26	7.9	4.53	6.78	38.44	8.7	40.2
Cluster-53607.8	6.58	5.6	4.24	7.15	9.53	6.27	5.88	4.98	6.21	21.78	10.5	22.64
Cluster-53633.3	43.54	54.58	50.56	44.03	42.16	46.93	49.72	56.28	32.19	114.68	68.12	91.79
Cluster-53636.0	1.11	1.39	1.37	1.48	3.62	2.62	1	1.31	2.03	3.2	5.6	3.4
Cluster-53756.1	0.2	3.17	0.75	4.96	1.17	4.68	2.63	2.65	3.5	0	0	0
Cluster-53756.10	13.31	6.47	2.88	14.77	1.84	10.77	10.82	0.81	6.75	0	0	0
Cluster-53756.6	11.8	8.18	7.58	8.19	21.3	11.84	8.12	7.98	9	28.79	27.88	41.65
Cluster-53756.7	0	0.96	0	0	3.82	0	3.09	5.91	1.84	13.22	10.01	5.43
Cluster-53756.8	1.11	0.58	0.76	0	0	0.11	0.15	0.29	0.5	0.22	0.15	1.41
Cluster-53808.2	0	0	0.83	0.22	4.85	3.77	0	18	5.41	84.19	0.5	85.88
Cluster-53808.6	14.3	9.53	10.81	9.6	9.77	8.87	12.76	11.73	8.89	28.45	15.23	35.71
Cluster-53808.8	2.5	0.82	0.97	9.58	8.33	14.7	14.04	54.73	14.83	180.41	51.51	209.76
Cluster-53815.0	0	0.2	0	0	0	0	0	0	0	10.09	0	21.83
Cluster-53844.2	7.74	7.71	5.08	9.32	9.07	8.07	6.55	5.13	6.23	3.2	4.34	4.79
Cluster-53844.6	2.07	2.81	2.01	3.04	1.45	1.6	0.57	0.33	0.96	0	0	0
Cluster-53844.7	2.53	1.78	2.42	1.16	1.1	1.09	1.5	3.23	0.69	8.08	5.76	2.73
Cluster-53864.1	24.32	18.26	21.85	13.16	13.54	14.18	15.92	15.33	11.41	74.58	14.87	67.91
Cluster-53869.1	0.45	0.64	0.65	1.51	1.39	3.31	1.23	0.38	1	0	1.56	0
Cluster-53883.0	0	0.23	0.3	1.03	3.93	2.37	2.04	0	1.13	19.56	7.28	13.57
Cluster-53917.0	0	0.34	0	0.18	0	0.31	0.44	0	0	9.99	0.36	10.92
Cluster-53937.0	0	0.19	0.26	0.56	0.68	0.76	1.58	2.19	2.28	0	0.31	0
Cluster-54095.8	1.13	0.21	0.28	0.27	0	0.75	1.3	0	0.93	0	0	0
Cluster-54164.0	0	0.07	0.28	4.2	0.07	2.51	0.36	0	0.09	0.05	0.03	0
Cluster-54196.0	0	0.59	4.89	0	0	0	0	0	0.71	7.35	1.63	11.3
Cluster-54231.4	0.28	0.73	0.18	1.19	0.9	1.15	1.59	0.41	0.13	0	0.14	0
Cluster-54231.6	0.89	1.66	0.59	0	0.69	0.68	0	2.69	1.47	8.99	3.49	7.76
Cluster-54260.0	0	0.16	0.43	0.86	4.69	6.98	0.73	0.54	0.81	5.65	6.23	6.61
Cluster-54266.2	0	0.13	0	0.39	0.04	0.26	0.13	0.41	0.38	0	0	0
Cluster-54286.0	0	0.58	0.13	3.83	7.87	11	1.64	1.05	0.86	0	0	0.94
Cluster-54289.1	3.33	2.52	2.92	2.85	1.78	2.12	1.99	1.74	1.72	0.9	1.61	1.12
Cluster-54376.11	8.24	6.93	7.17	20.6	13.27	8.83	9.24	13.8	6.17	40.83	10.97	42.22
Cluster-54376.12	0.14	3.23	2.76	0.8	0.43	0.94	0.08	0.95	0.64	0	0	0
Cluster-54376.7	0.14	0.56	0.76	0.44	0.27	0.2	0	0.26	0.43	0	0	0
Cluster-54376.8	2.34	1.72	1.25	3.7	3.26	3.93	2	1.7	1.25	7.77	1.71	9.66
Cluster-54392.7	2.47	1.43	2.03	0.11	0.94	1.25	0.95	0.99	0.83	5.19	2.19	6.65
Cluster-54392.8	0.73	0.82	0.55	0	0.36	0.44	0.1	0	0.31	2.87	3.22	2.23
Cluster-54393.0	0	0.05	0	0.03	0.07	0	0	0	0	7.73	0	5.89
Cluster-54396.0	3.71	2.95	3.91	4.99	3.88	4.61	2.17	1.08	3.15	2.42	1.13	5.39
Cluster-54401.1	233.96	274.26	200.06	194.42	210.59	198.66	251.99	259.33	212.1	463.01	414.96	489.25
Cluster-54430.1	0.75	4.04	2.61	4.3	1.89	6.47	4.93	5.03	4.04	0	0.24	0
Cluster-54432.2	0.97	0.13	0.28	0	0.31	0.26	0.23	0	0.49	0	0	0
Cluster-54432.4	0	1.05	4.21	1.61	1.24	3.4	0	0.93	0	0	0	0
Cluster-54433.1	0.39	0.1	0.51	0.37	0.27	0.84	1.71	2.76	1.37	0	0	0
Cluster-54433.4	12.48	11.88	11.83	14.2	11.92	13.31	10.64	4.61	12.04	8.73	8.93	6
Cluster-54433.5	3.17	3.26	0.74	2.73	0.77	0.39	0.43	1	1.33	13.77	0.86	18.52
Cluster-54443.0	0	0.24	0	0.21	0.24	0.12	0.62	0.53	1.31	6.58	1.71	7.26
Cluster-54467.0	0	0.7	0	0	0	0.73	0	0.47	0	248.47	0	214.98
Cluster-54485.4	11.41	16.6	20.68	9.24	12.13	10.69	13.37	27.69	16.55	40.38	16.15	37.65
Cluster-54485.5	3.39	7.85	7.33	4.2	5.34	4.1	8.73	15.29	10.78	3.78	8.48	4.68
Cluster-54485.7	11.82	15.68	18.16	13.43	20.59	18.71	16.03	15.79	25.52	66.52	20.88	74.93
Cluster-54493.0	0	0	0.13	0.82	4.91	2.8	2.98	4.64	2.89	3.29	11.05	0
Cluster-54507.2	0.2	0.41	0.31	0.12	0.12	0.16	0.23	0.84	0.4	1.64	0.87	1.31
Cluster-54507.8	0	0	0	1.48	0.89	1.75	0.33	0	0	0	1.05	0
Cluster-54518.0	15.66	56.87	72.42	33.68	31.96	42.67	47.58	46.32	42.38	20.04	31.57	16.01
Cluster-54518.1	2.13	6.21	8.73	7.68	4.97	6.47	9.76	9.96	6.57	0.67	1.75	1.69
Cluster-54581.2	4.51	0.83	0	5.79	2.97	1.88	1.64	0.54	2.06	0.74	0.97	2.35
Cluster-54597.3	10.9	4.56	4.8	1.19	0.87	0.49	0	0.9	0.63	21.39	2.18	16.29
Cluster-54597.4	0.86	1.06	0	0.47	0.74	1.05	1	0	0.18	0	0	0
Cluster-54597.5	5.3	6.85	4.43	6.76	9.02	8.12	4.68	2.51	2.58	2.79	3.03	2.66
Cluster-54703.0	0	1.39	1.29	0.58	0.79	1.47	0.94	0.5	0.43	10.26	0.73	10.15
Cluster-54710.10	0.29	0.65	0.33	0.43	0.43	0.81	0.05	0	2.62	0	0	0
Cluster-54710.22	0	1.09	0.6	0	0	0	0.22	0	0.68	10.01	5.98	19.75
Cluster-54710.23	6.06	14.08	15.28	6.1	7.12	9.15	9.12	7.73	5.22	45.81	29.67	42.39
Cluster-54710.24	0.4	0.69	0.96	0	0	0	0.61	0	0	4.63	0.59	6.51
Cluster-54710.30	0	0	0	0.43	0.87	0	1.19	0.9	0.34	0	0.11	1.16
Cluster-54710.4	2.42	1.22	1.67	4.24	4.05	3.4	2.09	2.4	1.49	0	5.3	2.06
Cluster-54721.2	2.23	4.41	2.87	1.04	1.11	0.98	1.02	0.33	2.53	22.96	2.43	25.67
Cluster-54721.3	1.6	3.3	2.18	13.75	1.75	7.9	11.9	4.79	7.75	0	0.55	0
Cluster-54721.7	3.53	1.73	2.15	3.15	2.67	1.65	3.5	0.77	1.13	15.53	7.99	13.63
Cluster-54726.11	2.7	1.61	1.06	1.66	2.74	0.74	2.71	0	1.9	0	0.11	0
Cluster-54764.1	1.27	0.64	0	0.11	0	0	0.21	0	0.29	19.48	0.66	19.4
Cluster-54764.3	0.11	1.65	1.97	1.86	1.6	2.2	1.2	0.65	1.09	23.22	4.69	16.05
Cluster-54781.1	0.22	0.49	0.31	0.74	0.97	0.31	0.62	0.16	0.79	1.23	0.81	6.92
Cluster-54809.0	0	0.74	1.68	0.39	2.65	7.2	0.29	0	1.95	23.15	3.96	33.01
Cluster-54822.0	0	0.07	0	0	0	0	1.99	0	1.18	2.67	7.4	4.37
Cluster-54831.2	1.21	0.73	0	0	0	0.63	0.43	0	0.11	10.72	0.44	5.61
Cluster-54831.5	0	0.47	0	0.93	0.13	0.51	0.26	1.86	0.28	0	0	0
Cluster-54834.1	2.45	1.25	0.96	2.66	1.09	2.48	1.04	0.48	1.35	0	0	0
Cluster-54842.14	3.14	1.47	1.33	4.15	4.41	4.66	2.46	1.76	1.79	0.78	4.26	0
Cluster-54842.2	2.94	6.34	8.83	10.01	7.73	9.84	6.07	2.42	11.45	4.99	5.01	2.75
Cluster-54849.0	0	0.05	0	1	0.81	8.6	1.32	0	0.27	0.7	0	0
Cluster-54895.0	0.41	2.15	2.11	2.94	0.49	1.98	3.17	2.16	2.62	0	0.06	0
Cluster-54960.7	15.66	10.37	10.06	9.08	11.04	11.74	8.74	4.59	7.09	62.15	8.1	76.23
Cluster-55012.1	7.28	4.89	3.72	0	2.42	3.48	0.59	0	0.07	0	1.66	1.89
Cluster-55062.4	2.84	1.88	2.59	3.56	2.88	1.91	1.1	0.6	0.88	0	0.59	3.81
Cluster-55077.0	0	0.32	0	0	0	0	0.14	0	0	41.12	0	37.6
Cluster-55084.0	0	0.1	0.13	0	0	0.15	0	0	0	4.72	0.26	4.24
Cluster-55152.0	2.96	1.73	0.9	1.87	1.54	2.19	1.64	2.17	1.71	6.86	4.52	5.34
Cluster-55156.10	3.1	4.38	1.31	5.15	4.16	4.71	5.04	1.21	4.68	0	0.38	0.34
Cluster-55156.4	2.53	1.81	1.28	1.13	2.07	1.63	1.81	1.03	1.4	0	0.25	0
Cluster-55156.6	1.91	2.31	1.48	1.06	1.48	1.56	2.37	0.7	1.54	3.06	3.44	5.95
Cluster-55170.10	0.45	0.68	0.5	0.94	0.86	0.8	0.53	0.13	0.49	0	0.07	0
Cluster-55170.3	7.38	16.88	8.55	9.89	6.91	17.06	6.51	5.22	14.68	1.52	3.76	1.14
Cluster-55170.8	0.26	0.29	0.37	1.84	0.9	1.59	0.93	0	0.81	0	0.34	0.15
Cluster-55192.12	8.51	9.98	10.6	17.17	14.25	16.61	12.07	4.98	14.01	7.23	8.99	6.01
Cluster-55192.16	7.75	5.82	2.9	1.76	4.99	3.46	3.54	3.8	4.34	14.53	9.88	9.62
Cluster-55192.3	11.65	7.46	1.6	12.38	5.63	5.77	9.87	0	5.57	0	0	0
Cluster-55192.6	0	0	0	0	2.3	0.61	0	0	1.27	0.49	1.02	0
Cluster-55200.4	0	0.54	0	0	0	1	0	0	0	1.49	0.36	1.88
Cluster-55200.7	0	0.43	0.84	0.49	1.47	0.9	1.04	0	0.44	0	0	0
Cluster-55243.0	0	0.07	0	0	0	0	0	0	0	5.63	0.09	7.14
Cluster-55298.5	1.54	0.87	0	1.5	0.38	0.48	1.25	0.48	0.78	0	0	0
Cluster-55309.0	0	0.2	0	4.03	3.41	3.07	0	3.32	0.87	1.28	0	3.59
Cluster-55365.6	30.69	14.85	11.73	25.85	25.74	23.2	18.83	9.83	16.56	7.37	12.91	7.94
Cluster-55365.7	1.56	0.97	1.06	0.24	0	0.68	0.08	0	0	0.17	0.09	0
Cluster-55474.0	22.8	20.65	17.98	26.53	19.25	19.1	43.71	9.61	26.35	10.98	9.54	10.8
Cluster-55474.1	0.31	9.43	7.85	2.16	0.81	2.14	57.74	2.97	17.69	1.48	2.2	2.53
Cluster-55502.0	0	0.45	1.14	0	0	1.34	0	0	0.27	7.45	1.1	11.87
Cluster-55513.3	4.77	1.67	0.52	3.6	5.15	2.33	1.33	0	2.46	0	0.48	0
Cluster-55528.0	0	0.43	0.19	1.99	0.74	2.6	0.65	0	1.35	0	0	0
Cluster-55630.2	0.56	0.33	0.14	1.22	0.3	0.91	1.16	0	0.4	6.03	1.15	5.93
Cluster-55635.3	7.19	4.56	3.24	21.85	18.93	45.26	18.65	7.64	9.92	0	4.78	1.37
Cluster-55635.5	4.33	2.02	2.43	12.34	11	22.38	10.33	4.34	6.5	1.48	3.47	2.59
Cluster-55635.6	2.52	3.01	2.98	4.4	6.14	10.17	4.26	3.77	5.42	0.16	2.93	0
Cluster-55655.1	0	16.1	8.78	0	0	1.61	13.82	0	7.32	61.83	6.09	50.8
Cluster-55655.5	2.29	0	0.53	0	0.54	0.41	0.36	1.93	1.11	5.62	0.33	11.41
Cluster-55721.0	0	0.08	0	0	0.35	0.24	0	0	0.3	6.11	0.63	10.07
Cluster-55721.1	0.58	0.2	1.07	0.68	0.46	0.62	0	0	0.13	9.41	0.81	6.86
Cluster-55771.2	0	0.28	0.22	0.98	0.29	1.18	0.27	0	0.99	0	0	0
Cluster-55771.5	2.11	1.17	0.36	2.62	1.36	1.77	2.52	0.44	1.16	0	0.15	0
Cluster-55778.3	0.33	0.53	0	0.8	0.47	0.52	0	0	0	1.35	0.74	6.04
Cluster-55778.5	0.51	0.85	1.33	1.06	0.91	1.57	1.86	1.96	0.34	0	0	0
Cluster-55778.6	0	0	0	0.32	2.13	0.83	0.54	0	3.17	0	2.35	0
Cluster-55784.0	0	0.07	0	0	0	0	0	0	0	11.64	0	6.96
Cluster-55799.11	0	0.09	0	0.87	0	0.71	1.57	0.16	0.99	0	0	0
Cluster-55799.12	1.57	0	0	2.39	1.02	0	1.46	3.43	0	0	0	0
Cluster-55799.14	2.24	1.36	0.75	0.32	0	0.53	0.96	0	0.92	0	0	0
Cluster-55799.17	0	1.05	0.58	2.67	0	2.63	6.91	0	4.06	0	0	0
Cluster-55799.8	0.36	0.9	1.07	0.53	0	0.25	5.9	0.39	2.36	0	0	0
Cluster-55804.0	0	0.07	0.2	0	0	0	0	0	0	11.9	0.2	8.28
Cluster-55887.0	0	1.14	1.36	0.7	0.23	0.49	0.56	0	0.61	48.77	0.15	44.48
Cluster-55909.1	2.54	1.52	5.13	0.75	0.87	0.2	0.9	1.18	1.02	18.67	0.95	10.18
Cluster-55931.19	0	0	0	1.73	0.82	0	0.71	1.16	1.06	0	0.33	0.44
Cluster-55931.7	0.97	0.79	0.51	0.7	0.58	1.28	2.06	0	0.42	0	0.12	0
Cluster-55985.0	1.13	3.44	2.81	1.38	4.07	2.1	0.57	0	1.49	0	0	0
Cluster-55985.1	0	0.44	0.44	0.15	0.11	0	0.77	0.3	0.4	2.86	0.8	3.61
Cluster-55997.2	6.66	28.73	36.02	11.82	21.13	17.47	14.86	20.92	19.87	114.22	18.91	107.56
Cluster-56015.0	0	28.67	32.85	3.01	17.4	9.54	22.4	11.42	11.85	0.51	3.86	1.16
Cluster-56032.0	2.67	3.08	7.13	5.58	9.44	8.95	3.87	5.1	5.63	1.07	4.28	1.38
Cluster-56080.0	0	1.01	1.48	0.3	0.85	0.69	2.41	1.04	1.17	4.03	3.17	4.11
Cluster-56083.0	0	0	0	0	0	0	0	0	0	3.34	0.25	13.43
Cluster-56083.3	0	0.41	0.26	0	0	0.25	0	0	0	16.05	1.41	19.89
Cluster-56100.10	9.48	4.67	5.18	1.09	2.11	1.27	3.51	0.6	3.88	14.3	8.94	17.69
Cluster-56100.16	15.76	14.53	12.51	15.82	18.57	17.35	13.42	13.51	11.66	29.75	23.06	37
Cluster-56100.5	0.11	0	0	0.63	1.05	0.39	0	0	1.49	3.34	0	3.25
Cluster-56100.9	1.19	1.77	2.34	0	0.64	0.21	2.27	3.84	1.57	10.3	2.34	17.01
Cluster-56104.11	3.92	2.79	1.07	1.35	0.98	1.79	1.5	0	0	0	0	0
Cluster-56108.0	0	0.68	0.49	0.6	0.74	0.55	0.48	0.67	0.93	4.67	0.98	4.2
Cluster-56130.0	0	0.57	0.43	0.22	0.49	0.62	0.42	1.52	1.02	3.06	2.83	2.33
Cluster-56137.2	7.94	2.21	5.23	4.58	4.17	2.3	1.65	2.76	4.42	13.61	13.49	17.65
Cluster-56146.1	1.77	1.73	4.06	0	0	0	0	0	0	0	0.93	0.94
Cluster-56146.2	0	0	0	1.23	0.72	4.04	0.51	0	0	0	1.08	0
Cluster-56146.5	0	1.58	1.24	1.13	0.68	1.14	2.59	0	0.55	0	0	0
Cluster-56164.0	0	0.28	0.33	1.26	0.18	0.9	1.68	1.08	0.82	0	0	0
Cluster-56193.1	0	0.58	0.5	1.5	0	1.18	2.66	0	0	0	0	0
Cluster-56193.12	0	0.44	0.29	0.23	0.76	0.33	1.98	1.01	1.38	5.08	22.35	10.35
Cluster-56207.0	0	0.57	1.74	0	1.35	1.3	0.95	0	0.31	9.07	4.57	8.35
Cluster-56233.5	31.02	50.98	40.26	18.45	27.09	24.29	32.2	59.25	35.73	127.71	48.26	95.17
Cluster-56261.10	15.94	13.14	7.25	9.68	7.54	3.66	7.04	0	1.01	0	0	0
Cluster-56261.5	3.38	0.97	0.8	2.67	3.4	2.42	1.31	1.02	2.29	9.63	3.55	8.13
Cluster-56261.7	11.96	9.8	13.34	8.52	8.36	5.19	9.12	4.57	7.08	4.92	6.6	3.83
Cluster-56261.8	3.7	0.39	0	7.06	6.17	16.87	6.34	14.21	11.24	38.55	10.61	50.07
Cluster-56290.0	0.23	0.79	1.81	0.36	0.4	0.96	0.23	0	0.22	12.4	0.24	10.73
Cluster-56296.0	0	6.99	5.97	0.29	0	0	0.51	2.98	1.96	13.79	0.82	14.59
Cluster-56320.4	23.92	21.54	21.47	18.12	16.96	16.8	17.59	14.68	17.01	7.4	13.35	8.42
Cluster-56320.6	3.43	3.2	4.38	0.8	1.01	1.38	3.66	1.31	3.01	0	1.95	0
Cluster-56320.7	14.84	10.53	10.73	10.31	15.12	8.51	4.57	3.86	5.13	0.49	7.75	4.15
Cluster-56320.8	1.4	1.66	2.81	0	1.03	0.07	0	0	0	0	0.36	0
Cluster-56327.0	0	0	0	0.18	0.54	0	0.98	0	0.29	6.19	0.16	10.48
Cluster-56351.0	0	0.1	0.14	4.72	2.5	2.86	2.9	2.47	0.26	5.5	0	4.66
Cluster-56404.1	6.32	7.15	4.92	6.77	5.88	9.11	21.12	11.72	11.46	0	0	0
Cluster-56414.11	0	0	1.18	1.34	0	1.5	0	0	0	0	0	0
Cluster-56414.13	17.71	26.82	25.18	22.36	18.57	19.71	32.28	12.02	17.06	5.55	9.24	12.75
Cluster-56414.16	17.65	39.19	14.35	46.32	25.92	35.95	79.16	53.69	55.69	7.32	2.85	3.22
Cluster-56414.21	2.58	1.45	0	0	0	0	1.79	0	0.43	12.15	1.01	37.84
Cluster-56414.23	0	0.07	0	2.29	1.47	0.87	0.38	2.81	1	0	1.81	0
Cluster-56414.24	0	0	0	0	0	0	0	0	0	1.81	1.53	8.39
Cluster-56414.25	11.38	4.95	4.04	4.3	3.44	3.89	7.07	4.23	4.98	22.11	5.02	44.06
Cluster-56414.26	14.13	6.14	7.65	9.57	3.1	6.05	4.22	0	3.43	75.24	7.4	62.35
Cluster-56414.29	5.13	6.48	2.8	5.39	3.92	5.34	4.75	6.23	6.3	10.71	12.94	9.08
Cluster-56414.4	0.92	1.86	0	0	0	0	0	0	0	0	0.2	0
Cluster-56414.6	2.95	10.58	14.11	10.5	4.95	13.86	9.06	5.88	14.79	1.77	1.73	0.88
Cluster-56414.9	2.26	0.01	1.64	2.46	3.34	2.71	2.59	0	1.16	0	0	0
Cluster-56450.0	0	0.43	0.39	0.38	1.26	0.93	0.75	0.77	0.73	4.98	1.02	7.92
Cluster-56451.1	16.81	7.77	5.71	2.42	1.94	1.5	1.08	0	0.71	0	0	0
Cluster-56454.0	0	9.05	9.56	0.24	0	1.61	45.57	0	20.3	0	0	0
Cluster-56471.0	0	0.64	1.05	0.66	0.79	0.5	1.02	0.5	0.43	4.31	1.63	3.67
Cluster-56517.0	0	0.21	0.56	0.29	0.65	0.33	0.82	0	0	96.49	0.14	83.83
Cluster-56524.1	39.34	38.57	32.84	27.64	26.31	30.89	32.36	33.21	28.92	151.99	35.2	103.87
Cluster-56533.2	1.77	2.81	2.59	0	4.16	0.39	0	0	0	0	0	0.41
Cluster-56533.4	3	3.65	2.62	2.96	2.68	4.28	0.41	2.56	2.13	0	0	0
Cluster-56533.6	0	0	0.68	0.65	0.83	0.84	0	0.23	0.61	0	0	0
Cluster-56534.0	0	0.11	0.31	0.08	0	0.87	0	0	0.22	22.51	1.08	24.69
Cluster-56563.0	2.77	26.2	39.62	5.69	4.92	6.06	1.9	5.46	5.32	2.35	2.09	0.9
Cluster-56665.0	0	26.27	16.5	17.47	3.13	6.42	33.42	0	13.98	55.32	64.85	61.13
Cluster-56666.19	3.75	11.28	7.88	2.43	5.61	4.42	0	4	3.82	0	0	0
Cluster-56666.3	0.47	0.66	0.86	2.74	1.64	1.47	0	1.09	0.99	1.37	0.4	1.55
Cluster-56745.0	0	0.3	0	0	0	0	0	0	0	12.32	0	109.18
Cluster-56748.0	7.52	15.61	8.5	1.38	2.77	2.33	4.18	0	3.11	35.37	4.88	40.53
Cluster-56748.1	45.88	225.75	278.75	51.89	89.35	69.68	47.83	23.03	91.56	622.7	65.2	715.41
Cluster-56753.0	0	0.24	1.76	0.21	0	0.24	0	0	0.1	2.41	0.16	4.89
Cluster-56756.0	0	0.13	0.43	0.17	0.28	0	0.17	0	0.24	15.03	0.34	21.51
Cluster-56762.0	0	0.7	0	0.17	0.57	0.19	0	0.77	0	11.86	0.77	10.24
Cluster-56770.3	0.43	0	0	0	1.72	2.07	5.24	3.84	1.78	0.93	0	0
Cluster-56804.0	0	0.06	0	0.16	0.91	0.46	0	0	0.39	2.55	0.58	2.13
Cluster-56805.4	0.5	0.76	0.48	0	0.12	0.66	0	0	0	20.23	0	16.42
Cluster-56805.5	0	0	0	0.41	0	0	0	0	0	11.84	0	5.51
Cluster-56903.0	33.87	36	23.72	47.98	23.03	32.89	18.72	9.26	23.24	194.37	16.42	172.98
Cluster-56912.0	0	1.83	0.56	1.46	2.01	1.28	2.59	0.45	2.94	0	0	0
Cluster-56935.10	1.31	0.84	0.99	1.81	1.9	0	0	0	1.87	3.6	3.17	3.55
Cluster-56935.4	0	0	0	0	0	0.35	0.86	0	0	0.69	0.71	2.16
Cluster-56935.8	2.12	1.69	1.6	0.83	0	0	0	1.38	1.13	0	0	0
Cluster-56971.0	0	7.1	2.06	6.05	0	3.1	1.02	0	0.49	35.01	1.16	41.58
Cluster-56982.4	0.56	0	0.78	1.25	1.14	0.64	1.25	0	1.94	5.69	3.12	12.29
Cluster-56982.6	4.44	7.37	3.47	3.93	7.41	0	0	7.4	9.18	36.77	8.98	41.01
Cluster-57082.0	0	3.81	4.71	0.39	0.44	0	0.74	0	0.48	11.54	2.95	13.62
Cluster-57092.0	0	0.7	0	0	0.71	0	0.27	0	0	33.33	0.52	32.07
Cluster-57092.1	2.27	0.7	0.47	0.47	0.4	0	0.34	1.29	1.65	48.95	1.88	42.77
Cluster-57124.7	3.51	1.76	2.3	2.47	4.62	2.01	0.6	5.98	3.45	0	0	0
Cluster-57127.21	0	0	0	0.17	2.67	2	0	1.37	1.15	1.46	0	0
Cluster-57127.25	3.23	2.02	1.36	0.53	2.68	0.71	0	0	1.09	0	0	0
Cluster-57127.5	0	0.04	0	0.49	0.18	0.28	0.31	0	0.59	0	0.4	0
Cluster-57127.7	1.23	0.87	0	0	0	0.62	0.64	0.4	0.94	0	0	0
Cluster-57127.9	0	0	0	0.5	0.38	1.02	0	0	0.39	0	0.43	0
Cluster-57131.0	0	0.12	0	0	0.19	0	0	0	0	25.29	0	34.89
Cluster-57161.11	0	0	0	0	0	0	0	0	0	1.15	0	3.48
Cluster-57161.12	0	0.33	0	0	0	0	0	0	0	9.2	0	8.5
Cluster-57161.2	0	0	0	0	0	0	0	0	0	1.29	0	3.03
Cluster-57165.0	0	7.09	12.61	5.09	0.2	6.16	48.52	0.37	16.86	0	0.14	0
Cluster-57225.3	8.17	10.4	9.98	12.68	10.28	12.11	7.65	7.72	9.66	3.37	7.62	2.76
Cluster-57225.7	0	0	0	0	0	0	2.98	0	0.54	0	0	0
Cluster-57233.1	170.9	649.14	891.42	364.14	324.89	470.61	324.22	703.89	482.57	57.26	179.33	73.25
Cluster-57233.2	54.26	36.7	31.66	36.57	25.03	28.08	32.42	12.63	25.64	1.66	0.1	0.17
Cluster-57233.3	7.86	9.42	5.19	6.54	10.6	5.35	8.59	2.9	4.43	0	0.17	0
Cluster-57233.4	33.61	37.18	33.92	38.7	5.98	29.53	86.59	46.05	52.91	0	0.39	0.5
Cluster-57233.5	3.55	2.21	1.09	79.6	63.75	74.91	183.55	71.99	111.9	0	0	0
Cluster-57308.1	1.96	0.36	0	0.56	0.41	1.06	0.89	0.73	0.41	0	0	0
Cluster-57308.3	3.86	2.35	2.05	8.46	4.77	6.21	3.43	0.45	3.39	7.87	2.47	0
Cluster-57308.4	13.03	5.7	1.98	0	1.7	9.81	1.76	4.04	2.33	33.32	6.14	38.19
Cluster-57308.6	0.66	1.23	1.53	2.47	6.21	4.86	2.61	0	3.07	0	0.04	1.94
Cluster-57474.4	0.54	0.56	0.76	0.51	0.16	0.33	1.32	0.19	1.1	0	0	0
Cluster-57510.0	2.69	0.11	0	0	0	0.55	0	0	0	17.18	2.84	13.42
Cluster-57523.0	0	0.16	0.03	0.84	0.74	0.89	0.31	0	0.39	0	0.31	0
Cluster-57586.0	0	1.55	1.19	0.36	0.62	0.55	0.6	0.19	0.69	30.23	1.15	28.83
Cluster-57586.1	0	1.2	1.45	0.78	2.51	2.9	0.63	0.65	0.41	13.6	0.89	12.17
Cluster-57602.0	0.24	3.11	2.28	1.96	0.79	0.34	0.7	0	2.46	25.56	0.74	27.59
Cluster-57622.6	2.16	1.39	2.25	1.56	0.49	0.13	0.37	0	0.34	28.88	0.22	5.22
Cluster-57667.0	0	0.3	0	0	0	0.31	0	0	0	24.47	0	50.57
Cluster-57686.10	0.31	0.38	1.52	0.78	0.32	0	0	0.52	0.95	11.84	1.56	12.87
Cluster-57686.13	0.24	0.32	0.19	0.22	0.39	0.41	0.27	0.54	0.12	9.72	2.12	2.96
Cluster-57686.15	1801.42	696.22	429.05	1541.84	791.9	1040.66	937.84	3279.66	1488.2	3563.91	5979.99	2526.66
Cluster-57686.18	0	0	2.73	7.84	0	1.73	23.88	12.39	22.12	0	0	0
Cluster-57686.19	0.09	0.13	0.07	0.73	0.03	0	0	0.11	0.27	3.08	0.4	3.72
Cluster-57686.21	0.5	0.1	0.98	0	0	0	0	0	0	0	0.64	0
Cluster-57686.23	293.97	157.07	85.62	201.25	131.64	119.72	114.81	548.68	310.46	457.78	924.1	209.87
Cluster-57686.25	1587.66	619.98	335.05	1211.76	795.82	899.7	760.64	2595.36	1319.93	2629.07	5237.54	1519.19
Cluster-57686.29	0	0	0	4.56	0	0	0	11.87	4.56	51.8	2.85	11.72
Cluster-57686.32	0.2	0.42	0.1	0.38	0	0.22	0	0	0.72	17.69	2.95	0.17
Cluster-57686.40	0	0	0	0	0	0.4	0	0.95	0.29	10.69	4.8	15.73
Cluster-57686.45	3972.58	1944.55	821.72	2297.67	1490.27	1084.18	1297.91	8110.53	3913.24	5446.09	12582.5	2695.16
Cluster-57686.50	3.13	0.78	0.71	7.19	1.32	4.97	8.97	12.76	7.5	1.76	5.19	2.19
Cluster-57686.52	0.05	0.11	0	0.08	0.09	0	0.17	0.8	0	5.45	0.58	3.35
Cluster-57686.53	6.63	7.14	7.15	6.19	7.05	5.24	9.86	8.95	7.4	15.01	10.55	15.14
Cluster-57686.62	0	0.69	0	0	0	0	0	0	0.99	6.69	9.56	1.9
Cluster-57698.3	3.12	5.44	3.8	2.48	1.32	2.62	0.37	0.3	0.88	0	0	0
Cluster-57764.1	2.59	2.56	2.85	1.25	0.84	1.01	0.94	1.7	0.81	0	1.55	0
Cluster-57798.0	0	0.27	0.35	0	6.15	1.42	4.07	9.95	11.47	21.2	18.24	13.64
Cluster-57817.1	0.83	0.29	0.23	0.84	0.47	0.44	1.07	0.79	0.6	0	0	0
Cluster-57834.0	0	0.14	0	0	0	0	0	0	0	5.49	0	5.3
Cluster-57853.0	0	0.08	0	0	0	0	0.25	3.26	2.17	0	0.05	0
Cluster-57890.2	0.42	0.35	0.55	0.55	0.79	1.17	0.81	0	0.45	0	0	0
Cluster-57890.3	2.31	2.13	1.75	5.33	3.34	3.79	3.97	2.76	3.19	1.07	0.63	0.46
Cluster-57965.0	0.06	0.45	0.18	0.17	1.98	0.95	1.13	0	0.45	5.28	0.34	7.23
Cluster-57980.0	0	0.16	0	9.51	0	1.62	12.84	0	2.93	0	0	0
Cluster-57987.0	0	0.4	1.09	0.27	0.5	0.92	0.26	0.82	0.09	6.4	1	7.04
Cluster-57996.1	7.46	6.95	8.79	9.77	9.49	10.55	6.42	4.72	7.19	5.46	5.19	4.93
Cluster-58041.2	29.09	66.13	67.96	16.52	42.25	30.64	64.77	263.66	58.99	0	53.2	16.47
Cluster-58055.1	42.59	29.39	40.35	31.58	28.25	38.76	21.46	26.29	37.86	10.99	16.68	14.52
Cluster-58055.12	4.59	12.85	13.14	12.95	20.4	12.92	16.61	17.43	21.23	0.26	19.01	2.03
Cluster-58055.3	1.95	7.49	2.93	3.83	5.12	4.91	7.54	7.32	5.53	0	0.65	0
Cluster-58056.10	2.11	9.01	7.89	18.21	18.85	12.1	3.55	2.32	14.86	5.61	26.25	7.53
Cluster-58056.3	3.11	3.34	3.18	10.08	7.59	7.04	10.33	4.04	8.98	0	9.64	0
Cluster-58102.0	0	0.17	0.44	0	0	0.27	0.43	0	0	4.24	0.23	12.52
Cluster-58108.1	4.63	2.68	0.19	0.45	0.36	0.13	0.8	0	0.37	5.8	0.58	6.24
Cluster-58135.0	0	0.22	0	0	0	0.32	1.22	0	0.28	13.54	0	12.21
Cluster-58198.1	0	0	0	1.45	1.53	3.68	11.06	6.32	3.78	0	0	0
Cluster-58198.10	2.26	2.74	3.77	3.91	8.1	5.35	8.12	10.31	7.69	0	7.81	0
Cluster-58198.12	35.33	19.89	37.54	16.12	2.52	14.85	4.95	0	0	1.44	0.55	0.59
Cluster-58198.15	11.21	11.22	10.76	22.27	21.51	34.77	29.51	7.73	26.86	39.66	18.52	64.7
Cluster-58198.4	308.83	398.34	264.5	83.71	123.13	73	73.03	55.52	58.81	101.83	150.47	59.14
Cluster-58198.7	3.51	1.81	1.43	2.61	4.67	5.82	6.97	7.38	6.23	0.81	3.31	5.1
Cluster-58198.8	0	0	0.31	12.02	0	5.57	0	30.32	25.35	0	0	0
Cluster-58200.0	0	1.66	1.12	0.34	0.38	0.26	0.11	0	0.42	6.18	1.23	5.89
Cluster-58201.0	0	1.01	1.34	0.49	0.25	0.13	2.74	4.62	2.85	0	0	0
Cluster-58214.15	16.43	10.38	4.94	1.74	10.08	4.65	0	0	0	9.44	0	6.84
Cluster-58214.8	38.73	22.27	13.65	12.68	14.72	13.84	12.25	7.35	8.35	21.7	24.65	25.22
Cluster-58223.0	39.8	52.32	57.72	51.79	54.83	104.11	79.74	19.92	101.36	5.74	42.66	3.9
Cluster-58244.2	1.55	9.03	20.18	25.91	37.46	33.78	17.48	2.76	16.43	13.15	9.46	15.75
Cluster-58254.4	0	0	0	0	0	0	0	0	0	5.01	0	4.8
Cluster-58254.5	0.22	0	0	0	0	0	1.45	0	0	4.21	0.56	1.35
Cluster-58291.1	6.12	5.77	4.7	1.35	4.35	2.03	2.74	13.97	6.67	22.25	8.02	15.97
Cluster-58305.0	0	2.63	4.53	0.3	1.69	1.55	1.7	2.22	0.69	16.35	2.07	27.76
Cluster-58307.0	0	1.34	0	0	0	0	0	0	0	11.27	0.61	6.01
Cluster-58326.2	3.38	6.99	7.01	1.1	1.78	0.36	2.67	3.86	2.44	1.48	0.15	2.9
Cluster-58359.10	2.15	3.48	3.6	3.75	2.09	1.73	2.27	4.17	0.57	25.7	1.31	19.23
Cluster-58359.6	0.68	1.42	1.11	1.15	0.27	0.75	1.47	2.4	2.77	26.19	2.01	34.33
Cluster-58381.0	0	0.13	0	0	0	0	0	0	0	3.11	0	6.81
Cluster-58389.0	0	3.01	6.23	0.53	1.63	0.45	1.51	0	1.47	18.64	0.39	27.83
Cluster-58452.0	0	0.07	0.1	1.95	1.56	1.48	0.56	0.95	0.5	0	0	0
Cluster-58453.13	7.84	4.91	6.05	0.65	2.5	0.3	1.75	0	0.36	0	0	0
Cluster-58453.17	21.27	16.89	15.81	10.61	14.06	11.46	6.49	6.63	6.07	4.08	16.19	4.12
Cluster-58479.0	0	6.99	3.04	10.64	20.78	13.18	15.04	6.86	13.29	0	0	0
Cluster-58514.2	22.98	14.36	4.64	11.04	9.16	9.47	12.28	13.01	13.49	70.02	12.17	76.75
Cluster-58514.3	0	0	0	1.05	0	0.15	0.16	0.51	0.28	0	0.49	0
Cluster-58514.8	1.39	0	1.01	1.53	0	0.89	0	0	0.52	0	0	0
Cluster-58540.2	19.89	13.18	10.73	30.28	25.47	28.73	35.8	21.02	45.81	30.71	1.48	18.61
Cluster-58578.0	0	0.12	0	0	0	0	0	0	0	1.21	0	7.57
Cluster-58595.1	0	0.26	0.07	0.14	1.76	0.99	0.43	1.6	0.65	4.95	4.74	3.54
Cluster-58627.3	0	0	0	1.89	0.49	0.54	0	0	3.2	2.39	7.22	2.85
Cluster-58627.6	2.54	5.04	6.1	1.34	1.53	6.11	9.36	0	3.15	0	0	0
Cluster-58641.2	3.85	5.5	5.55	1.86	2.53	1.44	2.27	0	3.57	21.62	4.35	26.01
Cluster-58652.11	0.14	0.56	0.91	0.29	0.7	0.63	1.59	1.12	0.95	2.16	1.76	4.01
Cluster-58652.12	0.35	2.76	3.35	1.36	1.95	2.25	4.32	0	1.61	0	0	0
Cluster-58652.2	0.32	0.75	0.31	0.23	0.26	0.36	1.95	0.46	0.58	1.37	1.77	2.57
Cluster-58652.5	2.96	3.13	2.98	1.9	5.04	2.34	1.35	1.83	4.69	15.64	5.59	34.26
Cluster-58654.0	0	1.45	1.77	0.5	0.75	0.77	1.72	2.77	2.12	8.79	2.95	12.13
Cluster-58665.10	0	0.25	0.92	0	0.42	0.23	0.26	0.68	0.98	0	0	0
Cluster-58665.11	0.4	0.81	1.97	0.65	0	0	0	0.35	0.5	0	0	0
Cluster-58665.6	0.78	0.38	0.25	0	0	0.18	0.15	0	0.29	0	0	0
Cluster-58670.0	0	7.89	14.14	0	0	0	0	0	0.44	0	0	0
Cluster-58673.0	1.57	1.44	2.49	0.71	1.82	0.52	4.73	2.78	0.21	0.28	0.65	0.55
Cluster-58673.1	37.54	27.54	25.81	71.29	35.2	51.83	22.79	11.14	24.86	7.73	58.74	12.51
Cluster-58673.2	24.63	18.96	17.97	28.08	23.57	27.43	20.92	8.09	19.3	6.45	11.87	9.14
Cluster-58679.2	3.19	2.19	7.94	5.78	1.87	4.32	2.76	1.91	4.86	0.69	1.78	14.34
Cluster-58707.1	266.42	553.05	720.67	273.6	231.21	276.36	372.43	323.12	399.06	68.8	171.86	65.12
Cluster-58725.4	2.12	2.57	2.47	5.6	2.99	5.94	6.65	4.48	4.57	2.38	3.1	0
Cluster-58725.5	14.75	9.34	8.3	4.96	8.66	9.42	5.37	3.43	6.67	11.97	10.71	15.57
Cluster-58725.7	0	2.34	0	0	0	0	4.18	0	0	8.88	7.59	3.04
Cluster-58725.9	1.73	1.68	1.55	3.37	3.39	3.02	4.44	6.54	4.87	2.45	4.23	3.02
Cluster-58800.0	0	1.38	1.05	1.07	0	0.15	0	0	0.49	24.99	0.4	21.3
Cluster-58813.6	0	0	0	0.1	0.17	0	0	0	0.53	0.39	0.5	0.73
Cluster-58813.7	0.56	0.46	0.84	0.36	0	0.11	1.5	0	0.24	0	0	0
Cluster-58823.2	0.13	0.28	0.28	1.13	0.86	1.12	0.78	0	0.39	0.29	0.79	0
Cluster-58856.0	0	0.65	0	0	0.26	0	0.21	0	0.6	4.69	0.66	4.9
Cluster-58865.0	0	9.76	12.05	3.86	0	6.5	8.06	0	5.14	69.36	18.17	75.74
Cluster-58867.1	0.52	1.13	0.46	0.9	0.96	0.96	0.22	1.32	0.61	0	0	0
Cluster-58867.2	0	0	0	0	0.1	0	0.51	0.29	0.42	0.56	0.08	0.74
Cluster-58867.5	0.3	2.26	1.25	4.17	2.18	2.98	2.03	0	0.41	0	0.19	0
Cluster-58867.7	0.84	0.95	1.36	1.28	0.92	1.71	0.57	0.53	0.99	0	0.05	0
Cluster-58867.8	1.53	1.09	0.99	1.5	1.09	0.75	0.31	0	0	0	0	0
Cluster-58872.7	2.12	3.01	2.14	12.42	9.65	21.68	4.68	3.75	4.71	3.01	7.01	1.24
Cluster-58872.8	5.47	2.15	2.2	11.63	9.08	20.65	3.09	1.01	2.76	4.41	8.06	0
Cluster-58889.1	1.57	1.72	3.33	2.43	2.82	2.57	3	1.25	1.61	36.55	3.1	29.13
Cluster-58889.2	0	0.24	0	0	0	0.17	0	1.75	0	6.98	0.65	26.36
Cluster-58960.10	0	0	0	1.89	0	0	0.31	1.83	0	80.95	0	41.42
Cluster-58960.13	2.44	7.51	9.29	3.43	6.67	5.98	6.13	1.29	5.55	27.96	6.12	27.08
Cluster-58960.2	1.81	1.26	0.51	2.26	0.83	2.17	1.76	5.78	4.8	7.22	2.16	7.08
Cluster-58960.8	15.73	11.61	14.92	11.04	11.93	9.62	11.75	3.74	13	32.38	17.17	34.32
Cluster-58960.9	0	0.12	0.2	0.15	0	0.72	1.47	0.24	0.17	10	0.22	9.37
Cluster-58970.2	2.26	0	0	1.93	1.17	0.91	0	1.38	0.35	0	0	0
Cluster-58996.2	7.21	0.3	0.26	5.37	0.15	4.73	0	0	0.73	0	0	0
Cluster-58996.9	10.67	8.99	17.05	6.28	4.36	3.95	5.94	0	3.32	0	0	0
Cluster-59026.0	0	0	0	0	0	0	0.89	0	0	5.24	2.5	9.01
Cluster-59029.2	0	0	0	0	0	0	0.67	0	0	10.31	1.48	5.76
Cluster-59050.0	0	0.16	0.14	0	0.08	0	0.21	0	0.07	5.85	0.21	4.5
Cluster-59068.0	0	0.33	0.19	0.19	0.42	0.14	2.25	0.19	0.55	22.56	0.51	26.17
Cluster-59073.0	0	0.44	0	0	0	0	0	0	0	6.88	0.04	5.76
Cluster-59096.3	0	2.08	1.74	0.3	0	0.15	0.28	0	0	11.68	0.15	18.73
Cluster-59101.10	0.37	0.65	1.07	10.28	8.89	38.69	4.39	0	6.25	0	0.61	1.14
Cluster-59101.9	229.84	361.81	457	426.64	594.06	534.8	389.09	203.41	329.14	13.52	124.58	13.55
Cluster-59105.4	0	0	0	0	0	0	2.09	1.83	1.37	1.31	8.76	2.27
Cluster-59123.0	0	0.5	0	0	0	0	0	0	0	4.47	0	22.93
Cluster-59154.1	13.81	16.92	15.56	11.03	10.21	10.23	9.19	19.39	15.1	24.93	18.57	31.97
Cluster-59163.0	0	0.58	0.78	0.64	0.36	2.21	3.02	2.05	3.37	0	0	0
Cluster-59177.0	0	0.28	0.62	0.13	0.28	0.29	0.36	0.5	0	26.27	0.12	23.04
Cluster-59214.0	0	1.66	2.6	0.71	1.99	2.93	5.55	5.9	2.36	0	0	0
Cluster-59223.0	0	2.71	3.22	1.35	0.12	0.24	0.91	1.25	0.2	21.38	0.1	20.79
Cluster-59238.1	9.51	6.03	3.65	13.89	19.28	15.94	8.38	5.99	13.3	3.42	10.07	6.3
Cluster-59238.2	10.82	8.96	1.9	9.45	11.53	10.21	5.46	1.83	6.99	0.42	3.53	2.33
Cluster-59244.0	0	0.82	0.71	0.23	0.09	0	0.31	1.1	0.07	1.87	0.86	3.15
Cluster-59327.6	0.28	1.45	0	2.09	0.7	2.53	0	4.9	3.75	29.47	3.42	17.87
Cluster-59350.1	1.04	0	7.12	2.31	5.32	2.58	0.11	0	0.67	0	0.12	0
Cluster-59366.0	0	0.19	0	1.04	2.06	1.96	1.16	0.94	0.95	0	0.81	0
Cluster-59375.0	0	7.93	8.92	5.78	2.66	7.06	5.52	4.17	5.84	158.21	14.09	243.68
Cluster-59375.1	0.44	0.4	2.06	0.27	0	0.46	1.29	0	0.57	30.76	6.45	41.34
Cluster-59437.0	0	0.79	0.53	0	0	0	0	0	0	10.32	0.27	12.34
Cluster-59440.4	2.88	5.96	6.83	5.44	0.56	5.08	3.21	0.8	2.1	0	0	0
Cluster-59440.7	0	2.34	2.91	2.39	1.03	1.62	4.15	2.49	3.43	0	0	0
Cluster-59440.8	1.95	6.07	7.29	4.68	2.48	5.09	1.23	5.28	2.73	0	0	0
Cluster-59440.9	0.62	5.4	6.85	5.77	2.52	5.64	6.55	4.06	4.94	0	0	0
Cluster-59472.4	25.41	28.11	27.81	11.14	14.86	15.23	16.21	21.18	13.37	81.97	23.81	84.51
Cluster-59474.0	0	0.74	0.55	3.09	2.85	3.66	1.39	3.75	0.83	0	0.33	0
Cluster-59516.0	0	2.28	3.91	0.37	0.42	0.43	0.35	0	0.67	47.77	0.36	38.6
Cluster-59527.0	0	0.22	0.08	2.21	2.34	2.16	7.01	1.02	4.09	0	0	0
Cluster-59549.0	0	0.23	0.12	0.74	1.81	1.57	0.37	0	0.27	0.25	0.28	1.12
Cluster-59662.0	0	1.07	2.24	1.1	0.35	0.45	2.4	0.32	2.48	0	0	0
Cluster-59663.14	7.71	17.46	10.19	27.87	23.45	73.56	13.47	14.11	19.86	1.26	13.04	1.6
Cluster-59663.15	2.37	4.56	4.71	12.38	13.11	24.94	12.27	2.69	7.28	0	3.29	0
Cluster-59663.2	14.1	18.85	28.21	22.42	35.45	79.78	23.81	13.71	25.23	6	4.77	7.36
Cluster-59663.6	0.34	0.92	0	2.37	3.6	13.76	0.46	0.52	1.54	0	2.76	0
Cluster-59663.7	4	3.18	2.72	3.77	3.47	2.9	3.67	1.22	3.94	1.28	1.01	0.85
Cluster-59663.8	0.59	0.77	0.58	0.85	1.07	1.56	1.38	0.95	1.36	0.26	0.39	0.11
Cluster-59708.0	2.19	0.84	1.21	1.22	1.86	1.66	2.09	3.11	1.24	37.19	3.06	42.18
Cluster-59726.0	0	0.34	0	0	0	0	0	0	0	5.17	0	8.3
Cluster-59828.3	1.07	1.46	2.11	1.66	1.11	1.91	2.02	0.32	2.5	0.28	0.18	0
Cluster-59831.0	0	0.44	0.26	0.68	0.92	0.98	0.51	0	1.09	0	0	0
Cluster-59889.3	8.38	1.09	3.1	0.24	0	0.35	0	0	0	18.65	0	17.38
Cluster-59903.0	0	0.27	0.15	3.11	3.4	0.61	3.57	0	2.46	0	0	0
Cluster-59912.0	0	0.68	0	0	0	0	0	0	0	12.58	0	64.79
Cluster-59915.3	0.19	0.8	0.85	0.99	0.18	1.32	0.94	0.99	0.96	0	0.05	0
Cluster-59915.6	0.12	0.74	1.17	0	0.31	0.1	0.26	0	0.56	0	0	0
Cluster-59915.8	4.97	0.34	0.94	1.77	0	0	0	0	0	0	0	5.3
Cluster-59938.5	11.25	17.96	11.79	35.75	21.62	23.65	37.9	47.01	38.86	4.04	78.64	0
Cluster-59958.0	0	0.39	0	0	0	0.04	0	0	0.04	7.17	0	47.68
Cluster-59966.0	0	0.04	0.49	0	0	0.32	0	0	0	8.79	0.14	12.76
Cluster-60002.0	1.11	0.86	0.7	2.83	2.38	3.07	1.78	0.5	1.03	1.27	1.81	1.96
Cluster-60007.3	8.7	5.3	5.31	4.89	0.99	5.64	0.98	0.71	0.95	4.47	0.5	8.3
Cluster-60033.3	0.07	1.94	1.04	0.48	0.88	0.8	0.27	0.21	1.34	18.35	1.07	31.28
Cluster-60043.10	1.53	1.93	1.84	4.61	4.57	3.89	4.65	0.31	3.27	1.59	1.7	3.9
Cluster-60043.12	0.15	1.03	3	4	0.68	2.91	3.5	3.27	2.11	0	0	0
Cluster-60043.3	3.04	1.81	1.46	5.11	5.98	6.01	3.53	1.55	4.81	0	3.24	0
Cluster-60043.8	12.05	11.74	10.15	11.73	8.77	12.81	10.87	2.72	8.82	5.09	4.71	2.07
Cluster-60052.0	0	0	9.06	2.63	1.02	2.03	0.64	3.68	4.31	18.58	3.73	49.17
Cluster-60052.13	3.34	2.6	2.04	1.41	1.03	0.92	0.73	0.27	1.47	0.76	1.7	0
Cluster-60053.5	0.33	5.11	7.14	1.75	1.29	1.64	0.94	0.5	1.75	0.15	0.2	0
Cluster-60074.0	0	0.18	0.11	0.94	0.49	2.41	0.34	0.24	0.07	0	0.21	0
Cluster-60078.3	0.25	1.65	1.97	0	0	0	0.8	0.39	0.17	6.62	1.54	31.5
Cluster-60079.0	0	0.55	0.16	0.88	0.65	0.55	0.39	0	0.31	0	0.09	0
Cluster-60118.0	0	0.24	0	0.65	0.36	0.65	0.4	1.48	0.67	3.62	1.05	4.31
Cluster-60118.2	5.71	5.61	5.8	6.26	2.23	4.35	3.2	4.61	4.61	0.93	0.64	0.55
Cluster-60118.3	2.75	1.34	0.78	6.78	4.48	5.54	10.9	4.39	6.29	0	0.12	0
Cluster-60118.4	6.09	21.91	30.87	21.74	17.22	19.69	32.86	62.27	37.28	7.56	13.88	6.92
Cluster-60118.5	3.89	5.3	6.13	3.07	2.08	2.46	0	2.97	6.6	0.59	0.64	0
Cluster-60123.0	0	0.04	0.05	1.22	1.41	0.55	0.44	0.4	0.14	0	0.1	0
Cluster-60131.0	0	0.67	0.12	0.55	1.28	0.94	0.24	0.28	0.5	0	0	0
Cluster-60142.0	3.13	4.02	4.18	6.04	5.91	6.59	5.45	6.43	5.03	9.01	15.99	7.87
Cluster-60196.2	6.66	1.07	1.44	3.69	0	2.92	0	0	0	0	0	0
Cluster-60216.14	1.71	13.36	16.05	1.25	1.23	0.77	0	0	1.65	12.32	1.66	5.31
Cluster-60216.15	4.4	3.9	5.31	2.42	1.34	1.82	2.23	6.4	6.12	0.84	1.77	0.81
Cluster-60216.3	0.65	4.54	8.3	1.32	1.04	0.81	0.13	0	1.47	0	0	0
Cluster-60216.5	1.28	18.68	24.24	1.18	1.22	2.02	0.78	1.92	2.26	0.84	2.51	0.56
Cluster-60216.6	0.85	2.63	2.9	1.68	1.11	0.73	2.15	0	2.27	0	0	0
Cluster-60224.4	0.41	1	0.83	0.29	0.39	0.06	0.28	0.05	0.39	2.47	1.68	3.29
Cluster-60241.1	15.18	15.92	21.57	7.91	13.8	3.55	11.07	0	6.53	0	0	0
Cluster-60250.1	1.01	2.84	4.3	4.01	4.21	4.69	3.12	3.53	2.96	27.56	2.97	28.41
Cluster-60262.1	24.98	50.07	57.52	24.69	41.09	40.13	34.94	30.93	46.44	215.35	36.62	229.2
Cluster-60306.0	0	4.51	5.36	0.28	2.59	0.65	3.49	0.8	1.69	29.1	0.8	27.66
Cluster-60307.0	0	0.38	1.19	0.44	0.49	0.19	1.15	0	0.74	4.32	0.5	9.27
Cluster-60347.0	0	0.31	0.67	0.33	0	0.28	1.94	1.49	1.49	0	0.08	0
Cluster-60348.0	0	0.58	1.28	0.35	1.56	1.83	0.83	0	0.94	0	0	0
Cluster-60357.4	1.33	0.6	0.25	1.14	1.81	0.72	0.82	0.26	0.79	2.94	3.76	1.98
Cluster-60374.0	0	0.13	0.23	0.05	0.06	0.03	0.22	0.25	0.11	6.68	0.14	5.55
Cluster-60375.0	0	0.2	0	0	0	0	0	0	0	2.78	0	6.15
Cluster-60376.0	0	0.98	1.78	0	0.19	0.58	1.1	0	0.15	96.21	2.81	85.36
Cluster-60386.7	0	0.29	0	1.45	0.46	0.66	0	0	0.82	0	0	0
Cluster-60412.0	0	0.11	0	0	0	0	0	0	0.03	1.65	0	19.46
Cluster-60417.1	39.65	40.28	29.45	30.32	33.65	35.49	34.71	45.71	29.77	101.1	40.34	113.19
Cluster-60450.0	0	3.34	5.08	1.95	0.41	1.12	27.32	0	8.36	0	0	0
Cluster-60450.1	10.63	13.02	9.75	12.79	6.28	9.3	37.06	4.86	18.69	0.65	1.66	1.1
Cluster-60454.0	4.41	10.6	4.97	0.18	1.3	1.94	4.57	2.57	3.39	37.19	12.36	2.84
Cluster-60471.7	2.91	1.83	2.7	3.51	6.9	6.27	3.52	2.75	4.98	1.53	3.94	0
Cluster-60526.0	0	4.08	2.45	3.39	0.55	1.94	9.55	14.47	5.04	0	0	0
Cluster-60531.0	0	0.34	0	1.03	0	0.29	3.12	0.59	1.61	0	0	0
Cluster-60534.1	5.38	6.15	6.76	3.42	5.86	4.78	6.31	4.8	7.35	21.34	7.99	24.71
Cluster-60534.10	2.18	3.11	2.86	6.12	4.38	4.89	3.94	2.87	6.03	20.23	6.83	22.56
Cluster-60534.2	7.29	16.24	18.9	12.34	12.29	9.71	8.11	2.83	6.16	145.19	10.87	113.5
Cluster-60534.7	5.47	5.3	8.8	8.4	4.39	9.24	15.99	7.94	4.71	73.64	10.81	67.28
Cluster-60534.9	10.29	12.18	7.73	13.96	11.32	10.13	9.53	15.16	12.46	29.64	15.75	34.11
Cluster-60539.1	6.17	21.25	22.55	3.79	7.09	3.76	3.17	2.8	5.31	0	2.64	0
Cluster-60598.0	0	0.18	0.05	0.66	0.79	1.66	2.08	1.45	1.61	0	0	0
Cluster-60613.0	0	0.67	0	0	0	0	0	0	0.37	5.42	0.8	3.46
Cluster-60634.11	0.95	1.06	0.58	0.75	1.05	0.33	1.06	0	0	0	0.05	0
Cluster-60634.13	4.38	3.22	3.45	9.18	5.58	6.98	9.62	7.73	8.42	0	7.18	0.13
Cluster-60634.16	6.85	3.01	8.09	3.21	0.67	2.01	3.31	5.44	1.23	0	0	0
Cluster-60634.3	0.47	1.53	1.35	0.1	0	0	0.41	0	0.47	0	0.86	1.71
Cluster-60634.7	3.44	3.33	3.1	1.46	1.07	2.29	2.39	2.08	0.72	2.92	1.04	0
Cluster-60634.8	8.32	6.72	6.99	4.1	2.89	3.06	2.38	2.57	1.26	21.63	1.52	8.18
Cluster-60634.9	1.25	1.9	1.25	2.49	0.7	1.95	1.5	0	2.19	0	0	0
Cluster-60650.12	0.78	1.01	2.21	0.24	0.55	0.55	0.22	1.37	0	4.29	1.6	5.11
Cluster-60650.2	0.13	1.4	0.52	0	0.7	0.7	0.46	0	0.32	0	0	0
Cluster-60650.4	0.23	3.82	5.18	0	0	0	0	0	0	0	0	0
Cluster-60650.6	1.46	1.56	2.36	0	0	0	0	1.13	0	0	0.44	0
Cluster-60650.7	0	0	0	12.75	8.47	21.37	5.21	0.32	5.17	0.11	0.61	0
Cluster-60650.8	0.78	0.54	0.22	1.28	1.53	1.91	1.09	0.32	0.99	0	0.22	0
Cluster-60712.9	3.29	0.52	4.19	1.8	1.76	0	0.17	0.4	1.77	15.48	2.41	19.22
Cluster-60722.0	0	5.94	6.07	0	0	0	0	0	0	0	0	0
Cluster-60731.0	0	0.16	0.07	3.26	0.24	1.7	1.47	0	0.2	0	0	0
Cluster-60749.0	0	0.22	0.08	0.07	0.25	0.34	0.22	0	0.07	1.66	1.8	1.81
Cluster-60756.3	0.86	4.86	1.71	0	0	0	0.8	2.48	2.13	12.13	3.04	18.4
Cluster-60756.5	20.34	21.86	17.66	15	17.04	13.5	17.34	18.25	19.52	234.54	14.12	275.92
Cluster-60756.6	21.45	29.77	25.21	102.96	92.52	101.54	266.48	106.34	173.87	0	1.42	1.39
Cluster-60823.0	0.14	0.28	0.31	1.11	2.79	2.1	0.81	1.91	2.3	0.28	0.26	0
Cluster-60875.1	18.05	48.75	48.63	9.56	20.11	16.54	19.5	34.49	24.38	54.26	46.2	49.05
Cluster-60938.0	0	1.13	0.15	0.93	0.52	0.53	0.87	0.3	0.28	19.43	0.15	21.61
Cluster-60951.2	2.43	0.82	0.12	5.29	1.75	1.76	1.41	0	1.08	0	0	0
Cluster-60965.0	0	0.31	0.41	1.04	1.05	0.59	2.91	2.07	1.56	0	0	0
Cluster-61000.3	7.03	17.31	25.59	5.52	9.6	5.69	15.4	18.51	17.1	43.2	29.93	61.58
Cluster-61000.6	1.22	1.7	2.59	0.14	0	0.12	0.29	0	0.36	2.09	0.84	3.65
Cluster-61025.11	0.22	0.53	0.11	1.79	4	3.17	0.38	1.4	0.45	0.78	0.1	0.28
Cluster-61025.15	0.07	1.37	1.45	8.21	5.85	11	2.17	0	1.59	0	0	0
Cluster-61025.9	4.65	1.06	0.44	3.06	3.33	2.27	1.9	0.76	1.31	7.62	3.72	11.65
Cluster-61042.2	1.54	2.06	2.43	3.11	2.46	2.92	1.98	1.48	2.67	0.45	1.06	0.5
Cluster-61091.0	0	0.09	0	0	0	0.04	0	0	0.07	113.78	0	9.78
Cluster-61122.7	0	0	0	0.72	1.21	0.26	0.68	0	0.95	0	0	9.13
Cluster-61126.0	0	0.03	0.04	0	0	0.05	0	0	0	3.96	0	4.47
Cluster-61146.10	2.22	2.61	2.2	1.48	1.67	1.39	5.7	6.55	9.58	2.62	3.31	0
Cluster-61146.5	0.91	0.78	0.89	0	0	0	0.27	0.9	1.82	1.64	0.56	0
Cluster-61151.0	0	0.25	0.07	1.24	0.65	1.1	1.55	0.27	1.27	0.48	3.32	3.62
Cluster-61160.6	0.7	0.42	1.07	2.04	0.66	1.3	0.1	0	1.78	0	0	0
Cluster-61160.8	16.71	2.53	11.28	8.39	10.12	3.6	1.25	0	6.69	94.17	5.3	98.51
Cluster-61163.1	0.77	1.45	1.77	1.87	1.42	1.34	1.38	0.27	1.3	0	0.08	0
Cluster-61177.0	0	0	0	0.34	0.07	0.78	0.5	0.53	0.32	0	0	0
Cluster-61206.2	0.26	10.89	17.65	0.67	0.29	1.57	0.32	0.97	0.25	0	0	0
Cluster-61206.3	0.88	5.53	5.16	0.89	0.69	0.72	0.46	0.34	0.82	0.6	0.07	0.73
Cluster-61206.6	0.27	0.27	0.14	0.64	0.27	0.42	0.15	0.01	0.11	1.8	0.11	2.87
Cluster-61224.0	0.32	0.77	0.76	1.36	1.08	0.68	0.36	0.14	0.39	6.04	2.25	10.68
Cluster-61230.6	0	0	0	0	0.48	0	0	0.32	0	1.39	0.55	1.61
Cluster-61242.3	3.44	1.96	1.76	3.6	2.96	5.02	2.18	2.8	2.98	1.34	1.41	0.68
Cluster-61242.4	1.32	1.42	1.5	2.7	2.8	2.78	1.89	1.53	2	0.39	0.87	0.77
Cluster-61273.0	0	0.75	0	0	0.39	0.59	0	0	0	78.16	0.68	58.77
Cluster-61307.13	0.6	4.17	4.94	0.82	2.18	0.94	6.03	2.05	7.7	12.24	9.04	3.69
Cluster-61307.2	6.41	11.47	15.34	3.62	6.6	3.5	8.54	5.05	10.77	32.45	16.87	59.91
Cluster-61307.3	0	0	0.92	0	0.34	0	1.68	0.59	1.64	12.04	0.32	15.8
Cluster-61307.5	3.63	7.83	5.99	3.71	5.72	3.31	8.71	7.6	7.56	8.35	9.61	12.26
Cluster-61307.7	5.17	4.17	6.45	1.5	2.26	1.96	2.57	1.06	4.11	9.02	5.61	13.34
Cluster-61307.9	5.16	5.9	4.32	1.99	1.3	1.9	2.36	0.86	3.68	0	5.08	0
Cluster-61321.7	12.99	14.51	9.27	11.78	14.24	15.93	17.47	14.18	16.65	31.07	22.63	24.64
Cluster-61375.0	0	0.49	0.39	0	0	0	0	0	0	18.3	0.92	9.12
Cluster-61401.2	0.21	0.8	0.49	1.94	1.52	1.88	0.66	0.78	1.01	0	0.19	0
Cluster-61426.0	0	0.38	0.41	0.2	0	0.12	0.3	0	0.58	5.5	0.31	5.86
Cluster-61450.1	4.11	0.1	0	0	0	0.32	0.63	0	0	10.95	3.36	10.12
Cluster-61450.2	1.94	1.73	1.63	0.68	0	0.37	0.45	0	0.54	0	0.16	0
Cluster-61453.10	8.83	14.31	13.07	6.37	6.38	6.85	7.58	7.98	10.11	17.15	8.88	15.37
Cluster-61453.3	8.23	4	5.59	2.62	2.31	2.75	3.51	4.65	3.98	8.03	3.14	10.15
Cluster-61453.7	0.66	0.07	0	0.82	0.58	0	0.82	1.22	0.2	0	0	0
Cluster-61453.9	1.95	1.61	0.95	0.2	0.49	0.27	0.37	1.23	0	0	0.21	1.85
Cluster-61458.0	0	0.56	0	6.5	7.48	7.69	0	13.15	12.63	128.83	0	55.29
Cluster-61458.14	0.53	0.32	1.31	3.71	9.17	7.94	1.38	7.99	4.3	15.79	0.32	22.65
Cluster-61458.17	11.68	14.45	17.88	14.43	10.6	8.51	14.42	3.3	18.22	0.88	4.49	0.54
Cluster-61458.18	0	0.18	0.28	0.16	0.51	0	0.13	0	0	15.76	0.5	7.77
Cluster-61458.19	0	0.19	0	0	0	0	0	1.21	1	6.86	0	8.13
Cluster-61458.2	6.26	4.48	3.85	6.89	5.89	6.51	5.43	2.61	5.58	1.62	2.82	1.61
Cluster-61458.24	1.24	2.46	4.42	1.3	1.62	1.49	1.39	0.22	1.5	23.85	2.55	24.26
Cluster-61458.26	1.39	5.3	10.4	0	2.19	0	0	0	3.73	0	0	0
Cluster-61458.27	7.04	13.99	17.65	6.42	7.68	7.14	6.1	3.63	5.91	45.18	8.44	59.69
Cluster-61458.28	4.42	8.83	7.12	7.3	7.66	10.74	9.7	3.6	5.29	113.6	12.95	121.29
Cluster-61458.3	0	0	0	0	0	0	0.72	0.68	1.09	0	0.56	0
Cluster-61458.4	4.98	1.96	1.61	1.77	3.58	2.44	2.42	0.97	1.98	12.58	6.82	7.05
Cluster-61458.40	4.05	8.07	5.9	8.61	5.87	14.17	6.85	2.58	3.74	48.04	9.59	36.97
Cluster-61458.42	2.5	0	1.78	2.75	1.72	3.91	2.98	4.47	1.76	0	0	0
Cluster-61458.43	1.21	2	0	0	0	0	0	0.25	1.66	8.67	0.1	7.19
Cluster-61458.45	10.82	11.59	11.37	16.07	15.48	19.49	14.99	9.81	16.9	3.19	9.9	4.9
Cluster-61458.49	3.58	5.15	10.37	17.2	14.01	11.76	3.09	11.98	7.97	0	0	0
Cluster-61461.24	0	0.5	0.2	0	0	0.1	0.65	1.09	0.39	0	1	0
Cluster-61461.27	0	0.87	0	0.79	0.29	1.2	0.39	0	0.32	0	0	0
Cluster-61478.1	280.04	220.97	225.13	128.81	114.83	97.52	266.33	164.67	254.05	109.47	298.74	103.12
Cluster-61478.3	292.76	257.21	286.29	210.42	221.6	201.03	514.71	239.28	459.74	39.81	507.58	48.8
Cluster-61478.4	1.61	0.96	0.99	1.07	0.4	0.46	0	0	0	0	0	0
Cluster-61478.5	42.38	63.23	84.21	59.92	57.72	58.18	54.17	39.4	46.54	253.49	60.39	229.56
Cluster-61495.4	2.47	3.54	3.93	3.29	3.19	3.56	0.31	1.57	1.64	36.31	2.36	33.95
Cluster-61495.5	1.64	1.15	0.39	0.47	0.81	0	0	0	0.54	0	0	0
Cluster-61509.1	0	0.21	0	0	0.07	0.06	0.21	0.2	0	0.51	0.2	0.66
Cluster-61520.2	0	0.48	0.47	0.12	1.16	0	0.83	1.51	0.86	0	0	0
Cluster-61520.4	2.85	4.35	5.36	1.26	1.25	1.18	0.88	0	2.37	0	1.64	0
Cluster-61520.8	0.26	0	0	0.52	0.4	0.45	0	0	0	0	0.45	0
Cluster-61520.9	0	0.17	0.48	0.58	0.33	0.96	0.94	0	0.26	0	0	0
Cluster-61556.10	1.65	0	0.05	0	1.9	0	0	8.79	0	85.69	2.47	74.03
Cluster-61556.3	0.43	0.46	0	0	0	0	0.13	0.36	0.61	0.28	0.12	0.24
Cluster-61566.0	0	2.39	1.69	0.32	0.89	0.72	0.16	0	0.08	5.67	0.16	8.01
Cluster-61590.2	92.3	114.64	95.94	27.06	38.88	34.38	61.16	8.04	87.38	77.43	44.84	19.17
Cluster-61590.3	194.45	262.88	345.88	134.39	252.43	207.44	297.03	184.59	313.44	65.08	159.49	59.38
Cluster-61590.5	26.83	21.08	19.49	10.47	18.09	15.14	10.7	10.8	9.16	2.43	14.04	1.5
Cluster-61590.8	2.54	0.67	1.48	3.48	4.09	5.03	3.46	2.51	1.66	6.32	5.35	5.44
Cluster-61605.0	0	0.28	0.23	0.97	1.96	1.1	6.68	3.29	3.78	9.3	13.42	8.93
Cluster-61725.0	1.28	1.98	2.22	2.19	0	0	0	0	0	2.63	0	0
Cluster-61725.5	58.5	87.18	98.54	44.2	39.76	54.69	101.8	19.1	60.56	27.06	25.23	32.05
Cluster-61731.3	25.01	36.62	34.17	8.08	12.85	12.28	10.2	22.23	15.27	3.08	27.35	1.73
Cluster-61746.1	9.41	10.65	12.48	10.61	14.21	13.68	6.97	5.97	6.13	26.41	25.64	35.75
Cluster-61770.0	0	0.25	0	0	0	0	0	0	0	35.96	0	29.88
Cluster-61821.6	2.29	3.77	1.64	5.89	5.32	6.37	3.99	2.46	5.66	0.44	4.45	0.53
Cluster-61824.1	0	1.32	1.49	0.61	0	0.06	0.36	0	0.16	19.02	0.21	20.32
Cluster-61857.0	0	1.1	0.46	0	1.34	0	1.81	3.01	0.87	11.43	3.55	27.73
Cluster-61865.5	1.22	0.83	0.89	0.73	1.03	1.45	0.17	0.61	0.17	0	0	0
Cluster-61865.9	4.89	2.55	0.6	5.12	2.6	3.52	2.01	1.15	2.52	1.43	1.71	1.24
Cluster-61866.0	0	0.48	0.16	0.99	1.49	0.94	1.54	1.61	0.9	2.1	3.39	4.46
Cluster-61867.5	4.92	6.94	6.34	8.43	8.38	11.97	8.86	5.1	6.91	31.72	7.12	39.44
Cluster-61867.6	0.81	0.21	0.48	1.09	1.33	1.74	0.6	0.31	0.42	0.56	1.05	0.87
Cluster-61867.7	41.48	46.39	41.39	35.44	39.04	41.47	40.52	38.31	39.38	107.1	48.14	97.61
Cluster-61870.1	4.22	4.52	4.82	6.59	5.73	6.7	4.39	3.21	4.06	34.79	3.59	35.71
Cluster-61873.0	0	0.66	0.79	0.4	0.44	0	0	0	0	4.1	0.7	1.86
Cluster-61896.5	22.69	20.06	22	32.08	22.61	30.92	24.03	20.02	25.67	12.68	17.85	9.18
Cluster-61901.1	15.95	20.78	23.72	7.21	12.7	11.18	5.24	6.46	8.9	1.26	0	0
Cluster-61901.2	43.13	28.59	25.41	46.23	43.04	41.55	37.59	27.89	32.87	16.04	21.29	14.73
Cluster-61921.8	27.57	25.23	33.43	21.3	25.54	24.01	21.09	22.15	21.66	55.92	36.15	74.98
Cluster-61968.0	0	1.38	1.97	0	0.13	0.27	0.34	0	0.33	19.69	0.35	16.42
Cluster-61976.0	0	0.95	0	0.29	0.51	0.3	1.05	1.9	0.36	1.98	1.57	1.76
Cluster-61982.6	0	1.18	0	3.11	1.09	2.03	1.71	0	2.04	0	0	0
Cluster-61992.0	0	6.32	14	3.14	10.62	0	0	0	0	0	0	0
Cluster-61992.1	0.77	3.72	6.41	36.17	4.31	0.78	0	0	0	0	0	0
Cluster-61992.2	1.94	10.71	20.03	0	0	0	0	0	0	0	0	0
Cluster-62019.0	0	0.4	0.45	0	0.1	0.1	0.17	0	1.18	2.06	2.6	2.4
Cluster-62032.3	0.38	0.4	0	1.07	0.93	0.68	0.45	0.05	0.21	0	0.06	0
Cluster-62078.2	17.07	12.58	15.09	20.67	20.16	21.08	16.19	10.46	17.25	4.16	8.68	11.15
Cluster-62103.6	2.51	4.84	3.86	3.1	5.62	3.07	3.27	6.48	4.15	0	0	0
Cluster-62128.1	0.52	0.62	0.64	1.8	1.45	1.79	1.36	0.54	0.94	0	0.97	0
Cluster-62159.0	0	0.26	0.53	0	0.1	0	0.26	0	0.25	1.7	0.61	7.19
Cluster-62164.0	0	0.54	0.88	0.37	0.63	0.21	0	1.98	0.5	4.37	3.26	16.49
Cluster-62174.2	3.89	3.89	4.05	5.54	5.14	5.07	4.11	4.25	4.31	10.5	7.49	10.27
Cluster-62174.3	0	0	0	0.83	6.27	3.9	0	6.02	0.88	7.11	0	1.85
Cluster-62203.1	0.3	1.22	1.24	3.56	7.87	7.57	4.47	6.47	5.59	39.43	10.28	31.57
Cluster-62203.14	4.36	2.33	1.71	2.71	2.76	2.16	1.3	1.63	2.09	0	0	0.14
Cluster-62203.2	0	0	0	1.04	0.19	0	0.14	1.32	0.27	6.54	1.95	6.56
Cluster-62203.3	0.55	0.66	0	1.12	1.41	1.4	1.07	0	1.6	6.05	4.07	19.63
Cluster-62203.7	1.65	4.94	4.78	0.54	0	0.76	0	0	0	0	0	0
Cluster-62203.8	3.27	2.52	2.19	0	0	0	1.04	0.74	0	0	0	0
Cluster-62210.0	0	0.6	0	0	0	0	0.57	0.81	1.11	1.74	4.46	4.16
Cluster-62222.0	0	0.52	0.53	0	0.06	0	0	0	0	7.44	0	4.79
Cluster-62229.1	9.61	5.18	8.63	5.61	8.38	5.08	5.5	0	4.51	0.65	0.79	0
Cluster-62229.4	4.89	3.6	4.33	4.82	5.29	5	3.88	2.5	4.6	1.97	2.62	1.69
Cluster-62229.5	7.39	3.22	2.74	14.78	12.39	17.03	10.03	6.44	8.83	11.11	20.47	16.29
Cluster-62235.1	0	0	0	0	0	0	0	0	0	9.37	4.72	7.38
Cluster-62277.6	4	1.53	0.02	2.05	0.55	1.57	2.42	0.04	1.52	0	0	0
Cluster-62277.7	0.46	0.63	0.53	1.07	1.49	1.32	0.62	0.81	0.82	0.41	0.19	0.45
Cluster-62284.0	0	8.48	15.43	6.38	2.36	6.44	4.44	2.3	2.27	0.75	0.78	1.09
Cluster-62363.0	0	0.09	0.47	0	0	0	0	0	0	4.64	0.35	4.83
Cluster-62389.0	0	0.3	0.08	1.9	1.86	1.35	0.86	0	1.28	0	0.48	0
Cluster-62401.2	38.16	74.84	93.71	42.07	49.81	76.25	44.35	39.93	51.49	10.68	23.61	10.43
Cluster-62401.3	5.75	7.2	6.01	3.08	3.28	3.32	3.79	4.44	2.98	65.85	6.62	80.12
Cluster-62405.0	0.14	0.6	0.36	0.22	0.12	0.58	0.47	0.41	0.35	4.74	0.83	6.15
Cluster-62417.0	0.49	3.03	1.61	1.51	1.6	0.86	0	3.71	1.12	15.85	1.6	24.1
Cluster-62439.11	0.91	6.59	13.26	1.36	1.57	2.48	3.54	3.62	7.35	0	4.89	0
Cluster-62439.13	0	2.5	0.6	0.88	1.12	0.59	0	0.49	0	0	0	0
Cluster-62439.15	0	5.06	3.07	2.21	2.26	3.55	4.77	1.48	3.27	0	0.25	0
Cluster-62439.17	0.56	3.24	3.26	0.4	0	0.82	1.18	0.53	0.9	0	0	0
Cluster-62439.18	12.38	14.76	19.8	6.86	12.93	7.59	12.76	6.75	13.22	21.61	22.87	33.37
Cluster-62439.22	0.56	1.76	3.62	0.62	1.3	0.37	1.58	1.94	1.23	2.34	2.22	4.95
Cluster-62439.24	6.03	24.63	22.03	12.45	17.8	20.57	40.84	59.85	31.24	0	5.41	0
Cluster-62439.27	24.14	17.62	9.24	7.11	8.09	2.52	6.16	0	5.26	0	0.55	0.69
Cluster-62439.5	0	0.65	0.62	0.4	0.21	0.93	0	0	0	0	0	0
Cluster-62439.6	0	0.42	0.84	1.19	0.31	2.66	0	0	0.83	0	0.14	0
Cluster-62439.7	0.06	0.19	1.54	0.45	0.1	1.11	0.74	0.6	0.58	0	0	0
Cluster-62439.8	0.06	3.96	4.35	0.46	0.26	1.17	2.57	1.65	0.83	0	0.06	0
Cluster-62439.9	0.76	2.55	3.42	0.23	0.75	0.15	0.45	2	0.87	0	1	0
Cluster-62452.4	2.54	4.45	4.82	2.08	1.31	2.99	1.93	0.4	1.91	48.15	1.32	59.56
Cluster-62453.0	0	3.89	4.08	4.13	0.46	5.37	0	0	1.58	0	0	0
Cluster-62454.1	3.73	6.74	7.98	2.76	6.38	7.09	4.88	5.48	9.42	0.68	2.45	1.81
Cluster-62454.5	3.45	5.49	5.91	6.88	6.3	6.94	3.67	1.89	6.54	37.24	7.79	35.16
Cluster-62480.11	0	1.32	0	3.71	3.05	1.55	2.98	0	1.29	0	0	0
Cluster-62480.15	1.29	3.59	3.39	0	2.12	2.1	0	3.37	0.93	0	0	0
Cluster-62508.0	0	0.19	0	0.25	1.55	0	2.2	0.22	0.66	3.28	4.31	6.6
Cluster-62508.1	1.93	1.76	1.07	4.3	1.56	0.69	5.93	0.84	4.22	12.19	5.15	11.24
Cluster-62529.0	0	1.74	1.45	0.32	0.31	0.82	0.56	0.25	0.51	14.96	1.47	10.51
Cluster-62532.3	0.73	0.28	0	4.06	4.48	3.53	0	1.5	0	0	1.84	0
Cluster-62545.0	0	0.26	0	12.7	23.44	9.75	8.35	13.56	7.76	23.27	47.37	40.12
Cluster-62556.2	0.96	0	0.93	1.79	1.74	0.87	0	1.42	0.6	0	0	0.09
Cluster-62568.1	1.73	6.36	5.08	2.91	2.64	5.22	5.47	3.32	4.68	28.49	11.82	18.85
Cluster-62569.3	3.98	2.22	2.2	8.04	4.82	5.3	7.75	7.28	7.84	2.13	10.31	0.61
Cluster-62569.6	1.37	0.34	1.16	4.04	2.56	2.05	4.63	0	3.4	0	0	0
Cluster-62569.9	2.26	0.58	0	0.76	0.2	0	0	0	0.65	19.13	1.97	22.47
Cluster-62578.0	0	0.65	0.41	2.26	1.48	2.2	1.84	2.09	1.28	0	0.07	0
Cluster-62598.0	0	0.13	0	8.78	8.88	9.42	0	0.91	0.5	1.88	0	5.51
Cluster-62660.2	3.01	1.21	0.58	0.56	0.26	0.14	0.18	1.41	1.7	0	0.58	0.12
Cluster-62667.2	0.35	0.63	0.88	0	0	0.71	0	0	0	1.83	0	0
Cluster-62689.5	0.83	0.31	0.56	0.32	0.58	0	0.23	0.26	0	0	0	0
Cluster-62689.8	6.58	6.93	7.26	3.77	4.13	4.43	4.85	4.84	5.43	37.79	3.86	22.27
Cluster-62692.0	21.56	43.29	24.13	33.59	26.08	29.19	24.37	33.45	31.29	24.55	28.44	4.63
Cluster-62739.11	9.76	20.93	24.84	7.91	20.05	18.54	17.04	7.08	12.81	116.39	11.5	148.63
Cluster-62745.1	0	0.39	0	0.22	1.26	0.4	0.74	0	0.66	0	0	0
Cluster-62764.4	7.96	5.93	5.71	7.17	6.58	7.87	6.65	4.09	7.06	2.31	3.47	2.66
Cluster-62764.5	5.46	2.84	2.72	3.29	2.08	2.28	0.96	0.93	1.63	0.7	1.32	1.05
Cluster-62790.0	0	0.55	0.09	5.05	5.86	5.55	2.06	3.32	4.26	1.79	0	1.65
Cluster-62824.2	0.38	0.4	0.13	0.11	0.49	0.65	0.97	0.61	1.13	0	0	0
Cluster-62824.5	0.96	0.17	0.16	1.37	0.57	0.77	0.56	0	0.74	0	0	0
Cluster-62825.3	0.22	0	0.61	0	0	0.6	1.04	4.85	2.98	0	0	0
Cluster-62825.7	7.85	12.08	13.14	4.33	2.61	9.3	2.23	8.04	7.37	0	0	0
Cluster-62848.4	3.8	6.14	6.7	3.39	4.09	3.12	4.01	2.01	4.94	15.98	9.64	16.53
Cluster-62848.6	0.45	0.93	1.09	0.53	0.62	1.01	0.36	0	0	2.3	1.37	6.96
Cluster-62848.8	0	0.26	0.16	0	0	0	0.67	0	0	6.19	0	2.5
Cluster-62854.5	3.46	1.68	0.3	4.28	3.42	3.45	2.71	0.69	2.09	0	0	0
Cluster-62854.6	3.87	3.49	2.43	8.23	8.42	11.4	5.01	8.04	5.47	6.29	13.05	9.26
Cluster-62854.7	4.89	0.89	0	1.21	0.68	0.76	0	0	0.12	0	0	0
Cluster-62854.9	0	0	0	0.3	1.23	0.56	0.26	0	0.43	0	0	0
Cluster-62856.10	9.72	6.18	3.86	5.24	2.69	2.63	7.19	2.16	5.91	6.9	10.64	11.33
Cluster-62856.7	8.31	7.51	4.91	3.23	2.71	3.2	5.43	3.31	3.76	18.44	8.75	12.2
Cluster-62875.2	3.65	10.14	16.09	4.49	1.01	4.53	3.41	5.22	3.18	0.24	0.83	0.36
Cluster-62875.3	2.67	2.15	0.64	2	1.82	0.43	1.47	0	0.95	0	0	0
Cluster-62895.3	1.6	2.14	0.78	0.45	0	0	0	0	0	0	0	0
Cluster-62898.4	0	0	0	2.55	1.67	1.35	0.66	0.16	0.36	0	0	7.03
Cluster-62898.8	6.58	1.88	0.67	0	1.55	0	0	1.98	0.56	0	0	0
Cluster-62923.3	0.62	0.65	0.51	0	0	0	0	0	0.17	0.3	0	0
Cluster-62926.1	0.74	0.65	1.53	1.21	3.13	1.96	1.83	1.22	0.89	0.37	0.22	0
Cluster-62926.4	0.87	0.39	0.33	0.42	0	0.33	0.4	0	1.03	8.24	2.37	3.61
Cluster-62926.5	6.01	7.21	5.2	4.29	6.41	5.72	5.95	1	8.17	64.4	6.33	88.1
Cluster-62929.0	0	0.28	0.19	0.19	0	0.64	0.18	1.4	0	3.29	1.12	3.5
Cluster-62936.4	0.18	3.76	5.86	0.43	1.05	1.06	0.49	0.11	0.19	7.06	0.25	2.64
Cluster-62936.5	0	0.58	1.68	0	2.11	0.8	0	1.74	2.51	0	0	0
Cluster-62947.1	0	0.23	0.12	0.1	0.35	0.62	0.59	0	0.26	0	0	0
Cluster-62947.8	0.32	0.59	0	0.57	0.71	1.17	1.16	0.44	1.44	0	0	0
Cluster-62948.6	3.49	6.48	8.27	1.48	2.43	1.93	1.43	1.42	3.42	12.9	3.48	8.42
Cluster-63047.2	2.2	3.98	3.55	2.44	4.44	1.56	2.8	2.45	2.79	8.5	4.13	11.48
Cluster-63057.6	2.23	0.69	0.43	2.12	0.67	1.71	0.69	1.38	1.19	0.61	0.23	0.15
Cluster-63057.9	2.21	3.98	3.95	7.13	6.38	10.23	6.36	6.51	8.33	0.32	3.58	1.05
Cluster-63072.1	15.49	11.77	10.28	22.49	16.77	17.19	25.35	19.86	33.03	12.13	2.03	8.92
Cluster-63081.1	13.35	29.45	25.47	5.26	8.89	9.5	10.86	0	8.35	54.78	19.42	54.26
Cluster-63081.3	3.68	25.25	25.59	15.66	8.48	11.33	9.93	7.26	10.04	49.17	21.65	60.98
Cluster-63081.5	8.68	14.61	12.79	1.12	2.4	5.12	5.2	2.48	5.54	13.6	6.2	10.97
Cluster-63096.4	3.32	0.64	2.82	3.51	3.79	3.17	1.02	0.45	1.46	0.79	0.7	2.69
Cluster-63104.1	0.63	1.47	1	3.32	4.85	3.74	2.81	8.87	4.81	4.15	10.08	5.78
Cluster-63104.2	0	0.94	0.21	2.01	1.55	1.64	0.53	0.82	5.44	0	0	0
Cluster-63104.3	9.07	2.95	3.9	0.36	0.24	3.03	2.27	4.68	1.76	0.17	0.96	1.19
Cluster-63104.5	2.35	1.88	2.33	0.24	4.1	1.83	0.88	0.77	0.94	0	1.2	0
Cluster-63121.4	11.31	7.49	8.11	2.01	5.25	5.3	2.46	14.94	6.06	0	0.04	0.05
Cluster-63121.6	1.86	7.02	7.96	10.79	2.77	9.64	3.99	4.43	6.75	0	0.71	0
Cluster-63124.2	2.06	0.41	0.08	6.97	3.16	11.52	5.49	0.27	4.01	0.95	2.83	0
Cluster-63151.0	0	0.14	0.06	0	0	0.07	0	0.24	0	9.82	0	8.09
Cluster-63152.4	18.76	30.97	38.12	22.76	26.96	34.34	18.75	6.88	16.24	128.45	13.05	133.94
Cluster-63153.6	0	0	0.23	1.18	1.97	2.21	1.38	1.19	2.44	2.57	2.74	1.69
Cluster-63160.2	4.49	2.2	0	14.81	18.81	2.65	4.46	1.83	10.08	30.89	11.04	31.78
Cluster-63178.0	0	0	0	0	0	0.34	0	0	0	37.36	0	62.18
Cluster-63207.3	0.12	0	0	0.12	0.67	0.76	0.67	0	0.36	0	0	0
Cluster-63249.3	0	0.23	0.14	1.33	1.09	0.78	0.54	0.28	0.31	0	0.04	0
Cluster-63267.2	0	0	0	0	1.57	0	1.21	1.83	0	0	0.9	0.62
Cluster-63278.0	0.23	1.3	0.54	1.28	1.34	2.72	2.2	1.08	4.29	8.27	6.86	7.74
Cluster-63282.10	3.31	2.1	1.36	9.31	5.43	7.14	4.5	1.32	4.21	3.84	3.92	2.69
Cluster-63282.14	0	0	0	1.93	0	0	1.39	0	0.67	26.45	1.63	32.45
Cluster-63282.15	1.69	2.15	0.67	3.5	2.97	7.86	2.93	3.07	2.05	0.44	0.34	0
Cluster-63297.0	8.17	20.98	23.16	3.26	4.07	3.79	0	0	0.45	0	0	0
Cluster-63297.3	24.14	56.5	58.38	34.5	40.51	42.21	45.62	48	54.76	160.39	65.68	181.98
Cluster-63308.1	0.95	2.49	2.86	1.55	1.51	1.79	2.16	1.21	1.73	6.69	2.66	5.3
Cluster-63331.12	3.13	3.69	0	0	0	0	1.62	0	0	47.62	0	61.3
Cluster-63331.13	1.29	1.83	1.42	0.17	0.63	0.45	0	0	0.26	2.36	0	0
Cluster-63331.9	0.98	0	0.83	0	0.5	0	0	0	0.15	4.38	0.37	5.04
Cluster-63334.12	0.69	0.42	0.42	2.7	1.67	2.5	2.03	0.13	3.12	0.21	2.53	0
Cluster-63334.28	12.63	13.36	12.48	31.21	30.49	52.13	5.08	29.95	17.96	3.45	13.26	9.75
Cluster-63334.34	1.79	2.18	1.84	5.08	4.75	3.09	3.12	2.46	3.06	0.57	1.89	0.44
Cluster-63362.0	0	0.54	0.36	0.76	0.43	0.22	0.78	0	1.69	6.96	1.29	6.72
Cluster-63380.10	0.88	0.74	0	1.43	1.32	1.95	1.83	0	1.31	0.08	0.3	0
Cluster-63398.1	0	2.01	2.33	0	0	0	0.59	0	0.86	0	1.8	0
Cluster-63398.6	0.34	0.03	0	0.3	0	0.28	1.27	0.53	0.3	0	0	0
Cluster-63405.0	0	0.15	0	0	0	0.24	0.38	0	0	27.4	0	8.85
Cluster-63412.2	5.7	7.09	5.95	11.51	12.82	15.73	6.88	5.55	10.15	4.73	5.33	4.93
Cluster-63412.6	10.6	7.71	9.87	3.14	3.82	5.69	4.47	5.9	5.59	0	6.33	0
Cluster-63434.2	0.56	0.3	0.63	0.16	0.6	0	0.08	0	0	0	0	0
Cluster-63434.5	10.23	0	1.34	0	0	0	0.12	0.33	0.5	20.38	0	20.6
Cluster-63434.6	37.84	28.55	20.02	24.15	22.87	21.7	17.78	8.79	15.61	9.03	17.82	10.79
Cluster-63434.7	28.74	10.03	14.14	7.69	14.88	5.76	12.82	2.67	20.62	1.52	2.32	25.14
Cluster-63445.4	3.66	5.08	7	2.23	1.54	2.94	2.61	3.45	2.94	0.26	1.52	0.72
Cluster-63468.0	0	0.14	0.38	0	0	0	0	0	0	9.2	0.78	4.34
Cluster-63473.4	12.5	6.56	5.64	4.35	5.03	1.41	5.98	1.29	5.27	38.39	6.34	38.37
Cluster-63474.2	0	1.47	0.53	3.45	1.27	0.55	1.79	0	2.89	0	0	0
Cluster-63474.6	0.5	0.16	0.51	0.17	0.08	0.12	0.16	0	0.2	0	0.03	0
Cluster-63485.1	3.88	3.18	3.37	4.31	4.46	5.19	3.03	1.13	3.89	2.29	2.23	1.81
Cluster-63488.3	0.88	3.22	3.56	1.45	2.27	3.9	1.91	1.54	2.3	20.51	2.1	20.18
Cluster-63496.0	0	0	0	0	0.71	0	0	7.01	0.37	1.4	4	8.82
Cluster-63496.4	0	0	0	0	2.52	0	0.72	3.64	1.14	0.98	4.62	0
Cluster-63511.2	0	0	0	0.55	0.83	0	1.28	0	0.32	27.35	0.58	37.13
Cluster-63517.4	0	0	0	1.58	4.52	4.32	0	3.34	1.08	3.27	0	2.67
Cluster-63541.0	0	0.12	0.16	1.27	0.19	1.36	0.36	3.96	2.93	3.52	1.65	0
Cluster-63542.2	0	0.06	0.27	1.02	2.26	2.52	0.41	0.95	1.3	1.31	0	0.48
Cluster-63559.0	0	0	0	9.41	16.52	6.74	7.19	17.78	14.86	38.03	38.46	45.85
Cluster-63559.1	0	0.08	0	1.72	9.94	6.82	8.06	27.96	10.35	26.6	27.24	35.84
Cluster-63587.1	3.31	3.65	3.38	1.1	2.08	1.55	1.96	0	2.93	0	4.4	0
Cluster-63587.14	14.09	10.17	7.1	3.05	4.3	2.27	5.98	5.69	7.25	4.43	9.29	3.75
Cluster-63616.0	3.31	3.91	2.58	1.67	1.43	0.83	2.24	6.25	2.73	1.65	5.03	3.24
Cluster-63617.10	1.35	0.79	0.13	0	1.18	1.22	0.85	0.18	0.62	0	0	0
Cluster-63617.13	0	0.96	0.33	1.81	0.67	0.24	0	1.02	0	0	0	0
Cluster-63617.4	2.53	0.19	0.51	0.33	0.57	0.55	0	0	0	0	1.08	2.76
Cluster-63617.5	2.27	1.22	2.44	0	0	0.23	0.46	0	0.28	0	0	0
Cluster-63617.7	3.41	3.27	3.13	1.74	1.31	1.37	0.79	4.08	0.86	17.35	3.84	9.81
Cluster-63645.0	2.02	2.29	0.89	2.62	1.06	2.36	0.87	0	0.5	39.91	0.73	33.84
Cluster-63645.6	0	0	0.01	0.46	0	1.09	0	0	0	0.18	0.06	0
Cluster-63663.6	0	0	0.1	0.21	0	0	0	0	0	3.73	0	10.8
Cluster-63666.0	25.58	20.62	15.08	10.93	12.06	8.92	12.88	28.53	12.94	15.3	13.78	17.01
Cluster-63668.0	0.32	2	3.9	2.9	3.31	3	3.55	1.89	1.72	47.34	1.63	52.78
Cluster-63688.0	0.43	3.99	4.44	0	0.3	0.39	0.07	0	0.13	0	0.35	0
Cluster-63698.0	9.8	12.95	11.09	3.01	4.36	4.34	5.46	12.22	7.99	13.45	16.97	11.38
Cluster-63710.1	2.35	4.65	5.24	1.78	0.68	0.46	1.66	0.51	0.86	0	0.43	0
Cluster-63768.0	15.02	34.96	38.87	12.53	15.45	15.38	11.45	18.36	13.65	36.21	31.07	42.43
Cluster-63771.0	0.38	11.67	16.35	3.96	1.27	3.96	69.94	0.57	34	0.57	1.37	1.03
Cluster-63778.0	20.07	20.74	15.19	17.06	21.32	25.54	23.7	26.3	24.32	46.26	34.56	58.59
Cluster-63779.0	5.33	4.09	2.71	1.14	0.86	0.87	0.7	3.5	0.68	0	3.14	0
Cluster-63780.0	9.61	6.76	5.8	16.85	13.82	14.79	16.89	11.9	21.4	10.19	0.98	5.47
Cluster-63785.0	0.12	0.51	0.49	0.85	0.52	0.8	0.39	0.28	0.91	0	0	0
Cluster-63842.0	0.33	0.15	0.41	0	0	0	0	0	0	3.9	0.1	12.44
Cluster-63850.0	0.21	0.38	0.63	0.83	0.76	0.9	0.23	0	0.22	20.85	0.81	18.62
Cluster-63864.0	0.04	0.22	0.26	0.25	0.41	0.28	0.83	0.8	0.24	0	0.04	0
Cluster-63865.0	1.11	1.89	1.86	1.03	1.69	2.31	3.41	0.98	4.49	8.56	3.43	10.8
Cluster-63865.4	0.99	3.43	4.44	11.4	1.92	7.06	15.36	6.01	10.37	0	0	0
Cluster-63865.7	1.24	1.94	2.8	2.06	1.4	5.03	3.08	0	3.1	0	0	0
Cluster-63888.0	62.98	55.63	51.38	62.63	74.94	86.04	60.84	105.37	60.04	466.81	94.82	425.86
Cluster-63898.6	0	0	0	1.34	0	2.2	0.54	0	0.2	0	0	0
Cluster-63898.8	0	0	0	2.27	0.68	0.4	0.48	1.39	0.63	5.02	1.79	12.13
Cluster-63910.1	4.86	5.79	4.7	0.7	0.07	0.95	0	0	0	0	0	0
Cluster-63910.10	3.12	1.56	2.68	8.36	5.92	6.64	3.88	1.73	2.75	1.24	5.33	1.8
Cluster-63910.2	3.87	2.75	1.75	0.2	0.93	1.22	0	0	0	0.97	0	0
Cluster-63910.6	0.93	1.13	2.97	0.99	0.85	0.82	1.1	0.06	1.04	0.06	0.05	0
Cluster-63910.8	9.67	10.66	11.43	2.88	0.94	2.78	1.29	0	0	0	0	0
Cluster-63926.0	17.65	3.66	6.17	5.21	12.9	4.28	2.77	3.76	2.13	43.64	12.09	53.74
Cluster-63939.0	0.26	2.19	1.55	0.48	1.36	3.03	0.43	2.28	3.13	32.79	1.37	44.36
Cluster-63955.0	327.45	720.27	800.28	240.44	322.28	266.65	253.58	320.02	336.71	963.25	290.31	1029.66
Cluster-63965.0	49.57	46.8	47.31	22.07	24.73	19.97	12.33	17.2	16.12	0	8.85	0
Cluster-63975.0	5.15	3.57	2.65	1.97	3.7	2.47	2.03	1.18	2.02	4.56	5.23	4.09
Cluster-63985.4	4.13	2.71	2.53	4.95	5.73	1.42	1.87	1.14	3.64	0	0	0
Cluster-63985.5	5.12	7.79	6.31	4.22	8.06	5.29	2.71	5.8	6.87	0	0	0
Cluster-63985.8	16.8	107.63	157.32	23.46	24.25	23.24	24.64	23.64	37.82	599.52	18.32	623.3
Cluster-63985.9	32.41	151.5	205.97	63.05	60.78	59.23	52.31	52.29	87.08	1901.05	40.02	1944.28
Cluster-63986.0	6.86	8.29	10.9	1.42	4.39	5.48	6.12	5.44	2.58	0	0	0
Cluster-63987.0	1.7	3.48	3.17	2.71	2.46	2.95	2.21	1.87	2.57	1.14	1.68	0.95
Cluster-63988.10	28.76	20.3	18.31	15.92	12.53	12.66	10	6.61	12.35	16.3	7.42	24.4
Cluster-63988.18	4.1	4.97	0	0	0	0	0	4.43	0	34.77	2.09	28.08
Cluster-63988.23	0	0.6	0	2.75	2.04	6.81	6.85	7.02	6.24	2.99	2.73	3.81
Cluster-63988.26	23.48	25.4	25.05	19.63	21.84	22.44	22.88	12.24	22.54	3.9	11.16	5.37
Cluster-63988.5	17.46	15.01	9.1	3.18	7.38	10.06	12.04	1.33	4.05	5.49	3.38	3.8
Cluster-63993.0	4.13	2.83	1.88	3.18	5.36	4.61	3.53	4.14	3.94	10.45	5.94	13.33
Cluster-63995.2	1	1.62	0.96	0.98	2.56	7.76	1.34	0.29	1.77	3.48	3.96	3.03
Cluster-63997.0	0.49	0.66	0.12	4.69	2.07	2.71	2.95	2.49	1.97	2.68	3.97	0.69
Cluster-64052.11	0.83	1.3	1.66	4.2	2.79	3.57	1.45	4.69	2.35	0	3.82	0.44
Cluster-64052.6	0	0	0	0	2.03	1.32	0	0	1.25	0	0	0
Cluster-64052.7	0	0	0	0.64	4.55	3.41	0	0	1.87	0	0	0
Cluster-64066.4	0	0	0	1.32	0.67	0.92	0	0	0.17	0	0	0.42
Cluster-64085.4	1.36	0.78	1.17	0	0	0.12	0.23	0	0.66	12.91	0.95	11.83
Cluster-64097.2	0	0	0	0.55	0.19	0.3	0.44	0	0.04	0	0.07	0
Cluster-64132.0	1.84	2.19	1.9	0.67	0.29	0.72	1.68	0	0.73	0	0	0
Cluster-64171.0	6.61	5.62	7.42	0.86	1.57	1.81	0.97	0.44	0.12	13.2	0	11.21
Cluster-64189.0	97.76	31.16	0	36.16	0	61.94	0.39	0	0.19	0	0	0
Cluster-64199.3	42.53	39.57	36.77	36.39	36.28	35.74	36.11	50.91	35.59	90.37	45.27	105.26
Cluster-64219.1	0	0	0	0.59	0.11	0.88	0	0	0.36	0	0	0
Cluster-64219.3	0	0.42	0.2	0.69	0.52	0.25	0	0	0	0.22	0.38	0
Cluster-64224.0	28.49	22.45	25.14	26.64	44.52	48.97	32.18	27.45	35.26	244.79	35.24	232.08
Cluster-64242.0	3.82	4.28	4.27	2.12	2.06	3.05	3.96	0.83	2.44	12.99	3.71	10.67
Cluster-64258.0	1.52	9.42	5.2	1.29	3.61	2.12	12.81	7.64	11.46	5.23	26.8	2.37
Cluster-64260.0	0.2	0.48	0.39	0.51	0.35	1.59	1.32	0.32	1.77	0	0	0
Cluster-64263.0	3.5	4.61	5.77	3.29	3.03	2.93	3.73	2.48	4.38	6.72	5.21	9.53
Cluster-64276.0	4.69	13.47	19.25	9.22	7.75	14.45	49.43	6.14	26.33	2.1	7.31	2.75
Cluster-64278.0	0	1.13	0	1.06	0.26	0	0	0	0	3.06	0.43	3.42
Cluster-64279.0	1.45	1.26	1.86	1.18	1.37	0.54	1.66	1.89	0.78	6.71	3.48	6.98
Cluster-64319.0	1.89	1.62	1.7	2.63	2.24	2.65	2.18	1.2	1.68	0.96	1.3	0.74
Cluster-64333.0	1.8	0.9	0.88	2.73	2.4	2.71	1.81	0.81	2.35	0.97	1.56	0.97
Cluster-64334.17	43.94	28.2	23.9	58.5	36.22	42.88	32.28	21.47	28.64	95.83	44.78	121.22
Cluster-64334.3	2.56	1.56	1.85	0.61	6.04	2.37	2.63	0	0.54	0	0	0
Cluster-64334.7	8.01	4.48	2.18	8.08	7.11	4.58	3.7	2.24	4.96	13.92	7.58	13.2
Cluster-64387.0	0.3	1.97	2.35	2.57	2.4	2.13	0.96	1.96	2.07	0	0.34	0.28
Cluster-64400.0	0.74	0.66	0.6	0.21	0.23	0.47	0.46	0.21	0.24	5.04	0.21	5.12
Cluster-64406.1	17.03	22.72	20.84	14.83	16.62	16.5	8.85	11.58	10.76	69.48	16.26	110.83
Cluster-64409.0	1	4.1	3.51	0.26	0.7	0.77	0.52	0	1.27	0.28	0.16	0
Cluster-64413.0	0	0.09	0.06	3.48	1.5	3.84	1.96	3.15	3.54	11.65	2.64	11.9
Cluster-64442.0	10.42	12.5	14.32	22.31	22.21	17.18	14.09	7.71	14.05	137.23	14.95	117.57
Cluster-64464.0	6.02	10.21	9.17	2.04	1.69	4.48	4.7	4.98	4.92	0	0.61	0.75
Cluster-64479.0	2.15	6.58	6.57	0.97	1.56	1.25	3.76	2.01	3.06	61.58	2.44	69.15
Cluster-64489.0	12.42	3.09	0	5.92	0	9.08	0	0	0	0	0	0
Cluster-64495.0	24.28	20.03	19.59	17.81	19.15	17.44	20.02	23.24	20.69	59.78	29.02	71.87
Cluster-64521.2	51.74	41.2	39.37	31.74	34.52	35.14	39.72	43.49	29.01	96.74	77.79	81.76
Cluster-64533.0	0.62	0.43	2.23	0.1	0.11	0	0.19	0.29	0.27	4.87	0.19	1.82
Cluster-64541.1	1.02	1.59	0	0.87	0.52	0.42	0	0	0.62	11.43	2.82	6.14
Cluster-64545.1	4.77	5.11	3.18	1.13	1.05	1.42	1.18	2.57	1.53	8.42	0.88	3.03
Cluster-64545.2	0	0	0	1.55	6.43	11.5	0	12.78	3.88	1.71	0	0
Cluster-64560.0	29.24	146.19	218.39	21.31	38.79	44.57	16.12	37.15	20.53	46.34	4.26	44.44
Cluster-64582.0	35.29	27.76	18.64	47.65	34.83	42.05	80.98	33.43	49.63	0	2.1	3.59
Cluster-64584.2	2.47	3.25	1.98	2.17	1.87	1.56	3.02	2.47	1.12	3.54	3.48	4.83
Cluster-64587.0	0	0.12	0.18	1	1.87	1.03	0.46	0	1.06	1.49	1.05	1.98
Cluster-64612.2	6.63	5.15	4.56	4.71	2.92	4.49	4.87	2.08	4.37	0	0.43	0
Cluster-64612.3	36.76	23.27	17.44	23.95	9.78	15.36	18.93	4.15	17.8	0.35	1.8	0.36
Cluster-64612.5	102.24	101.12	94.8	89.33	78.81	88.37	60.49	66.29	58.63	36.82	55.6	34.52
Cluster-64614.0	7.6	6.71	8.68	1.32	0.76	1.14	5.37	9.41	2.73	0	5.51	0
Cluster-64646.0	3.33	2.01	3.6	4.13	4.97	4.14	5.92	2.4	4.5	9.34	18.78	22.72
Cluster-64660.1	4.26	7.95	8.33	2.69	1.79	2.55	1.05	1.43	3.26	0.82	0	0.95
Cluster-64660.2	0.73	0.49	0.33	1.59	1.44	0.81	1.01	0.1	0.75	0.1	0.08	0.18
Cluster-64661.0	1.99	2.26	3.34	0.34	0.38	0.54	2.45	0.09	1.3	0	0.18	0
Cluster-64664.0	0.12	0.38	0.98	0.22	0.38	0.51	0.39	0	0.49	13.83	0	19.13
Cluster-64671.0	52.04	40.99	26.85	70.02	55.04	55.91	59.5	64.71	47.38	176.32	141.17	175.93
Cluster-64680.0	2.14	0.79	1.49	0.56	0.78	0.95	0.76	0.78	0.13	0	0.07	0
Cluster-64687.1	0.51	0.35	0.05	0.97	0.62	0.49	0.8	0	0	30.96	3.1	23.84
Cluster-64687.3	4.03	1.27	1.43	3.76	3.46	6.24	6.32	1.44	4.83	43.15	8.91	53.82
Cluster-64742.0	13.34	9.33	8.15	20.28	17.28	17.71	21.36	12.09	28.15	6.82	1.27	6.19
Cluster-64745.0	0.43	0.36	0.07	1.34	3.37	1.3	0.07	3	0.65	0.54	0.41	0
Cluster-64756.1	0.54	0.36	0.66	0.91	1.72	1.21	1.97	0.48	0.9	1.96	4.56	4.35
Cluster-64760.0	0.48	1.18	2.21	3.63	4.83	7.1	3.4	1.76	1.54	14.32	1.84	10.22
Cluster-64772.4	10.51	9.2	7.43	3.13	5.4	2.48	1.9	5.2	2.84	0	6.02	0
Cluster-64804.2	2.19	2.47	0	2.12	1.34	1.26	1.29	2.89	0.62	21.34	1.42	15.34
Cluster-64813.0	387.95	922.29	1192.39	1019.42	930.03	1140.19	1332.36	867.75	1370.49	18.14	233.71	16.63
Cluster-64814.0	8.36	8.53	4.4	9.71	9.29	27.73	12.15	7.39	8.07	84.98	20.21	85.17
Cluster-64822.0	0.65	2.74	0.38	3.03	1.14	1.39	2.04	1.95	2.69	7.39	5.28	9.77
Cluster-64824.4	1.87	2.37	1.69	0.64	1	0.31	0.63	0.53	1.1	0.19	1.04	1.79
Cluster-64868.1	40.38	105.76	140.99	39.16	70.26	61.28	69.57	70.24	91.17	391.53	68.75	380.59
Cluster-64868.2	25.17	27.93	32.45	25.09	32.82	34.87	26.47	23.71	35.91	192.99	44.84	165.3
Cluster-64902.0	2.43	1.22	0.98	1.52	2.4	3.79	2.83	3.2	2.58	6.4	3.12	6.1
Cluster-64935.0	105.48	129.54	88.95	74.12	83.64	66.29	109.59	129.45	91.8	247.92	151.64	281.06
Cluster-64974.0	51.71	212.95	205.72	29.89	53.13	36.46	38.38	59.01	86.83	567.65	118.7	626.24
Cluster-64975.0	0.62	0.66	0.59	1.32	1.34	1.39	0.92	0.96	1.4	0.29	1.34	0
Cluster-64990.5	1.44	0.53	1.7	0	0	0	1.27	0	0.39	0	0.2	0
Cluster-64992.0	3.19	21.96	28.65	15.35	2.1	10.4	7.56	9.78	10.56	1.16	1.32	1
Cluster-64995.0	0.9	0.7	0.28	1.03	0.21	0.86	3.58	2.46	1.96	0	0	0
Cluster-64998.0	30.35	26.31	23.33	20.42	19	19.46	22.68	23.35	18.98	41.98	40.85	47.44
Cluster-65001.0	0.98	0.94	0.97	0.65	0.11	0.26	0.69	0	0.76	10.78	1.44	12.63
Cluster-65011.0	1.1	4.68	2.1	0	0	0	1.39	0	4.67	47.21	2.45	23.6
Cluster-65036.0	1.53	1.72	2.11	3.07	1	2.45	1.7	1.09	1.29	0.07	0.1	0
Cluster-65040.6	5.43	4.78	5.8	8.76	4.52	5.4	4.62	4.69	6.53	0	0	0
Cluster-65054.4	1.89	1.51	0	2.7	0.82	0.77	2.7	0	1.89	0	0	0
Cluster-65057.0	1.44	3.75	3.92	2.01	1.95	2.74	2.49	0.96	2.17	32.06	2.34	34.95
Cluster-65062.0	2.86	3.11	3.93	5.92	4.74	2.53	6.01	5.27	4.99	37.22	8.83	34.6
Cluster-65072.0	6.12	7.21	4.9	8.44	7.55	9.54	5.1	3.17	7.34	0.56	3.26	0.73
Cluster-65080.0	1.43	3.41	3.27	5.52	8.41	10.04	3.04	2.2	2.88	199.34	3.31	191.11
Cluster-65081.0	0.11	0.08	0	0	0.35	0	0	0	0	14.79	0	8.84
Cluster-65085.4	0	0.21	1.12	0	0	0.21	0	0	0	0.79	1.07	6.02
Cluster-65087.0	279.99	316.03	280.29	175.1	192.04	166.81	184.74	280.21	192.75	645.12	194.56	606.37
Cluster-65101.0	3.41	1.16	1.27	4.85	2.72	3.1	5.86	6.43	4.49	0	0	0
Cluster-65120.13	0	6.53	7.07	0.2	0.17	0.76	0.56	0	0.29	13.38	0.61	12.32
Cluster-65120.16	4.55	25.57	23.71	13.63	8.49	22.94	32.68	1.9	5.16	9.31	12.65	51.15
Cluster-65120.21	2.52	2.75	1.85	7.07	4.03	4.45	13.93	2.88	5.99	0	0	0
Cluster-65120.22	9.68	15.1	14.6	16.3	13.84	17.16	13.63	20.61	13.83	62.78	21.17	61.36
Cluster-65141.10	8.42	6.39	7.73	4.81	5.72	4.4	4.41	3.83	4.68	3.61	3.09	3.34
Cluster-65141.2	2.25	0	1.42	3.34	1.15	0.69	0.28	0	1.56	0	0	0
Cluster-65147.0	1.34	3.58	4.84	1.33	4.69	8.42	2.18	2.17	3.59	93.94	8.53	83.62
Cluster-65173.0	29.67	18.3	15.44	22.91	13.82	18.97	17.58	0	3.81	0	0.22	0
Cluster-65175.2	1.01	1.27	1.09	0.68	0.65	1.03	1.22	0	1.06	0	0	0
Cluster-65175.8	3.03	4.89	6.81	4.78	4.51	12.82	1.02	2.06	6.51	0	2.96	0
Cluster-65181.0	0.26	0.7	0.24	3.07	1.21	1.92	2.36	2.34	1.58	1.03	3.28	1.11
Cluster-65181.2	0.51	2.09	1.81	2.99	4.35	4.51	2.12	1.49	4.23	0.62	1.33	0.41
Cluster-65181.5	3.73	2.22	0.98	0.13	1.18	1.18	1.93	2.96	2.74	6.98	2.44	23.76
Cluster-65181.6	15.44	24.63	29.37	8.26	7.56	11	5.43	2.28	6.27	1.82	2.28	1.86
Cluster-65187.3	0.84	0.17	0.24	0.43	0.12	0	0	0	0	3.09	1.05	7.83
Cluster-65187.8	1.45	2.09	1.6	2.57	2.32	4.04	1.48	0.82	2.27	0.5	0.19	0
Cluster-65213.0	68.85	135.14	198.71	77.04	40.07	60.33	67.42	45.38	65.36	787.6	92.07	566.85
Cluster-65260.11	4.18	0	0	0	0	0	0	0	0	11.61	0	8.83
Cluster-65260.2	0.3	0.27	0	0.1	0.08	0	0	0	0	0	1.73	2.34
Cluster-65267.3	1.84	1.45	1.19	0.8	1.08	1.2	1.42	1.85	1.93	2.84	1.74	3.82
Cluster-65272.1	1.06	0.72	3.74	1.61	0.42	0.17	1.3	0	1.09	0	0	0
Cluster-65272.2	0.41	1.15	0	2.22	1.7	1.66	0.61	0	1.09	0	0	0
Cluster-65272.6	0	2.55	5.66	0.8	1.41	3.64	4.19	5.34	0.82	0	0.09	0
Cluster-65272.7	0.04	0.33	0.81	0.82	0.14	0.21	0.22	0.16	0	0	0	0
Cluster-65277.0	5.93	23.51	30.35	4.58	4.44	5.22	4.2	2.87	5.44	150.75	7.33	175.24
Cluster-65289.10	0.51	3.43	4.87	0.28	1.76	2.01	1.54	2.45	0.88	0	0.17	0
Cluster-65289.11	0	0	0	2.34	1	0.01	10.04	1.61	0.37	0	0	0
Cluster-65289.14	0	0	0	0	3.75	2.01	1.61	2.24	4.07	0	0	0
Cluster-65291.0	2.11	7.73	10.3	5.86	3.51	3.83	3.37	3.39	5.61	0	0.34	0
Cluster-65292.0	0.65	2.57	0.75	2.6	1.58	1.6	6.05	0	5.15	6.81	5.22	6.9
Cluster-65293.0	0.28	4.03	3.77	0.2	0.07	0.15	0.86	0.87	0.7	41.26	0.07	54.78
Cluster-65296.0	0.17	1.15	1.54	0.57	0.32	0.54	0.47	0.19	0.24	6.31	0.34	6.85
Cluster-65306.12	2.01	2.49	0.66	1.98	2.32	4.52	3.03	2.58	6.21	46.59	3.95	53.78
Cluster-65306.14	4.4	5.82	5.12	2.09	2.9	3.47	2.69	2.27	5.34	5.17	7.34	13.61
Cluster-65306.15	22.85	5.19	2.09	4.91	0	3.82	2.95	0	1.89	92.56	4.62	84.29
Cluster-65306.16	0.26	0.48	0.1	0.34	0.1	2.78	0.9	0.18	1.05	2.3	1.74	6.22
Cluster-65306.17	0	0.11	0.2	0.17	0.36	0.79	0.28	0	0.21	3.54	0.35	2.53
Cluster-65306.20	1.11	2.68	2.23	2.43	3.12	3.11	3.67	1.06	3.8	14.87	3.14	18.78
Cluster-65320.0	4.05	1.13	0	2.04	2.81	1.77	1.09	0.36	1.55	9.53	1.81	24.05
Cluster-65320.2	19.68	16.77	16.21	22.5	22.68	21.69	23.86	18.99	21.63	47.54	33.64	53.64
Cluster-65333.0	23.6	19.42	13.63	13.83	16.32	14.46	13.49	10.48	13.43	9.53	12.38	7.77
Cluster-65341.0	3.31	1.01	0.12	0	0	0	0	0	0.27	4.69	1.53	3.59
Cluster-65347.0	1.08	1.71	1.29	3.22	4.67	7.55	2.58	11.06	3.79	14.82	0.51	7.1
Cluster-65380.0	87.54	63.7	49.49	55.67	63.97	54.35	90.74	61.61	72.09	226.12	67.35	228.09
Cluster-65399.0	2.07	1.69	0.85	1.36	1.06	0.96	1.45	1.28	1.11	0.19	0.34	0.23
Cluster-65425.2	0	0	1.17	0	1.27	0.58	0	0	0	18.08	0.56	21
Cluster-65429.1	4.07	4.3	0.52	4.32	1.27	2.71	0.36	1.14	2	57.31	0.92	80.88
Cluster-65429.3	3.13	1.73	0.33	1.71	1.79	0.68	0.44	0	1.72	12.32	2.6	7.84
Cluster-65429.8	0.29	1.9	1.76	0.46	0.89	0.11	0.43	0.3	0.97	9.77	1.54	5.74
Cluster-65443.11	16.18	11.93	6.25	8.36	6.77	8.55	6.1	3.26	9.38	27.93	13.59	31.98
Cluster-65443.14	2.16	1.96	2.35	4.97	3.64	5.22	0.92	3.36	2.86	1.26	1.57	2.39
Cluster-65443.15	16.2	3.92	2.01	4.16	3.94	3.03	2.87	2.38	3.23	0.88	1.45	1.71
Cluster-65443.16	2.74	14.52	19.29	3.93	6.35	5.16	5.56	4.39	6.97	48.17	6.39	51.72
Cluster-65443.17	8.96	9.24	8.68	12.35	12.53	8.69	15.18	5.74	12.78	24.91	20.22	27.15
Cluster-65443.22	43.14	24.31	13.42	32.58	29.71	30.22	26.25	18.61	28.63	52.99	52.6	60.48
Cluster-65443.28	0	0	0	2.35	3.46	1.15	1.04	1.14	1.97	0	0	0
Cluster-65443.31	2.07	7.9	9.56	4.31	3.96	2.1	3.46	2.72	7.64	25.64	5.36	29.43
Cluster-65443.36	8.58	7.18	6.8	12.77	15.02	15.61	13.01	5.28	10.17	3.41	6.89	2.47
Cluster-65443.9	8.74	12.3	13.9	5.95	14.14	13.57	12.75	9.52	17.4	34.94	11.7	52.31
Cluster-65460.4	3.74	3.65	2.21	3.63	3.15	2.26	2.49	2.66	3.11	13.9	5.5	10.55
Cluster-65465.0	1	0.72	0.79	1.77	0.93	1.89	1	1.87	1.09	2.73	2.29	3.82
Cluster-65485.2	9.46	11.72	12.56	11.78	11.33	11.64	10.15	7.55	10.75	4.26	8.35	9.28
Cluster-65497.0	0.07	0.05	0.21	0	0	0.31	0	0	0	13.06	0	10.4
Cluster-65499.1	0.59	0.08	0.51	0.26	0.18	0.09	0	0	0	9.02	0.82	7.1
Cluster-65500.0	2.83	0.85	2.31	0.93	0.79	1.12	1.2	1.12	1.15	3.09	1.73	7.13
Cluster-65519.0	9.01	2.39	0.91	0	0	0	0	0	0	0	0	0
Cluster-65526.0	0.62	0.93	0.5	1.21	1.36	0.94	0.54	0.77	0.42	0	0.17	0
Cluster-65537.0	57.61	261.43	266.01	72.84	82.25	78.74	68.33	69.66	80.03	1095.52	105.75	1089.61
Cluster-65545.0	0.45	1.18	2.74	0	0.36	0.48	0.51	0.42	1.49	6.77	3.17	7.73
Cluster-65560.0	2.76	3.66	3.53	0	0	0	0	0	0	0	0	0
Cluster-65603.0	4.51	1.46	0.82	0.6	0.22	0.3	0.07	0	0.38	24.1	0.27	25.46
Cluster-65648.4	1	0.82	0.27	0	0.28	0	0	0	0	0.94	0	2.09
Cluster-65648.5	1.31	3.01	3.03	5.06	5.85	7.59	4.34	0	4.83	0	1.73	0
Cluster-65651.0	2.41	0.88	0.79	2.65	1.98	2.13	2.1	0.2	2.04	0	0.1	0
Cluster-65658.1	14.41	9.9	9.9	12.15	17.2	13.27	10.16	19.12	13.06	51.79	16.1	48.04
Cluster-65669.0	0.5	0.81	1.43	0.07	1.12	0.84	2.38	2.1	1.28	30.43	0.27	36.25
Cluster-65685.0	6.75	4.48	5.13	6.67	5.71	6.3	5.11	2.74	5.85	2	4.13	2.18
Cluster-65687.1	0	2.73	3.06	0.25	0	3.56	4.64	1.45	0	0	0	0
Cluster-65687.2	0.27	0.17	0.11	0.67	1.29	0.03	1.6	1.85	1.04	6.13	1.41	3.62
Cluster-65687.5	196.36	149.85	131.36	212.75	221.88	200.03	169.69	143.45	171.09	89.96	157.27	82.33
Cluster-65687.6	0.36	0.86	7.01	0	0	0	0	2.98	0	0	0	0.29
Cluster-65688.1	1.2	8.42	5.09	75.36	16.91	27.08	80.31	74.97	71.84	83.62	143.78	67.08
Cluster-65688.2	87.53	57.28	42.95	27.15	83.48	58.68	21.45	42.94	12.54	6.54	0	3.38
Cluster-65716.0	2.31	2.28	2.65	2.59	0	1.34	1.61	0	0	0	0.03	0
Cluster-65760.0	0.17	0.46	0.3	0.32	0.36	0.18	0.15	0	0.57	3.76	0.62	5.94
Cluster-65761.0	2.51	0.84	0.41	2.04	1.38	3.27	0.89	0	0.96	0	0.1	0
Cluster-65780.0	10.5	7.07	3.9	2.49	3.38	2.76	7.22	5.19	1.43	16.53	7.79	34.3
Cluster-65780.5	7.6	7.38	2.21	3.86	4.54	6.83	6.22	4.55	3.83	37.14	11.01	27.32
Cluster-65783.0	0.72	0.22	0.58	3.63	0.38	0.38	2.54	1.82	3.01	5.63	7.04	6.56
Cluster-65789.0	12.03	7.29	7.73	8.68	8.94	7.75	18.23	8.76	10.94	19.71	20.8	20.01
Cluster-65795.0	1.06	1.14	0.83	2.69	4.79	0.97	1.08	2.52	1.83	4.64	7.01	4.63
Cluster-65811.0	41.71	57.36	41.56	54.31	53.76	51.9	40.3	63.49	51.64	2.24	2.4	3.43
Cluster-65826.0	9.86	25.25	30.97	3.87	4.68	4.9	18.97	2.56	15.25	5.58	50.81	10.34
Cluster-65827.4	11.81	11.54	5.24	22.16	26.96	30.26	40.55	15.79	46.85	1.58	0.66	0
Cluster-65833.1	8.56	9.26	11.56	11.49	11.32	12.75	12.07	11.29	12.28	4.44	8.04	4.56
Cluster-65852.0	312.86	585.78	564.65	281.79	435.42	314.46	521.92	312.88	354.98	677.54	645.35	679.1
Cluster-65853.0	0.55	1.42	1.14	0.2	0.26	0.45	1.35	2.5	1.2	3.23	1.79	5.61
Cluster-65862.3	0.17	0.93	1.33	0.19	0.57	0.56	0.9	0	0.67	0	0	0
Cluster-65869.0	48	57.53	39.47	36.1	40.45	29.54	37.1	48.41	38.52	99.2	60.71	95.97
Cluster-65873.0	0.77	0.78	0.44	3.69	3.84	2.72	2.85	0	2.65	0	0.05	0
Cluster-65873.13	0	0	0	1.08	1.24	1.43	0	0	1.24	0	0	0
Cluster-65873.5	3.48	1.32	0	0.7	0	0	0.27	1.8	1.44	9.52	3.75	6.24
Cluster-65880.0	2.67	0.73	1.48	2.13	1.45	2.68	0.69	0.67	0.77	3.22	2.1	3.18
Cluster-65882.7	0.7	0.75	0.31	1.3	2.18	0.49	1.28	0	0.9	0	0	0
Cluster-65882.8	9.29	3.26	5.89	6.6	7.8	9.6	7.61	1.76	4.71	0.67	2.3	2.06
Cluster-65886.0	0.84	0.34	0.15	0.31	0	0.18	0	0	0.43	22.26	2.15	29.19
Cluster-65897.0	1.38	1.12	0.9	1.4	1.34	0.34	1.55	4.71	2.17	0	0.2	0
Cluster-65903.1	0.19	0.33	0.64	0.66	1.08	0.82	0.28	0	0.13	2.71	1.92	3.21
Cluster-65906.10	0	3.41	5.58	1.35	0.9	0	2.94	1.13	1.87	0	0	0
Cluster-65906.13	4.32	6	3.28	2.26	4.22	2.85	3.8	1.32	5.53	25.56	10.31	15.57
Cluster-65910.0	3.02	3.15	2.16	1.05	0.9	1.69	1.66	4.47	2.21	3.74	5.61	4.66
Cluster-65938.0	10.99	0.58	1.4	0.97	0	0	2.08	0	2	71.13	0	123.88
Cluster-65966.0	66.04	55.72	74.31	32.96	31.22	36.76	31.6	37.34	33.32	5.46	27.69	6.11
Cluster-65972.0	0	0.3	0.21	6.34	6.26	7.13	3.23	6.68	4.55	9.8	8.84	8.64
Cluster-65981.0	0.14	0	0.4	0.18	0.45	0	0.14	0.37	0.35	5.49	0.65	3.25
Cluster-65999.0	1.24	1.82	2.04	0.21	1.15	0.86	1.23	0.63	0.93	0	0.14	0
Cluster-66003.0	3.37	4.24	4.69	19.18	19.4	41.82	19.89	10.44	17.23	4.58	9.68	8.16
Cluster-66011.0	336.04	275.7	189.26	153.83	184.49	147.66	186.33	244.45	164.43	827.36	255.65	524.34
Cluster-66014.0	23.9	30.82	15.92	6.38	2.89	4.39	5.23	0	6.19	0	0	0
Cluster-66021.0	23.91	31.11	22.34	21.57	23.97	22.53	33.28	34.56	26.22	80.8	54.78	101.72
Cluster-66046.3	0.05	0	0	0.23	0	0	0.2	0	0	1.05	0.23	0.94
Cluster-66046.4	0.74	0.62	1.97	1.51	0.5	0.74	0.75	0	0.76	16.56	2.47	19.05
Cluster-66046.5	0	0.65	0.41	0.31	0.18	0.37	0.54	0	0	5.38	1.4	9.67
Cluster-66074.0	0.63	0.35	0.12	0	0	0	0	1.52	0	39.33	0	44.05
Cluster-66093.0	12.35	11.03	9.75	18.79	16.02	14.99	11.94	9.24	12.84	8.32	11.19	5.69
Cluster-66095.0	1.45	2.86	3.22	1.24	1.51	0.95	1.26	2.06	1.81	0.21	0.79	0.19
Cluster-66116.5	0.84	4.03	3.48	1.09	1.36	2.11	1.95	1.04	1.47	13.37	1.78	11.42
Cluster-66136.4	3.79	0.65	0.36	2.12	1.83	0.63	1.69	0	1.01	0	0.08	0
Cluster-66139.0	0	0	0.53	0	0.12	0	0.05	0	0	76.91	0.48	52.2
Cluster-66139.1	0.36	0.57	0.5	0.2	0.19	0.52	0.36	0	0.59	8.05	0.95	10.07
Cluster-66142.0	0.15	2.74	1.96	1.56	0	2.03	3.66	1.3	1.5	0	0	0
Cluster-66154.0	2.7	3.48	4.54	2	2.24	3.07	4.02	3.74	2.87	7.3	6.94	6.25
Cluster-66157.0	8.57	7.62	9.45	10.5	10.82	10.88	5.53	3	4.57	4.05	7.34	3.88
Cluster-66177.1	0.84	0.93	4.2	1.3	0.59	1.83	0.73	1.86	2.6	0	0.16	0
Cluster-66177.11	2.47	3.55	4.02	2.4	0.96	2.22	0.93	3.62	3.35	0.06	0.38	0
Cluster-66177.4	1.69	3.73	1.84	3.85	4.42	3.94	7.5	6.37	4.73	0	1.1	0
Cluster-66177.5	0.32	0.37	0.42	0.43	0.1	0.55	1.61	0	0.88	0	0	0
Cluster-66194.0	0.18	1.7	1.67	2.39	1.24	2.03	0.44	1.42	1.24	0.3	0.17	0
Cluster-66197.0	0.26	0.67	0.58	0.73	0.45	0.46	2.24	1.07	2.09	0	0	0
Cluster-66199.0	0.12	0.19	0.41	0.06	0	0.19	0.03	0	0.06	14.18	0.06	9.44
Cluster-66200.0	0.79	0.88	0.93	0.95	1.81	1.9	0.45	0.49	0.36	0	0.06	0
Cluster-66215.0	0.11	1.3	0.63	3.13	7.07	9.85	1.86	1.38	1.09	0	0.74	1.23
Cluster-66219.1	28.5	39.52	40.88	32.19	32.28	34.46	37.43	27.38	36.64	118.89	47.18	142.4
Cluster-66247.0	2.2	4.55	4.4	11.34	10.05	12.62	32.49	23.09	20.59	0	1.24	0
Cluster-66258.0	52.14	62.85	43.84	75.82	47.8	52.46	113.47	85.59	114.09	182.64	12.35	63.49
Cluster-66261.6	1.29	1.12	1.12	2.21	2.06	1.49	2.09	0.05	2.47	0.14	1.21	0.7
Cluster-66263.0	2.23	0.91	1.73	3.01	5.98	8.37	3.42	2.64	4.42	16.6	2.64	22.81
Cluster-66277.0	41.04	51.58	46.95	18.06	14.59	9.28	11.57	86.38	32.51	4.47	23.05	23.25
Cluster-66307.1	3.63	4.7	2.31	6.84	9.58	8.96	8.7	5.34	4.96	0.45	11.93	1.51
Cluster-66334.0	0.7	0	0.05	0	0.11	0	0	0	0	5.7	0.16	2.72
Cluster-66349.0	0.65	0.53	0.25	1.09	1.82	1.86	1.52	0.93	1.13	0.07	0.86	0
Cluster-66350.0	9.23	6.05	6.99	10.88	8.38	10.13	6.81	5.31	8.6	0.73	2.94	1.48
Cluster-66357.0	13.52	14.05	11.22	0	4.17	0.28	1.75	0	0.85	0	0	0
Cluster-66365.0	0.67	1.99	1.66	10.05	8.78	21.06	0.42	2.11	1.64	1.8	0	0.84
Cluster-66370.0	4.11	2.8	4.54	4.56	6.48	3.15	3.41	2.44	3.35	1.75	2.48	1.74
Cluster-66383.0	0.6	0.66	0.35	2.03	2.08	0.21	1.36	1.43	0.5	13.61	1.79	24.16
Cluster-66391.0	26.4	23.26	19	15.1	16.45	19.22	21.95	24.77	20.34	69	33.85	45.68
Cluster-66395.0	0.14	0.5	0.4	0.33	1.17	0.82	0.39	0.87	0.44	2.6	1.13	3.21
Cluster-66399.2	5.54	7.06	3.66	9.01	6.16	9.74	9.71	6.03	6.95	2.89	4.17	1.97
Cluster-66399.4	0.13	2.16	3.83	4.18	0.52	2.37	5	3.17	2.51	0	0	0
Cluster-66410.0	0.08	0.62	0.46	1.94	0.25	1.62	1.77	0	0.86	0	0	0
Cluster-66449.8	1.52	1.55	3.03	0	0.81	0	0.52	0	0.58	0	0	0
Cluster-66457.7	13.21	13.3	14.67	1.76	5.95	5.47	0	0	0	1.64	0	0
Cluster-66470.0	4.16	3.78	5.18	3.23	5.74	5.1	2.74	2.27	2.31	1.92	2.56	1.4
Cluster-66474.0	1.22	0.85	0.82	0.53	1.55	1.04	1.09	1.44	1.74	4.37	3.79	2.34
Cluster-66508.0	28.11	20.45	12.76	9.78	10.11	6.94	17.58	47.82	22.22	11.82	51.29	27.68
Cluster-66519.1	12.5	9.25	5.08	10.57	0	10.83	2.73	0	7.01	0	0	0
Cluster-66519.10	6.06	3.51	2.71	9.76	2.26	7.31	9.81	0	5.28	0	0	0
Cluster-66519.11	3.14	2.18	1.03	4.73	0.71	3.38	2.83	0.15	1.78	0	0	0
Cluster-66528.0	9.49	13.1	12.8	5.19	7.56	5.39	6.85	11.16	10.2	0	7.36	0.89
Cluster-66543.3	1.5	0.7	2.42	7.33	8.11	7.71	6.79	1.95	5.52	0	4.66	0
Cluster-66543.6	0	1.3	0	0	0.92	3.1	0	1.96	2.22	0	0	0
Cluster-66543.8	1.48	3.98	1.26	1.02	0	0	0.22	0	0.25	0.66	0	0.22
Cluster-66563.3	0.06	0.41	0	5.42	3.3	3.74	12.74	3.41	5.93	0	0	0
Cluster-66596.0	0.52	0.12	0.16	0	0.55	1.11	0.76	0	0.29	6.73	1.59	7.21
Cluster-66597.11	11.11	5.3	3.35	5.21	4.12	3.58	1.58	2.28	1.64	4.74	4.17	4.53
Cluster-66597.17	1.34	1.03	1.06	1.49	3.78	2.17	0.58	0.56	2.28	0	0.08	0
Cluster-66604.0	1.91	3.74	2.77	2.1	2.97	0.75	2.77	1.77	2.92	10.88	6.45	16.27
Cluster-66611.0	31.36	42.81	51.02	34.97	56.55	33.83	42.15	47.74	40.61	115.81	75.53	94.79
Cluster-66617.0	0.24	0.22	0.3	1.73	1.42	1.65	0.86	0	0.73	0	0.41	0.84
Cluster-66618.2	15.35	102.21	55.74	44.05	35.64	38.61	97.73	79	74.67	12.54	34.49	36.66
Cluster-66618.6	21.7	40.79	27.75	16.46	16.49	23.01	61.42	79.22	66.08	44.55	0	46.08
Cluster-66618.7	11.74	17.27	14.75	3.16	5.21	4.38	12.1	13.22	7.49	24.31	6.49	4.77
Cluster-66624.0	12.55	31.65	40.97	15.08	11.14	15.74	13.9	24.47	20.47	7.76	7.09	7.9
Cluster-66658.0	2.86	2.47	3.3	1.12	0.48	0.64	0	2.64	0.52	0	0	0
Cluster-66674.1	2.16	2.17	1.96	1.08	1.43	3.91	11.11	3.14	7.16	38.08	39.65	37.56
Cluster-66674.2	4.99	5.52	4.54	6.54	6.28	8.15	4.05	3.47	4.58	1.31	1.81	1.14
Cluster-66674.6	0	0	0	0	0.2	0	9.54	1.69	2.65	2.81	45.67	9.77
Cluster-66674.7	23.75	17.05	12.24	5.99	4.7	7.93	7.19	5.87	3.85	0	0	2.69
Cluster-66674.9	6.85	4.35	5.12	1.79	2.58	0.6	0.89	3.51	0	0.88	0.46	0.62
Cluster-66683.0	2.06	5.51	10.92	10.75	10.9	5.74	13.63	1.38	6.53	0.22	2.63	0
Cluster-66692.0	2.38	15.97	11.11	5.33	3.7	1.84	0.84	0	17.42	243.74	5.17	248.78
Cluster-66694.10	0	1.06	2.11	0.88	0.89	1.73	0.48	0.61	1.28	0	0.19	0.13
Cluster-66694.17	0.92	0.66	0.67	2.38	1.51	3.56	1.33	1.33	2	0.17	0	0
Cluster-66697.0	0.61	0.27	0	0.56	1.91	0	0.35	0	0.84	5.66	1.09	9.93
Cluster-66702.0	1.87	19.88	22.77	2.63	3.4	3.4	2.4	3.85	2.73	26.44	3.42	27.87
Cluster-66708.0	0.18	1.76	1.47	4.2	0.38	0.27	3.24	2.33	2.92	0	0	0
Cluster-66727.1	2.35	0	1.68	0	0	0	0	1.1	0	3.5	0.56	3.66
Cluster-66734.5	0	0	0.12	0.52	1.05	0.39	0.51	1.76	1.15	0	0	0
Cluster-66737.0	2.54	0.72	0.97	1.26	0.21	0.79	2.57	1.09	1.4	0	0	0
Cluster-66737.3	1.47	0.69	0.69	0.89	0.32	0.33	0.39	0	1.1	0	0.1	0
Cluster-66737.9	4.77	2.8	1.82	4.13	1	0.76	0	0	0	0	1.59	2.92
Cluster-66741.1	21.38	63.74	80.19	22.95	40.27	38	32.84	31.81	46.58	178.36	33.07	196.42
Cluster-66756.0	0.39	0.25	0.38	1.14	1.23	1.47	1.04	0.3	1.3	0	0.95	0
Cluster-66757.0	0.59	0.78	0.54	1.25	1.59	2.16	0.72	0.62	0.9	0	0.34	0
Cluster-66758.16	4.5	5.09	4.93	7.05	6.82	8.59	6.75	4.69	6.87	1.81	4.17	1.81
Cluster-66758.18	58.58	18.33	20.83	12.03	7.52	27.63	1.47	4.63	15.15	0	0	0
Cluster-66758.3	27.91	5.38	0.11	33.05	37.55	35.29	10.38	34.16	21.06	0	0	0
Cluster-66758.6	14.71	19.36	25.28	17.2	25.57	21.66	19.76	22.71	24.87	93.58	28.95	111.71
Cluster-66758.8	4.56	3.61	3.81	3.81	2.89	3.25	2.29	2.62	2.7	2.15	1.65	1.11
Cluster-66758.9	1.66	0.43	0.39	3.06	0.35	0.66	0.85	0.59	0.54	0	0	0
Cluster-66763.0	0.06	0.04	0.11	2.33	10.08	7.77	6.14	6.85	7.31	10.86	17.21	7.21
Cluster-66766.0	2.77	8.16	13.17	2.15	5.07	3.49	3.74	4.29	5.22	23.86	5.91	19.1
Cluster-66771.0	0.52	0.35	0.26	3.99	2.32	1.33	2.89	0.33	1.6	0	4.69	0
Cluster-66778.3	5.14	4.14	5.44	2.01	1.98	2.85	2.12	0.48	1.36	1.65	0.64	2.04
Cluster-66783.0	0.5	3.03	6.28	2.78	0.37	1.75	0.6	0	1.18	0	0	0
Cluster-66786.11	0.51	1.54	1.21	0.38	0.18	1.68	0.75	0.16	3.88	0	0.03	0
Cluster-66786.13	49.57	54.07	46.95	34.61	35.38	34.39	40.56	15.22	43.83	438.11	32.31	480.23
Cluster-66786.16	2.96	3.55	2.18	5.96	7.04	7.08	5.23	3.8	3.29	1.08	2.93	0.29
Cluster-66786.19	0.29	0.27	0.41	0.59	0.87	0.52	0.45	0	1.31	7.15	0.31	9.77
Cluster-66786.2	0.73	0.65	0.74	7.08	3.07	5.22	5.38	0	3.02	0	0	0
Cluster-66786.21	40.53	45.33	48.5	33.08	38.67	34.1	44.26	39.76	41.75	99.57	57.44	97.67
Cluster-66786.23	3.47	4.76	2.27	7.25	6.7	5.6	7.97	6.58	7.84	30.89	2.03	38.65
Cluster-66786.5	0.98	1.57	2.33	0.3	0.89	0.6	1.02	1.47	2.5	10.1	0.46	10.24
Cluster-66807.1	0.29	1.81	2.91	0.58	1	0.64	2.3	0	1.95	11.99	1.92	13.17
Cluster-66821.9	1.13	0.15	0.48	1.08	1	1.32	0.67	0.03	0.73	0	0.16	0
Cluster-66854.0	17.94	34.29	21.24	13.21	16.09	15.18	17.92	21.31	10.9	130.61	45.68	119.64
Cluster-66867.10	0.35	0.35	0.23	0	0	0.03	0.03	0	0.26	0.11	0	0
Cluster-66867.3	1.27	2.92	4.66	2.64	2.62	2.99	0.43	1.17	1.65	0	0	0
Cluster-66867.4	0.19	0.63	0	0	0.42	0	0.68	0	0	5.85	0.78	11.01
Cluster-66887.0	0	0.01	0.06	0.35	0	0	0	0	0	5.15	0.74	6.52
Cluster-66887.1	3.69	3.13	2.74	4.25	3.2	4.62	3.21	2.27	3.53	1.41	1.98	0.64
Cluster-66887.3	2.71	3.64	0.29	0	5.3	1.09	0.81	1.75	3.33	0	0	0
Cluster-66887.9	0.59	0.75	0.36	0.29	0.14	0.21	0.3	0	0.37	0	0	0
Cluster-66895.0	2.23	1.18	1.55	3.31	0.7	1.42	0.76	2.98	2.01	9.94	6.39	6.77
Cluster-66938.0	0.32	0.85	0.92	3.02	1.6	0.77	0.97	0	0.22	0	0.08	0
Cluster-66940.1	0.27	0	0.08	0.18	0.88	0.56	0.19	0.15	0.11	2.93	0.12	5.09
Cluster-66958.10	0.53	0.66	0.84	0	0	0	0.81	0	1.04	0.13	0.56	0
Cluster-66958.2	0	0	0	0.37	0.49	0.54	0	0	0	0	0	0
Cluster-66958.5	0.85	0.37	1.18	0.19	0.29	0	0.6	0	0.71	5.13	1.25	6.02
Cluster-66958.7	0	0	0	0.18	0.22	0.83	0	0.25	0	0	0	0
Cluster-66998.0	2.38	3.4	3.05	1.77	1.35	2.56	2.47	1.77	1.98	5.29	3.32	8.33
Cluster-67000.0	0	0	0	1.39	0	1.33	2.2	1.15	1.72	0	5.14	0
Cluster-67000.2	0	0.15	0.33	2.63	0.2	0.04	5.13	1.64	2.56	11.33	6.68	0
Cluster-67009.3	6.54	4.39	5.24	2.78	3.35	6.58	2.97	3.01	3.62	3.16	3.22	2.71
Cluster-67009.4	1.66	1.19	0.96	0.65	1.55	0.32	1.05	0.7	0.66	0	0.08	0
Cluster-67009.5	0.49	0.77	0.83	2.04	0.97	1.47	3.5	0.91	1.63	0	0	0
Cluster-67010.0	1.49	1.22	0.96	0.15	0.95	1.51	0.24	0.12	0.06	0	0	0
Cluster-67061.0	31.45	23.88	20.93	41.21	34.54	41.68	30.15	8.95	29.71	0.53	8.42	1.92
Cluster-67062.0	6.56	9.27	8.19	35.55	28.35	51.42	19.13	12.2	13.58	1.04	5.3	1.13
Cluster-67063.0	0.26	1.53	0.66	3.81	3.69	3.2	16.23	12.04	10.35	0	0	0
Cluster-67065.0	2.22	2.2	1.75	3.17	5.95	5.88	3.22	4.11	2.91	6.52	7.87	9.33
Cluster-67071.0	1.38	1.63	0.9	4.47	4.01	4.43	2.61	1.3	1.6	0	1.8	1.78
Cluster-67085.3	0.49	4.94	6.78	1.46	4.76	3.75	7.86	14.24	6.34	0	0.37	0
Cluster-67094.2	0	0	0	1.61	0	0.17	0.75	0.87	0.88	0	0.1	0
Cluster-67094.4	2.51	0.76	0.28	2.9	3.74	1.51	0	0.41	0.66	0	0	0
Cluster-67094.5	0.13	0	0	0.23	0.66	1.54	2.21	0	0.13	0	0	0
Cluster-67094.8	17.61	9.59	8.38	9.74	8.03	7.6	12.88	6.23	6.66	41.36	9.16	56.59
Cluster-67116.0	1.39	0.64	0.66	1.32	0.58	1.24	0.48	0.04	0.93	0	0.09	0
Cluster-67127.0	43.13	73.58	57.99	54.65	64.55	43.28	95.13	264.17	84.09	227.04	219.59	173.52
Cluster-67143.16	0.37	0.46	0	2.56	4.34	5.31	0	3.03	2.12	0	0	0
Cluster-67143.6	5.65	5.18	3.67	1.76	0.26	0.6	3.49	0.39	3.71	4.22	1.98	4.54
Cluster-67154.0	0.2	1.46	3.35	0.13	0.29	0.36	0.38	0	1.05	0	0	0
Cluster-67161.1	3.22	5.3	4.8	7.21	5.28	6.96	4.39	3.28	5.5	2.15	4.16	3.06
Cluster-67166.0	0	0	0	1.02	1.63	0.28	3.56	3.82	1.84	10.54	3.71	4.8
Cluster-67166.13	6.39	3.78	3.39	0.72	0.16	0.61	1.82	0	1.65	0	0	0
Cluster-67169.1	0.95	0.7	1.14	2.42	2.46	1.78	1.81	1.03	1.39	0.93	2.81	0.25
Cluster-67169.3	0	0	0	0.2	2.25	1.64	0	0	0	0	4.15	0
Cluster-67171.0	1.2	2.41	2.8	3.93	2.56	1.5	1.49	0.48	1.91	39.11	2.28	42.08
Cluster-67212.6	1.35	2.95	3.26	0.45	1	0.63	2.53	0.54	3.06	0	0	0
Cluster-67212.7	0.46	0.35	0.98	0.32	0.11	0.27	0.37	0	0.4	9.41	0	11.08
Cluster-67215.0	193.54	339.76	382.77	144.58	239.57	199.76	213.6	292.72	243.44	1058.87	317.09	986.26
Cluster-67219.0	0.41	0.54	0.12	1.37	0.7	1.42	1.1	0.4	0.38	0	0	0
Cluster-67221.0	22.65	77.05	91.86	142.83	80.7	136.84	54.19	118.5	51.7	57.94	67.5	50.26
Cluster-67222.0	0.33	0.34	0.5	1.45	1.08	1.21	2.44	1.22	2.63	0.36	0.45	0
Cluster-67232.0	3.63	4.43	3.4	0.64	1.31	1.09	1.44	0.96	1.3	0	4.05	0
Cluster-67255.0	4.04	0.7	0.46	6.38	7.12	3.12	9.71	0	3.28	0	0	0
Cluster-67273.2	1.98	1.47	0.47	0	0.54	0	1.12	0	1.49	0	0	0
Cluster-67273.5	1.54	0	0	0	0	0	0	1.32	0	2.83	0	7.91
Cluster-67273.6	9.63	1.93	2.94	1.25	2.19	2.92	1.11	0	2.09	16.24	3.46	27.09
Cluster-67276.0	1.02	3.4	3.33	1.82	2.16	3.67	2.42	2.03	2.4	31.84	1.59	31.02
Cluster-67280.0	0.13	0.21	0.12	0	0.27	0.27	0	0.24	0	50.35	0	51.37
Cluster-67283.0	7	8.16	5.09	5.62	1.45	3.58	2.72	1.73	1.01	0	0.1	0.75
Cluster-67295.0	0.37	0.33	0.26	2.27	0.98	2.59	2.91	0	0.58	0	0.09	0
Cluster-67318.0	2.03	10.25	13.62	1.3	2.46	2.04	1.77	1.91	2.26	2.49	1.15	1.15
Cluster-67321.0	0.19	0.2	0.54	0.72	0.8	0.2	0.61	1.35	0.85	3.1	1.26	4.43
Cluster-67322.2	0.41	0.54	1.89	1.75	0.88	0.77	1.24	0	0.67	7.66	3.12	6.56
Cluster-67347.0	0.66	1.09	1.16	0.06	0.7	0.5	0.12	1.28	1.63	29.64	0.32	21.9
Cluster-67352.0	4.44	5.66	6.41	9.71	13.22	14.05	6.5	2.96	5.16	29.93	16	31.08
Cluster-67374.3	2.5	6.3	7.43	0.85	2.06	1.49	0.28	1.72	1.23	0	0	0
Cluster-67387.0	1.84	2.51	3.8	2.11	5.07	5.6	3.37	2.32	2.41	15.92	4.92	25.41
Cluster-67406.0	4.27	1.04	0.09	0	0	0	0	0	0	0	0	0
Cluster-67443.0	39.24	9.29	0	23.33	0	27.69	0	0	0	0	0	0
Cluster-67446.2	34.4	25.78	18.89	19.05	15.7	15.57	17.8	4.39	15.18	6.82	10.37	10.3
Cluster-67446.3	4.45	1.75	2.87	1.91	2.6	2.9	0.92	0.91	1.77	6.67	2.04	6.46
Cluster-67453.1	0	0	0	0	0	0	14.03	16.04	12.74	0	0	0
Cluster-67453.11	0	0	0	0	0	0.13	4.09	0.9	2.2	0	0	0
Cluster-67453.2	0	200.02	305.18	1168.58	3666.01	2196.69	0	0	0	1007.87	0	1066.1
Cluster-67453.3	0.11	2.44	0	23.4	17.77	17.9	1.29	1.8	1.18	62.02	1.24	53.19
Cluster-67453.4	0	0	0	0	0.12	0	29.55	5.27	10.88	0	0	0
Cluster-67456.0	1.77	2.32	2.28	1.83	2.52	1.52	0.25	0	0	6.17	0	8.72
Cluster-67473.0	2.72	2.64	1.31	0.07	0.72	0.49	0	0.14	0.21	0	0.94	0
Cluster-67500.0	5.02	5.69	5.36	7.78	5.8	7.7	5.89	2.16	5.71	0.58	2.83	0.54
Cluster-67501.0	74.89	100.37	114.34	55.23	102.01	85.72	85.56	151.47	91.76	311.01	103.54	368.31
Cluster-67505.1	5.3	2.03	1.69	1.27	3.2	1.57	0.51	3.81	1.09	93.56	4.34	68.8
Cluster-67509.1	17.28	15.23	14.47	21.9	20.41	22.42	16.67	12.5	16.53	5.57	11.78	8.53
Cluster-67509.5	0	0.41	0.48	0.42	0.13	0.44	0.08	0	0.61	5.69	0.16	7.77
Cluster-67531.0	1.54	1.23	1.65	4.73	4.04	2.7	3.2	0	1.36	0	0	0
Cluster-67556.4	0.78	1.46	0.88	0.34	0.5	1.66	0.58	0	0.22	0	0	0
Cluster-67563.9	0.47	0.72	0.62	0.89	1.55	1.12	1.1	1.27	1.01	0.15	0.43	0.21
Cluster-67570.13	0.39	0.62	0.11	0.28	0	0.47	0.39	0.87	0.19	3.92	1.22	4.38
Cluster-67570.14	0.8	0.91	0.35	1.01	1.11	0.81	0.52	0	0	0	0.08	0
Cluster-67570.5	4.31	1.08	0.79	2	2.44	0.41	0	0	0	0	0	0
Cluster-67571.0	1.01	1.9	3.25	11.19	2.4	5.3	2.2	2.61	1.73	110.55	8.39	109.06
Cluster-67574.12	5.49	4.11	4.26	0.37	2.11	1.27	4.75	2.67	2.77	3.81	1.7	3.88
Cluster-67574.13	0	0	0	0.16	0.17	0.1	0.08	0	0	3.25	0	6.39
Cluster-67574.7	1.51	0.9	0	0	0.52	0.07	0.86	1.3	1.61	0	0	0
Cluster-67593.0	3.24	6.5	6.09	0.92	2.37	1.05	1.13	3.88	0.73	0	0.52	0
Cluster-67597.0	10.41	11.8	13.28	25.74	19.71	22.38	17.62	20	17.53	1.96	6.69	2.49
Cluster-67599.12	0	1.35	0.69	0.13	0.91	0	0.17	0.53	0.2	1.73	0.89	7.17
Cluster-67600.0	1.07	1.54	0.34	0	0	0	0.15	0	0.07	4.11	0.11	10.83
Cluster-67615.0	16.75	18.53	16.51	4.09	10.43	6.59	6.63	14.89	8.02	6.43	11.62	0
Cluster-67633.0	19.95	11.4	8.85	21.25	11.37	17.43	8.68	2.9	5.53	0	0	0
Cluster-67653.4	2.88	2.7	0	0	0	0	0.31	0	0	0	3.63	9.91
Cluster-67654.3	1.05	0.76	0.49	0	0	0	0	0.12	0	0	0.21	0
Cluster-67655.2	0.64	1.85	2	2.31	3.73	2.08	1.93	2.48	2.76	0	0.31	0
Cluster-67676.3	20.82	19.31	17.71	32.77	29.97	30.81	36.26	22.58	34.56	1.27	1.33	1.18
Cluster-67676.4	390.01	726.71	831.32	314.07	321.55	347.37	364.65	477.86	395.71	249.28	515.48	229.72
Cluster-67676.5	1.58	1.03	1.42	10.06	10.36	13.92	29.3	10.07	15.68	0	0.8	0
Cluster-67687.0	5.72	17.03	10.16	10.06	9.24	9.23	2.88	4.18	4.84	73.75	9.33	45.31
Cluster-67709.2	2.97	1.51	3.04	0.17	0.57	0.1	0	0	0.3	1.97	0	0
Cluster-67725.0	8.38	6.26	6.17	4.98	1.47	2.55	4.68	4.9	1.82	33.24	3.93	34.18
Cluster-67725.1	0.94	0.69	0	0.2	0	0	0.33	5.07	0.32	4.83	0.29	2.71
Cluster-67738.2	1.6	5.65	3.28	6.25	3.46	6.19	8.05	5.66	9.2	0	0	0
Cluster-67738.3	11.26	6.58	6.71	4.35	9.42	6.73	3.39	2.75	2.87	11.96	11.25	11.84
Cluster-67744.1	0	31.1	53.01	8.89	0	3.62	267.36	0.46	122.01	0	0	0
Cluster-67744.2	45.52	107.01	138.35	86.75	20.51	56.41	433.5	9.48	176.03	5.51	7.64	6.74
Cluster-67765.10	8.76	5.02	8.48	10.47	6.05	1.81	5.8	26.93	0.8	46.44	3.7	127.7
Cluster-67765.11	4.63	0	0	0	0	0	0.82	7.3	0.4	8.92	28.91	380.01
Cluster-67765.13	15.47	2.8	3.87	6.14	2.77	1.4	3.76	29.24	2.52	47.25	7.03	158.07
Cluster-67765.7	15.42	9.49	7.46	8.44	5.67	5.37	7.01	43.53	6.69	107.96	12.01	27.23
Cluster-67775.0	0.03	1.09	2.17	0.03	0.06	0.03	0	0	1.65	0.14	0.13	0
Cluster-67806.0	49.62	73.51	60.08	44.51	37.08	37.74	55.17	138	67.5	253.79	84.74	194.56
Cluster-67816.1	0	1.04	0	1.31	0	0	0	0	0	294.4	4.22	321.69
Cluster-67816.6	70.79	49.12	41.45	81.78	69.68	61.83	55.3	58.2	56.86	171.54	73.23	190.69
Cluster-67823.0	17.35	19.52	16.98	30.49	27.8	13.43	36.27	37.47	29.31	45.14	26.88	44.53
Cluster-67842.0	0	0	0	3.11	0	2.59	4.05	0	1.1	14.47	4.06	20.22
Cluster-67843.0	2.99	3.35	1.98	5.04	11.14	5.8	0.32	28.34	3.12	86.91	3.53	71.93
Cluster-67846.3	2.56	1.69	1.2	2.58	2.07	2.38	1.54	0.57	1.23	0.39	0.99	0.63
Cluster-67851.0	54.95	78.59	75.3	78.46	39.57	65.66	48.91	26.37	62.65	0	3.67	0
Cluster-67854.7	0.07	0.06	0.33	1.18	1.26	1.28	0.24	0	0.43	0	0	0
Cluster-67860.1	5.81	8.04	13.11	8.69	8.02	10.23	4.44	0	5.82	0	0.79	0
Cluster-67863.1	0.43	0	0	0.69	0.12	0.46	0.12	0.24	0.17	0	0	0
Cluster-67863.5	0.37	0.93	0	2.61	0.23	0.93	0.6	0	0.12	0	0	0
Cluster-67863.6	0	0.13	0	0	0.12	0.71	0	0	0.16	0.55	1.18	5.42
Cluster-67872.2	0	0	0	0	0.82	0.79	0.19	0	0	7.03	1.81	7.25
Cluster-67872.4	0.93	4.2	9.66	2.32	2.29	2.65	4.3	5.76	3.87	21.01	6.81	20.41
Cluster-67896.2	11.73	8.89	10.59	36.37	28.41	36.89	19.12	17.52	15.3	72.72	19.83	76.51
Cluster-67923.0	0.3	0.76	0.19	0.55	0.31	0.21	0.27	0	0.35	3.61	1.86	5.89
Cluster-67931.1	2.25	50.75	46.16	14.39	2.31	3.16	11.2	0	15.47	43.69	7.64	139.4
Cluster-67931.3	1	1.05	1.15	0.95	0.37	1.2	1.42	0	0.72	0	0	0
Cluster-67938.0	16	21.96	21.09	3.64	6.02	7.43	7.05	7.57	12.78	1.27	10.01	0.66
Cluster-67940.0	6.13	5.75	6.38	12.97	8.09	9.27	12.72	10.77	12.79	7.56	0.37	3.05
Cluster-67950.0	1.1	1.7	1.5	0.5	0.62	0.63	0.61	0.86	0.74	0.86	0.54	1.06
Cluster-67962.0	0.3	2.06	3.53	0.66	0.32	1.19	0.83	0.48	0.63	0	0	0
Cluster-67966.12	19.51	17.95	27.93	13.61	13.52	17.12	10.67	7.84	11.96	25.22	9.59	29.59
Cluster-67966.14	0	0.42	0	0.64	0.27	0.45	0.15	0.26	0.39	0	0	0
Cluster-67966.15	2.25	4.01	4.1	1.08	1.36	0.21	1.3	0.77	0.58	3.43	0.15	2.59
Cluster-67966.2	3.49	5.3	4.12	5.46	5.23	5.63	6.7	2.29	4.37	0.82	2.01	0.69
Cluster-67966.4	1.28	1.33	2.53	0.22	0.79	1.27	0.6	0	1	0	0	0
Cluster-67966.6	0	0.78	2.09	0	0.5	0	0	0	0.86	0	0	0
Cluster-67966.8	0.44	2.03	1.83	0.72	0.5	0.3	0.36	0.05	0.13	1.29	0.71	0
Cluster-67966.9	1.32	1.78	1.5	0.69	0.51	0.4	0.53	0	0.67	1.18	0.28	2.11
Cluster-67979.0	0.22	0.86	1.01	1.66	0.46	0.25	1.85	0.78	1.43	32.36	3.32	29.12
Cluster-67981.0	39.27	77.92	68.24	30.68	31.21	43.67	36.28	70.4	53.41	375.11	39.38	383.88
Cluster-67983.0	0.8	0.77	0.87	4.27	3.27	3.24	2.78	0.77	2.75	8.47	2.45	12.07
Cluster-67983.2	1.52	4.84	4.03	0	3.08	0.2	0	2.67	2.29	0	0	0
Cluster-67983.4	1.63	1.11	1.95	3.71	3.21	2.83	2.54	1.48	2.33	34.42	2.44	31.82
Cluster-67983.5	0	0.56	0.47	0.14	0.59	0.16	0.67	1.85	0.62	0	0	0
Cluster-67983.6	0.72	0.97	3.13	7.75	9.92	8.56	15.03	7.36	14.67	5.69	13.77	3.39
Cluster-67983.9	5.19	4.39	3.52	0	0	0	0	0	1.9	0	0	0
Cluster-68003.6	0.71	0.76	0	0.63	0.27	0.57	0	0	0	2.8	1.27	1.37
Cluster-68008.0	0.63	1.17	1.05	1.03	2.97	2.77	1.45	9.49	3.32	5.02	4.19	8.39
Cluster-68026.1	5.23	8.03	5.01	3.24	1.47	3.1	1.7	0.85	2.51	6.6	1.22	2.19
Cluster-68026.4	26.71	18.34	13.66	19.08	15.39	10.85	15.09	11.65	13.91	47.68	27.68	33.6
Cluster-68028.0	10.44	20.18	22.11	8.49	13.9	13.18	15.22	14.92	11.59	25.46	23.46	24.98
Cluster-68036.0	57.07	69.74	77.23	140.29	131.75	313.36	184.01	44.35	105.68	521.21	82.08	593.35
Cluster-68036.1	10.36	16.11	16.02	11.24	15.99	13.47	17.84	8.29	11.44	26.19	45.63	21.98
Cluster-68037.0	8.79	8.67	10.54	2.91	2.38	0.76	2.78	8.26	2.82	0	3.68	0
Cluster-68060.0	0.67	0.09	0	0	0.56	0.14	0	0	0	9.53	0.37	5.2
Cluster-68072.0	2.76	9.74	12.72	0.57	4.83	3.94	1.49	2.6	1.18	18.39	4.05	30.42
Cluster-68081.0	1.25	27.61	39.66	6.6	6.79	7.54	4.6	11.3	12.39	0	0.46	0
Cluster-68117.0	0.05	0.11	0	0	0	0.06	0	0	0	3.54	0	10.87
Cluster-68158.0	11.55	24.79	28.25	8.16	6.32	10.91	11.33	15.85	9.66	0.42	0.63	0.91
Cluster-68159.0	0.19	0.24	0.14	1.28	0.6	1.26	0.99	1.17	0.71	0.63	0.44	0.83
Cluster-68193.0	3.35	4.38	2.13	0.97	1.36	1.73	1.09	0.25	1.47	0	0.25	0
Cluster-68198.0	2.59	66.84	91.36	5.26	10.25	9.1	10.92	19.77	13.33	358.03	11.95	415.36
Cluster-68200.2	0	0	0	0.57	0.4	0.68	0.71	1.91	1.58	2.74	2.01	0
Cluster-68200.3	1.1	2.24	3.56	0.78	0.72	0	0.16	0.71	0.62	0	0	0
Cluster-68200.5	0.49	0.16	0.36	0.17	0.14	0.26	0.28	0	0	0	0	0.04
Cluster-68200.8	2.89	2.46	3.16	2.32	2.13	1.79	3.74	2.12	4.96	3.25	5.53	7.86
Cluster-68200.9	2.45	2.16	1.83	2.54	2.84	2.61	2.18	1.51	1.95	1.33	1.38	1
Cluster-68201.0	0.4	0.28	0.46	1.27	1.59	3.33	0.52	1.29	1.15	0.87	0.15	0
Cluster-68202.0	0.11	0.35	0.19	0.5	0.73	0.84	1.02	0.16	0.88	1.68	0.5	2.68
Cluster-68204.0	26.09	11.35	4.36	8.4	10.34	7.2	3.55	0.55	2.29	1.24	0.29	1.2
Cluster-68238.3	2.72	4.52	0.5	2.06	1.27	3.01	1.31	0	0.82	20.54	3.71	29.08
Cluster-68241.0	1.39	1.62	1.39	3.19	2.41	4.34	0.74	1.11	1.01	0.6	2.11	1.15
Cluster-68270.6	0	0	0	3.22	0.69	2.6	2.9	4.88	0	0	3.97	0
Cluster-68274.3	0	0	0	1.26	0	1.1	0.44	0	1.43	0.3	0.33	0
Cluster-68274.4	1.94	0.21	0	0.45	0.24	0.6	0.59	0.42	0.3	13	1.27	8.97
Cluster-68274.5	0	0	1.25	0.76	0.66	0.29	0	0	0.21	0	0	0
Cluster-68274.8	0	0.34	0.5	1.42	0.99	1.43	0.58	0	1.24	0	0	0
Cluster-68274.9	0.24	0	0	0	1.78	1.22	2.72	1.26	0.43	0	0	0
Cluster-68281.0	0.48	0.35	0.16	0.3	0.69	0.38	0.22	0	0	4.1	0.47	4.39
Cluster-68282.1	0	0.13	0.2	0.32	0.77	0.74	0.25	0	0.02	11.77	0.04	10.77
Cluster-68293.1	66.17	59.56	59.36	47.85	44.85	44.68	60.33	78.56	48.91	104.84	75.58	111.24
Cluster-68296.0	0.19	0.22	0.97	0.06	0	0.2	0.06	0	0.11	7.27	0	8.85
Cluster-68309.0	4.91	2.11	3.38	20.82	14.15	6.56	18.46	0	19.6	0	0	0
Cluster-68328.0	0	0.18	0.08	0.4	0.19	0.18	0.39	1.06	0.13	0	0	0
Cluster-68333.0	0.6	0.59	2.63	0.61	1.31	1.11	0.66	0.5	0.72	6.18	1.3	8.38
Cluster-68347.0	0.94	0.52	0.52	1.04	1.79	0.84	0.18	0	0.4	0	0	0
Cluster-68347.12	0	0.26	0	0	0.09	0	0.33	0.42	0.63	0	0	0
Cluster-68347.15	1.28	0.14	0	1.68	1.5	2.91	0.91	0	1.16	0	0	0
Cluster-68347.16	0.39	0.79	1.77	0.67	0.25	0.12	0.44	1.05	0.81	0	0	0
Cluster-68352.3	4.55	5.11	6.15	1.31	2.32	1.5	2.56	3.37	2.15	4.44	3.66	2.89
Cluster-68363.0	1.28	0.63	1.2	1.11	0.86	1.92	0.29	0.54	1.6	0.13	0.1	0
Cluster-68364.0	208.74	163.4	174.22	128.04	181.28	155.08	149.07	193.09	149.15	406.11	253.32	387.21
Cluster-68370.0	0.84	0.99	0.71	1.93	2.66	1.61	2.07	0.97	2.26	0.39	0.09	0
Cluster-68383.0	0.13	0.19	0.06	0	0	0	0	0	0	10.64	0	15.57
Cluster-68403.0	6.16	5.1	4.81	11.93	15.3	8.19	11.14	7.13	11.51	1.56	11.27	0
Cluster-68413.1	0	0	0	0.59	1.14	1.09	1.18	0	0.29	0	0.58	0
Cluster-68413.3	4.6	2.19	1.89	3.36	1.02	0.73	0.76	0.22	0.94	0	0	0
Cluster-68414.0	2.17	1.41	2.31	1.04	0.89	0.67	1.89	1.29	2	6.62	2.66	5.74
Cluster-68416.0	51.83	52.61	39.3	38.06	31.39	37.72	38.48	42.21	31.49	100.37	51.78	106.82
Cluster-68424.0	11.55	50.23	77.25	10.3	20.81	12.85	13.45	10.74	20.36	79.56	19.3	72.81
Cluster-68425.0	28.98	29	27.77	39.58	42.57	32.82	28.48	22.82	32.01	9.94	19.07	20.29
Cluster-68444.0	3.04	5.71	6.7	4.12	7.33	8.22	0.96	14.41	10.12	0	0	0
Cluster-68444.1	12.94	15.61	20.62	12	13.2	9.5	2.71	20.43	14.4	1.46	0	0
Cluster-68502.0	1.03	7.12	7.6	1.61	0.57	2.22	1.32	0.52	0.71	0.31	0	0
Cluster-68506.2	11.05	8.16	3.24	13.45	10.93	14.4	9.44	3.34	8.81	24.59	23.26	30.31
Cluster-68506.3	0.39	0.91	0.48	1.1	0.9	1.06	0.46	0.47	1.55	5.25	1.69	4.26
Cluster-68506.4	25.65	18.9	16.58	31.25	24.49	23.41	17.84	20.26	14.77	9.78	12.96	5.9
Cluster-68507.0	102.8	81.19	49.27	76.65	57.02	71.73	96.68	103.3	63.7	229.04	225.31	223.99
Cluster-68541.0	1.05	0.7	0	2.3	1.18	2.1	3.2	0.94	2.48	0	0.2	0
Cluster-68566.0	27.67	31.23	18.43	22.6	26.26	30.79	34.9	21.29	18.86	76.36	51.14	81.42
Cluster-68568.0	0.2	0.38	0.24	0.31	0.71	0.9	2.28	1.94	3.02	0.43	0.51	0
Cluster-68597.0	2.72	2.62	2.19	0.57	0.42	0.65	0.56	1.14	1.89	0	1.9	0
Cluster-68605.0	5.47	3.21	2.6	1.34	6.72	5.16	3.64	7.16	4.92	20.44	12.06	20.48
Cluster-68609.0	3.96	7.39	5.56	3.55	3.68	3.41	8.76	5.48	4.18	31.57	5.49	18.95
Cluster-68612.0	1.41	1.47	1.66	0.6	0.77	0.78	0.62	0.81	0.9	0	0.86	0.23
Cluster-68617.3	11.6	12.79	8.65	8.66	8	10.39	12.69	10.22	8.8	30.24	11.56	36.81
Cluster-68635.0	14.55	11.03	7.85	13.42	13.53	14.46	12.45	7.73	12.28	4.73	7.84	5.12
Cluster-68654.0	0.1	1.44	1.06	4.32	0.11	2.52	3.18	0.29	2.09	0	0	0
Cluster-68666.0	35.47	48.09	38.1	19.67	25.12	24	28.11	14.85	15.47	5.58	30.41	34.19
Cluster-68668.0	3.57	4.32	2.3	3.73	4	1.62	3.81	2.29	2.36	11.23	5.84	20.16
Cluster-68681.0	0.07	0.77	0.46	0.63	0.71	0.29	0.88	0	0.12	21.48	0.06	21.15
Cluster-68725.0	0.34	0.12	0.16	2.39	1.07	2.18	0.55	0	2.13	0	0.97	0
Cluster-68726.0	34.62	35.01	24.76	27.7	22.96	22.51	30.91	30.21	28.58	92.73	46.54	124.13
Cluster-68730.0	1.18	0.95	0.62	0.88	0.43	1.2	1.29	0.84	1.42	4.41	3.32	12.51
Cluster-68730.4	4.07	5.27	6.27	3.39	4	4.14	3.61	6.5	9.03	9.64	8.37	16.26
Cluster-68730.7	10.19	13.49	16.2	10.54	18.78	15.35	13.43	18.74	19.64	46.5	18.61	54.18
Cluster-68738.0	41.06	34.29	37.48	19.3	21.98	23.57	29.04	29.81	26.7	103.57	52.14	100.47
Cluster-68752.5	0	0.5	0.35	1.29	0.35	0.93	0.14	0	0	1.67	1.11	3.52
Cluster-68762.0	2.34	2.11	1.96	0.91	0.67	1.2	0.79	0.81	0.96	0	0.81	0
Cluster-68767.0	1.34	5.84	7.13	0.87	1.8	1.59	1.1	1.22	1.86	22.69	2.1	24.43
Cluster-68771.10	10.44	10.28	17.36	7.99	5.12	3.71	4.29	9.22	6.15	16.22	10.15	28.87
Cluster-68771.5	0	0	0	0	1.87	0.78	0.45	2.89	1.13	0	0	0
Cluster-68771.6	0.46	1.76	1.41	4.4	8.73	5.43	8.45	3.82	8.05	3.13	9.87	0
Cluster-68775.0	7.7	5.87	5.99	12.13	11.54	12.07	13.97	11.48	20.17	9.61	0.61	4.49
Cluster-68777.0	0.08	0.47	0.55	0.23	0.09	0.18	0.53	0	0.07	9.42	0.39	11.32
Cluster-68783.0	3.23	3.14	3.06	9.19	13.84	11.39	11.58	4.67	10.39	0.29	1.94	1.54
Cluster-68794.2	1.25	1.34	0.47	0	0	0	0.19	0.17	0.26	0	0.84	0
Cluster-68794.3	4.23	2.74	3.19	0.38	1.08	0.77	0.64	0	0.59	9.79	1.46	10.47
Cluster-68810.3	100.14	59.69	50.81	148.34	231.05	134.26	163.46	327.35	168.22	201.92	361.95	206.2
Cluster-68810.5	0.09	0.57	0	0.12	0	0.37	0.14	0	0.08	1.98	0.55	0.88
Cluster-68810.7	18.87	14.63	13.47	29.76	37.15	21.8	34.75	89.96	28.98	36.68	73.95	40.05
Cluster-68810.8	2.5	1.44	0.8	2.23	3.4	3.74	2.74	3.03	4.24	16.79	5.05	21
Cluster-68810.9	71.86	73.18	71.08	78.63	49.05	57.16	64.63	18.97	51.53	2.17	7.36	0
Cluster-68817.0	1.27	2.81	2.41	9.61	8.95	14.95	8.59	1.72	3.56	0	2.23	0
Cluster-68833.3	21.02	36.37	42.99	23.92	14.37	19.81	15.91	5.69	16.15	10.25	17.25	8.18
Cluster-68835.0	2.82	1.48	1.73	0.26	0.19	0.39	0.67	0	1.39	0	0.26	0
Cluster-68843.0	0.62	0.67	0.91	2.86	1.8	2.02	1.09	0.56	1.19	0	0.3	0
Cluster-68852.1	8.4	21.06	25.12	6.12	4.48	3.85	12.85	14.14	9.59	3.1	6.67	2.82
Cluster-68852.3	2.75	1.19	2.74	0.32	0.55	0.92	0.8	0.27	1.68	5.22	3.66	6.06
Cluster-68853.1	6.57	8.89	9.36	5.31	3.42	3.14	3.36	2.96	2.99	9.28	4.41	12.26
Cluster-68869.0	6.11	8	3.23	0.76	2.35	4.54	4.88	0.18	6.25	0	0	0
Cluster-68875.0	39.45	45.83	49.3	36.29	40.56	33.13	35.98	43.35	35.07	84.82	51.2	100.74
Cluster-68875.1	0.64	3.37	5.23	10.03	2.28	8.61	14.74	3.66	13.23	0	0	0
Cluster-68912.0	2.82	2.85	3.03	0.71	1.97	0.31	1.19	0.59	1.45	0	0.14	0.23
Cluster-68929.0	4.87	4.43	4.36	2.87	0	1.66	0.54	5.47	2.07	56.51	1.85	29.88
Cluster-68929.1	2.05	1.91	1.15	0.5	0.85	0.94	1.66	0.7	1.43	8.16	2.52	4.52
Cluster-68929.5	1.7	1.73	1.85	0.22	0.27	0	0.46	0.76	0.62	4.11	0	0
Cluster-68937.0	1.33	0.17	0.23	1.64	1.65	0.75	1.15	0	0.37	0	0	0
Cluster-68949.0	0.53	3.11	7.15	0	1.12	0.94	0.62	0	1.35	58.56	0	72.18
Cluster-68956.0	7.69	6.81	3.82	3.91	4.16	1.26	2.73	0	1.99	0	0	0
Cluster-68960.4	1.23	0.73	0.72	0.13	0.35	0.6	0.34	0.19	0.24	0	0	0.08
Cluster-68960.8	1.39	1.4	0.73	0.47	2.39	0.9	1.13	1.63	0.88	0	0	0
Cluster-68962.0	15.73	27.93	22.5	8.49	10.95	8.95	6.36	15.04	8.88	0.51	4.01	0
Cluster-68964.0	0.13	1.28	0.83	0.59	0.09	0.76	0.38	0	0.37	0	0.04	0
Cluster-68972.0	9.74	8.62	16.52	4.8	3.97	2.93	4.63	7.46	4.3	4.03	12.02	3.12
Cluster-68979.1	9.98	48.38	70.3	11.19	11.25	18.74	22.6	47.25	24.2	94.73	27.99	113.97
Cluster-68979.2	38.34	119.82	159.91	31.44	20.17	38.27	38.3	0	25.93	48.45	0	56.47
Cluster-68982.1	0	0	0	0	0.68	0.88	0	0	0.15	0.68	0.26	2.73
Cluster-68982.2	0	0.31	0.24	1.89	0	1.47	1.06	0	0.78	11.3	0.83	6.86
Cluster-68987.8	0	0	0.57	1.03	1.48	1.08	0.11	0	0.45	0	0	0
Cluster-69000.0	4.81	7.65	11.46	3.51	2	2.62	27.56	1.49	15.76	0.46	1.43	0.93
Cluster-69005.0	28.4	41.27	50.61	110	113.69	186.92	93.36	50.5	76.6	59.82	49.77	57.19
Cluster-69013.1	0	0	0	0	1.59	1.6	0.28	0	1.51	11.88	0.84	0
Cluster-69013.6	0	0.59	0.45	0.81	0.26	1.04	0.11	0	0	1.72	0.58	9.71
Cluster-69019.0	0.38	0.98	0	0	0	0.15	0	0	0	0.9	0.93	6.63
Cluster-69048.0	5.33	9.39	12.79	6.74	4.59	6.49	4.05	12.9	6.26	2.22	3.88	3.34
Cluster-69067.10	1.5	2.62	1.16	1.38	2.79	0.79	0.02	0	1.76	0	0	0
Cluster-69067.12	22.34	22.57	14.64	27.19	6.65	19	2.26	65.28	8.47	0	17.95	0.95
Cluster-69067.14	1.03	16.95	15.32	3.75	2.4	4.32	2.09	2.49	6.06	0	0.74	0
Cluster-69067.5	1.39	0.68	0.78	1.85	0.9	1.22	2.82	2.01	2.15	0.32	2.09	1.85
Cluster-69067.7	0	0	0	1.71	1.63	1.08	0.57	0	0	0	0.55	0
Cluster-69067.8	0	0.74	0.17	0	1.4	0.75	1.08	0.42	0.78	0	0	0
Cluster-69074.2	0	1.33	1.94	0.42	0.82	0.24	0.11	0.11	1.01	0	0	0
Cluster-69074.3	3.1	2.84	4.05	3.67	0.81	4.16	1.62	1.79	1.36	0	0	0
Cluster-69074.8	0.04	6.45	4.24	1.85	1.22	1.31	3.8	0.45	0.72	0	0	0
Cluster-69082.0	18.07	106.77	121.31	21.03	40.73	34.3	49.51	36.26	70.33	103.9	61.95	94.26
Cluster-69090.0	0	0	0	0	0	0	5.04	0	0	1.12	5.84	0
Cluster-69090.2	3.61	3.91	6.95	3.06	1.61	2.48	2.3	2.27	4.19	0	0	0
Cluster-69090.4	0	0.06	0.59	0.83	1.87	0.45	2.39	2.94	2.41	0	0	0
Cluster-69091.0	0.88	2.41	2.15	0.68	0.62	0.94	0.39	0	2.78	54.25	0.41	33.64
Cluster-69101.0	9.39	6.65	6.6	16.54	13.69	13.99	18.3	11.99	23.1	12.37	0.86	6.8
Cluster-69102.10	7.38	18.06	17.71	17.91	12	18.08	28.11	18.07	29.47	5.82	9.05	6.37
Cluster-69102.12	1.56	2.41	0.51	2.59	3.54	0.91	1.63	0.62	1.57	0	0.08	0
Cluster-69102.4	17.02	32.46	34.07	16.45	21.24	16.46	21.65	4.42	24.04	111.61	19.77	126.93
Cluster-69102.9	0	1.28	2.44	10.06	14.86	11.25	29.94	13.73	15.29	0	0.5	0
Cluster-69109.4	0.57	0.3	0.62	0	0	0.15	0	0	0	0	0.08	0
Cluster-69114.12	12.96	10.87	11.1	10.39	11.43	11.01	9.57	7.99	12.33	2.71	7.03	3.04
Cluster-69114.5	2.1	0.81	0.16	2.49	1.47	0.74	2.83	2.05	2.23	0	0	0
Cluster-69114.7	5.69	4.39	4.33	1.84	3.46	2.02	3.56	1.65	3.49	0	0	0
Cluster-69114.8	0.65	0	0	0	0.7	0	0	0	0	15.04	2.84	11.19
Cluster-69117.0	3.71	4.78	7.49	4.49	4.55	6.81	2.99	2.28	5.5	35.72	11.59	15.55
Cluster-69117.1	14.27	11.69	14.12	13.57	23.22	13.21	17.72	16.32	22.83	76.66	17.46	78.92
Cluster-69120.1	2.95	0.97	0	1.36	1.92	0.43	0	0	2.36	0	0	0
Cluster-69153.0	6.06	13.03	10.91	2.88	1.92	2.88	3.91	6.44	4.19	8.79	0.82	3.72
Cluster-69154.0	0.57	1	1.73	0.24	1.47	0.55	0.36	0.37	0.81	6.23	1.28	5.22
Cluster-69159.3	1.27	1.14	0.98	2.8	1.81	2.82	2.21	0.94	1.47	1.44	0.74	1.15
Cluster-69174.3	3.36	2.31	1.4	4.69	5.93	5.02	1.66	1.35	2.42	5.61	0.1	3.79
Cluster-69179.0	3.87	2.51	2.43	0.94	0.35	1.08	1.91	1.23	1.57	10.56	1.85	13.6
Cluster-69188.1	13.47	15.46	16.18	21.57	19.14	24.1	19.13	14.99	21.09	5.43	11.91	6.35
Cluster-69201.0	21.7	59.97	30.95	35.68	88.93	69.8	86.06	34.47	119.68	9.21	2.43	0
Cluster-69201.1	39.95	31.03	30.14	66.29	55.64	63.74	68.79	54.9	93.67	22.72	2.96	14.2
Cluster-69202.0	14.96	11.44	7.24	10.12	8.43	8.47	4.56	2.01	3.97	9.55	6.79	11.22
Cluster-69210.4	0.88	0.75	0	1.12	0.4	1.37	0	0	0	0	0	0
Cluster-69210.5	0	0.23	0.41	1.37	0	0	1.35	0	0.56	16.81	2.4	5.81
Cluster-69210.7	0	0	0	0	0	0.37	0.51	0	0.98	2.22	1.85	2.84
Cluster-69220.1	5.99	4.07	4.55	0	3.21	12.27	0	13.01	8.55	0	0	0
Cluster-69224.0	0.19	1.06	0.89	0.24	0.38	0.45	0.8	0.3	1.25	6.44	0.41	3.17
Cluster-69226.9	0.46	0.03	0.27	0.46	0.3	0.69	0.43	0.45	0.23	0	0	0
Cluster-69252.1	37.45	43.01	30.27	24.83	23.56	27.23	35.6	37.23	33.72	66.35	56.08	62.7
Cluster-69252.2	151.75	142.43	119.15	92.06	97.62	87.09	119.41	185.3	123.9	173.31	209.8	176.84
Cluster-69275.0	20.78	25.95	22.37	17.48	22.71	17.69	16.37	13.18	15.89	50.57	29.1	56.3
Cluster-69297.0	17.95	29.67	19.98	18.61	6.46	27.63	14.96	0	6.68	454.78	12.06	339.1
Cluster-69310.2	0.91	0.75	1.67	3.02	1.82	3.42	1.07	1.32	1.77	0	0.36	0
Cluster-69311.0	1.16	1.82	1.36	2.66	2.45	4.22	1.54	1.24	2.63	0.52	0.97	0.65
Cluster-69312.0	9.67	7.48	5.35	3.26	6.22	4.13	7.6	11.11	5.87	12.55	13.26	8.25
Cluster-69316.12	0.78	1.44	0.66	0.56	0.89	0.91	0.93	0.41	0.58	4.21	1.28	3.68
[truncated: 9,359 more rows]
