# Supplementary material for: Chemical composition and transcriptomic analysis revealed the dynamic changes of saponins during the growth of Panax japonicus var. major
Source: AoB Plants. 2025 Jun 26;17(4):plaf034. doi: 10.1093/aobpla/plaf034 (PMC12282125; doi:10.1093/aobpla/plaf034)
Supplement: plaf034_Supplementary_Data [file plaf034_supplementary_data.zip › Table S2 Gene Ontology classification of the assembled unigenes from the P. japonicus transcriptome.xlsx]

## Sheet: Sheet1
Ontology	ID	Description	Count	GeneRatio	geneID
Cellular component	GO:0032991	protein-containing complex	11269	11269/74344	Cluster-1.0/Cluster-100.0/Cluster-10032.0/Cluster-1007.0/Cluster-10098.0/Cluster-101.0/Cluster-10113.0/Cluster-1012.0/Cluster-10139.0/Cluster-10145.0/Cluster-10147.0/Cluster-10172.0/Cluster-10189.0/Cluster-10215.0/Cluster-10252.0/Cluster-10254.0/Cluster-10292.0/Cluster-10307.0/Cluster-10337.0/Cluster-10338.0/Cluster-10347.0/Cluster-10358.0/Cluster-10360.0/Cluster-10363.0/Cluster-10368.0/Cluster-1…
Cellular component	GO:0110165	cellular anatomical entity	61089	61089/74344	Cluster-0.0/Cluster-1.0/Cluster-100.0/Cluster-10000.0/Cluster-10007.0/Cluster-10008.0/Cluster-1001.0/Cluster-10012.0/Cluster-10014.0/Cluster-10018.0/Cluster-10023.0/Cluster-10025.0/Cluster-1003.0/Cluster-10032.0/Cluster-10044.0/Cluster-10052.0/Cluster-10055.0/Cluster-10068.0/Cluster-1007.0/Cluster-10072.0/Cluster-1008.0/Cluster-10080.0/Cluster-10083.0/Cluster-10089.0/Cluster-10095.0/Cluster-10098…
Biological process	GO:0000003	reproduction	6138	6138/74344	Cluster-10007.0/Cluster-10130.0/Cluster-1021.0/Cluster-10228.0/Cluster-10274.0/Cluster-10337.0/Cluster-1034.0/Cluster-10530.0/Cluster-10532.0/Cluster-10548.0/Cluster-10606.0/Cluster-10724.0/Cluster-10770.0/Cluster-11110.0/Cluster-11113.0/Cluster-11115.0/Cluster-11408.0/Cluster-11481.0/Cluster-11498.0/Cluster-11556.0/Cluster-11729.0/Cluster-11808.0/Cluster-11883.0/Cluster-12171.0/Cluster-12188.0/C…
Biological process	GO:0002376	immune system process	1072	1072/74344	Cluster-12408.0/Cluster-12846.0/Cluster-12868.0/Cluster-13966.0/Cluster-14312.0/Cluster-14681.0/Cluster-14913.0/Cluster-15846.0/Cluster-15917.0/Cluster-16141.0/Cluster-19224.0/Cluster-19631.0/Cluster-20400.0/Cluster-21772.0/Cluster-25540.0/Cluster-25880.0/Cluster-30815.0/Cluster-31124.0/Cluster-31204.0/Cluster-3189.0/Cluster-32483.0/Cluster-34287.0/Cluster-35104.0/Cluster-35700.0/Cluster-36655.0/…
Biological process	GO:0008152	metabolic process	43471	43471/74344	Cluster-1.0/Cluster-100.0/Cluster-10000.0/Cluster-10007.0/Cluster-10008.0/Cluster-1001.0/Cluster-10012.0/Cluster-10018.0/Cluster-10025.0/Cluster-1003.0/Cluster-10032.0/Cluster-10044.0/Cluster-10049.0/Cluster-10052.0/Cluster-10055.0/Cluster-10068.0/Cluster-1007.0/Cluster-10071.0/Cluster-1008.0/Cluster-10083.0/Cluster-10089.0/Cluster-10095.0/Cluster-10098.0/Cluster-101.0/Cluster-10102.0/Cluster-101…
Biological process	GO:0009987	cellular process	50057	50057/74344	Cluster-1.0/Cluster-100.0/Cluster-10007.0/Cluster-1001.0/Cluster-10012.0/Cluster-10018.0/Cluster-10025.0/Cluster-1003.0/Cluster-10044.0/Cluster-10049.0/Cluster-10052.0/Cluster-10055.0/Cluster-10068.0/Cluster-1007.0/Cluster-10071.0/Cluster-1008.0/Cluster-10083.0/Cluster-10089.0/Cluster-10095.0/Cluster-10098.0/Cluster-101.0/Cluster-10102.0/Cluster-10112.0/Cluster-10113.0/Cluster-10115.0/Cluster-101…
Biological process	GO:0016032	viral process	134	134/74344	Cluster-15742.0/Cluster-20871.0/Cluster-27843.0/Cluster-31878.0/Cluster-32991.0/Cluster-34737.0/Cluster-36227.0/Cluster-36685.0/Cluster-45250.0/Cluster-49725.0/Cluster-52911.1/Cluster-52911.2/Cluster-52911.4/Cluster-52911.5/Cluster-52911.6/Cluster-52911.8/Cluster-54354.0/Cluster-54354.5/Cluster-57330.0/Cluster-64489.0/Cluster-64982.0/Cluster-68204.0/Cluster-70173.0/Cluster-70173.1/Cluster-70173.3…
Biological process	GO:0022414	reproductive process	6093	6093/74344	Cluster-10007.0/Cluster-10130.0/Cluster-1021.0/Cluster-10228.0/Cluster-10274.0/Cluster-10337.0/Cluster-1034.0/Cluster-10530.0/Cluster-10532.0/Cluster-10548.0/Cluster-10606.0/Cluster-10724.0/Cluster-10770.0/Cluster-11110.0/Cluster-11113.0/Cluster-11115.0/Cluster-11408.0/Cluster-11481.0/Cluster-11498.0/Cluster-11556.0/Cluster-11729.0/Cluster-11808.0/Cluster-11883.0/Cluster-12171.0/Cluster-12188.0/C…
Biological process	GO:0023052	signaling	6079	6079/74344	Cluster-10130.0/Cluster-10145.0/Cluster-10312.0/Cluster-10314.0/Cluster-10448.0/Cluster-10518.0/Cluster-10770.0/Cluster-10779.0/Cluster-10800.0/Cluster-10870.0/Cluster-10885.0/Cluster-10940.0/Cluster-11020.0/Cluster-11034.0/Cluster-11096.0/Cluster-11103.0/Cluster-1117.0/Cluster-11232.0/Cluster-11267.0/Cluster-11378.0/Cluster-11408.0/Cluster-11411.0/Cluster-11449.0/Cluster-11455.0/Cluster-11497.0/…
Biological process	GO:0032501	multicellular organismal process	9334	9334/74344	Cluster-10007.0/Cluster-1007.0/Cluster-10083.0/Cluster-10130.0/Cluster-10145.0/Cluster-1021.0/Cluster-10228.0/Cluster-10274.0/Cluster-10312.0/Cluster-10314.0/Cluster-10337.0/Cluster-1034.0/Cluster-10396.0/Cluster-10405.0/Cluster-10529.0/Cluster-10530.0/Cluster-10532.0/Cluster-10548.0/Cluster-10554.0/Cluster-10606.0/Cluster-10702.0/Cluster-10704.0/Cluster-10724.0/Cluster-10770.0/Cluster-10806.0/Cl…
Biological process	GO:0032502	developmental process	10342	10342/74344	Cluster-10007.0/Cluster-1007.0/Cluster-10083.0/Cluster-10130.0/Cluster-10145.0/Cluster-1021.0/Cluster-10228.0/Cluster-10274.0/Cluster-10312.0/Cluster-10314.0/Cluster-10337.0/Cluster-1034.0/Cluster-10396.0/Cluster-10405.0/Cluster-10467.0/Cluster-10529.0/Cluster-10530.0/Cluster-10532.0/Cluster-10548.0/Cluster-10554.0/Cluster-10606.0/Cluster-10702.0/Cluster-10704.0/Cluster-10724.0/Cluster-10770.0/Cl…
Biological process	GO:0040007	growth	2461	2461/74344	Cluster-10007.0/Cluster-10083.0/Cluster-10130.0/Cluster-10312.0/Cluster-10467.0/Cluster-10532.0/Cluster-10593.0/Cluster-10702.0/Cluster-10885.0/Cluster-10979.0/Cluster-11034.0/Cluster-11136.0/Cluster-11326.0/Cluster-11408.0/Cluster-11429.0/Cluster-11554.0/Cluster-11692.0/Cluster-11728.0/Cluster-12188.0/Cluster-12525.0/Cluster-12870.0/Cluster-13124.0/Cluster-13163.0/Cluster-13305.0/Cluster-13617.0…
Biological process	GO:0040011	locomotion	300	300/74344	Cluster-10466.0/Cluster-1074.0/Cluster-10870.0/Cluster-11559.0/Cluster-12346.0/Cluster-12457.0/Cluster-12627.0/Cluster-13551.0/Cluster-14945.0/Cluster-15153.0/Cluster-15487.0/Cluster-15843.0/Cluster-16641.0/Cluster-16754.0/Cluster-16862.0/Cluster-17503.0/Cluster-17562.0/Cluster-18774.0/Cluster-1933.0/Cluster-19578.0/Cluster-20221.0/Cluster-2032.0/Cluster-21288.0/Cluster-21978.0/Cluster-2209.0/Clu…
Biological process	GO:0043473	pigmentation	46	46/74344	Cluster-24045.0/Cluster-2587.0/Cluster-45267.0/Cluster-51443.0/Cluster-54407.0/Cluster-54407.1/Cluster-56032.0/Cluster-56032.1/Cluster-61072.0/Cluster-61996.0/Cluster-64840.0/Cluster-67339.0/Cluster-71421.0/Cluster-71421.1/Cluster-71421.2/Cluster-71421.3/Cluster-77511.0/Cluster-80049.0/Cluster-80049.10/Cluster-80049.11/Cluster-80049.2/Cluster-80049.3/Cluster-80049.5/Cluster-80049.7/Cluster-80049.…
Biological process	GO:0044419	biological process involved in interspecies interaction between organisms	4089	4089/74344	Cluster-10130.0/Cluster-10228.0/Cluster-10405.0/Cluster-10467.0/Cluster-1059.0/Cluster-10704.0/Cluster-11342.0/Cluster-1163.0/Cluster-11701.0/Cluster-11945.0/Cluster-12188.0/Cluster-12330.0/Cluster-12408.0/Cluster-12615.0/Cluster-12662.0/Cluster-12846.0/Cluster-12868.0/Cluster-13047.0/Cluster-13091.0/Cluster-13474.0/Cluster-13570.0/Cluster-13650.0/Cluster-13966.0/Cluster-14296.0/Cluster-14312.0/C…
Biological process	GO:0048511	rhythmic process	708	708/74344	Cluster-10130.0/Cluster-12615.0/Cluster-13604.0/Cluster-14287.0/Cluster-1566.0/Cluster-16420.0/Cluster-19542.0/Cluster-20855.0/Cluster-22198.0/Cluster-22694.0/Cluster-23686.0/Cluster-25614.0/Cluster-26164.0/Cluster-26297.0/Cluster-27643.0/Cluster-28372.0/Cluster-28571.0/Cluster-29955.0/Cluster-30104.0/Cluster-30607.0/Cluster-30815.0/Cluster-33059.0/Cluster-34647.0/Cluster-35300.0/Cluster-35493.0/…
Biological process	GO:0048518	positive regulation of biological process	3934	3934/74344	Cluster-101.0/Cluster-10130.0/Cluster-10145.0/Cluster-10228.0/Cluster-10230.0/Cluster-10429.0/Cluster-10770.0/Cluster-11136.0/Cluster-11288.0/Cluster-11501.0/Cluster-11554.0/Cluster-11580.0/Cluster-11585.0/Cluster-11763.0/Cluster-12408.0/Cluster-12491.0/Cluster-12522.0/Cluster-12574.0/Cluster-12599.0/Cluster-12717.0/Cluster-12868.0/Cluster-13163.0/Cluster-13709.0/Cluster-13822.0/Cluster-13884.0/C…
Biological process	GO:0048519	negative regulation of biological process	4390	4390/74344	Cluster-101.0/Cluster-10405.0/Cluster-10607.0/Cluster-1073.0/Cluster-10779.0/Cluster-1078.0/Cluster-10961.0/Cluster-1101.0/Cluster-11354.0/Cluster-11408.0/Cluster-11580.0/Cluster-11640.0/Cluster-11791.0/Cluster-12188.0/Cluster-12408.0/Cluster-12717.0/Cluster-13005.0/Cluster-13124.0/Cluster-13163.0/Cluster-13532.0/Cluster-13617.0/Cluster-14180.0/Cluster-14233.0/Cluster-14312.0/Cluster-14343.0/Clus…
Biological process	GO:0050789	regulation of biological process	16529	16529/74344	Cluster-10095.0/Cluster-101.0/Cluster-10130.0/Cluster-10145.0/Cluster-10228.0/Cluster-10230.0/Cluster-10254.0/Cluster-10276.0/Cluster-1028.0/Cluster-10312.0/Cluster-10314.0/Cluster-10396.0/Cluster-10405.0/Cluster-10429.0/Cluster-10437.0/Cluster-10448.0/Cluster-10518.0/Cluster-10593.0/Cluster-10606.0/Cluster-10607.0/Cluster-10704.0/Cluster-1073.0/Cluster-10770.0/Cluster-10774.0/Cluster-10779.0/Clu…
Biological process	GO:0050896	response to stimulus	19257	19257/74344	Cluster-1.0/Cluster-10025.0/Cluster-1007.0/Cluster-10071.0/Cluster-10098.0/Cluster-10130.0/Cluster-10145.0/Cluster-10162.0/Cluster-10218.0/Cluster-10228.0/Cluster-10230.0/Cluster-10267.0/Cluster-1027.0/Cluster-10292.0/Cluster-10312.0/Cluster-10314.0/Cluster-10347.0/Cluster-10350.0/Cluster-10358.0/Cluster-10396.0/Cluster-10405.0/Cluster-10414.0/Cluster-10429.0/Cluster-10431.0/Cluster-10448.0/Clust…
Biological process	GO:0051179	localization	9166	9166/74344	Cluster-10018.0/Cluster-1008.0/Cluster-10115.0/Cluster-10139.0/Cluster-10166.0/Cluster-10172.0/Cluster-10222.0/Cluster-10236.0/Cluster-1027.0/Cluster-10312.0/Cluster-10333.0/Cluster-10360.0/Cluster-10363.0/Cluster-10368.0/Cluster-10384.0/Cluster-10389.0/Cluster-10405.0/Cluster-10431.0/Cluster-10473.0/Cluster-10496.0/Cluster-10566.0/Cluster-10568.0/Cluster-1059.0/Cluster-10593.0/Cluster-10621.0/Cl…
Biological process	GO:0051703	biological process involved in intraspecies interaction between organisms	47	47/74344	Cluster-10724.0/Cluster-12670.0/Cluster-22599.0/Cluster-27962.97/Cluster-66717.0/Cluster-74855.0/Cluster-79648.0/Cluster-79648.1/Cluster-81233.7/Cluster-81870.0/Cluster-81870.1/Cluster-81870.2/Cluster-89827.1/Cluster-89827.2/Cluster-93689.0/Cluster-93689.1/Cluster-93689.2/Cluster-93689.3/Cluster-93689.4/Cluster-93689.5/Cluster-93689.6/Cluster-93689.7/Cluster-93689.8/Cluster-93689.9/Cluster-94430.…
Biological process	GO:0065007	biological regulation	18073	18073/74344	Cluster-1.0/Cluster-1008.0/Cluster-10095.0/Cluster-101.0/Cluster-10113.0/Cluster-10130.0/Cluster-10145.0/Cluster-10228.0/Cluster-10230.0/Cluster-10254.0/Cluster-10276.0/Cluster-1028.0/Cluster-10312.0/Cluster-10314.0/Cluster-10396.0/Cluster-10405.0/Cluster-10429.0/Cluster-10437.0/Cluster-10448.0/Cluster-10518.0/Cluster-10593.0/Cluster-10606.0/Cluster-10607.0/Cluster-10704.0/Cluster-10705.0/Cluster…
Biological process	GO:0098754	detoxification	322	322/74344	Cluster-10535.0/Cluster-1112.0/Cluster-11263.0/Cluster-12512.0/Cluster-13219.0/Cluster-13803.0/Cluster-14673.0/Cluster-14812.0/Cluster-15064.0/Cluster-1590.0/Cluster-18426.0/Cluster-19685.0/Cluster-19791.0/Cluster-20099.0/Cluster-20202.0/Cluster-20936.0/Cluster-20969.0/Cluster-21181.0/Cluster-21730.0/Cluster-21974.0/Cluster-23797.0/Cluster-25466.0/Cluster-2590.0/Cluster-26189.0/Cluster-26422.0/Cl…
Molecular function	GO:0003774	cytoskeletal motor activity	386	386/74344	Cluster-12493.0/Cluster-13253.0/Cluster-14999.0/Cluster-16641.0/Cluster-16862.0/Cluster-17990.0/Cluster-18202.0/Cluster-18892.0/Cluster-22433.0/Cluster-22489.0/Cluster-26101.0/Cluster-26280.0/Cluster-26499.0/Cluster-2740.0/Cluster-27515.0/Cluster-27962.121/Cluster-28674.0/Cluster-2938.0/Cluster-29679.0/Cluster-29684.0/Cluster-31157.0/Cluster-31262.0/Cluster-3248.0/Cluster-32482.0/Cluster-33012.0/…
Molecular function	GO:0003824	catalytic activity	39262	39262/74344	Cluster-1.0/Cluster-100.0/Cluster-10000.0/Cluster-10007.0/Cluster-10008.0/Cluster-10012.0/Cluster-10018.0/Cluster-10023.0/Cluster-10025.0/Cluster-1003.0/Cluster-10032.0/Cluster-10044.0/Cluster-10049.0/Cluster-10055.0/Cluster-10068.0/Cluster-1007.0/Cluster-10071.0/Cluster-1008.0/Cluster-10083.0/Cluster-10089.0/Cluster-1009.0/Cluster-10095.0/Cluster-10102.0/Cluster-10111.0/Cluster-10112.0/Cluster-1…
Molecular function	GO:0005198	structural molecule activity	2175	2175/74344	Cluster-1001.0/Cluster-10052.0/Cluster-10113.0/Cluster-1012.0/Cluster-1021.0/Cluster-10246.0/Cluster-10252.0/Cluster-10400.0/Cluster-10501.0/Cluster-10517.0/Cluster-10560.0/Cluster-10588.0/Cluster-10588.1/Cluster-10647.0/Cluster-10702.0/Cluster-10772.0/Cluster-10842.0/Cluster-10994.0/Cluster-11024.0/Cluster-11153.0/Cluster-11215.0/Cluster-11219.0/Cluster-11237.0/Cluster-11246.0/Cluster-11325.0/Cl…
Molecular function	GO:0005215	transporter activity	5734	5734/74344	Cluster-0.0/Cluster-10014.0/Cluster-10044.0/Cluster-1008.0/Cluster-10139.0/Cluster-10146.0/Cluster-10222.0/Cluster-10236.0/Cluster-10273.0/Cluster-10312.0/Cluster-10338.0/Cluster-10389.0/Cluster-10397.0/Cluster-10430.0/Cluster-10459.0/Cluster-10510.0/Cluster-10574.0/Cluster-10617.0/Cluster-10621.0/Cluster-10628.0/Cluster-10630.0/Cluster-1065.0/Cluster-10680.0/Cluster-10688.0/Cluster-10705.0/Clust…
Molecular function	GO:0005488	binding	44533	44533/74344	Cluster-1.0/Cluster-100.0/Cluster-10000.0/Cluster-10007.0/Cluster-1001.0/Cluster-10012.0/Cluster-10023.0/Cluster-10025.0/Cluster-1003.0/Cluster-10032.0/Cluster-10044.0/Cluster-10049.0/Cluster-10055.0/Cluster-10068.0/Cluster-1007.0/Cluster-10071.0/Cluster-1008.0/Cluster-10083.0/Cluster-1009.0/Cluster-10095.0/Cluster-101.0/Cluster-10113.0/Cluster-10115.0/Cluster-1012.0/Cluster-10129.0/Cluster-10130…
Molecular function	GO:0016209	antioxidant activity	601	601/74344	Cluster-10171.0/Cluster-10214.0/Cluster-10267.0/Cluster-10535.0/Cluster-10935.0/Cluster-1112.0/Cluster-11178.0/Cluster-12039.0/Cluster-1230.0/Cluster-12317.0/Cluster-12358.0/Cluster-12615.0/Cluster-13347.0/Cluster-13624.0/Cluster-13654.0/Cluster-13958.0/Cluster-14596.0/Cluster-14636.0/Cluster-14640.0/Cluster-14763.0/Cluster-14894.0/Cluster-14978.0/Cluster-15073.0/Cluster-15630.0/Cluster-15738.0/C…
Molecular function	GO:0031386	protein tag	70	70/74344	Cluster-10501.0/Cluster-13094.0/Cluster-17076.0/Cluster-23683.0/Cluster-29012.0/Cluster-31205.0/Cluster-35553.0/Cluster-36017.0/Cluster-36405.0/Cluster-37130.0/Cluster-37659.0/Cluster-38603.0/Cluster-39110.0/Cluster-44859.0/Cluster-45349.0/Cluster-48195.0/Cluster-50.0/Cluster-50331.8/Cluster-50331.9/Cluster-50806.0/Cluster-51682.1/Cluster-51682.2/Cluster-51682.3/Cluster-51682.4/Cluster-56298.0/Cl…
Molecular function	GO:0044183	protein folding chaperone	591	591/74344	Cluster-10163.0/Cluster-10431.0/Cluster-10769.0/Cluster-10850.0/Cluster-11275.0/Cluster-11678.0/Cluster-11948.0/Cluster-124.0/Cluster-12696.0/Cluster-1284.0/Cluster-13091.0/Cluster-13576.0/Cluster-13982.0/Cluster-15425.0/Cluster-15639.0/Cluster-16442.0/Cluster-16480.0/Cluster-16875.0/Cluster-17006.0/Cluster-1720.0/Cluster-17294.0/Cluster-17346.0/Cluster-17613.0/Cluster-18128.0/Cluster-18409.0/Clu…
Molecular function	GO:0045182	translation regulator activity	875	875/74344	Cluster-1.0/Cluster-10023.0/Cluster-10071.0/Cluster-101.0/Cluster-1015.0/Cluster-10162.0/Cluster-10588.0/Cluster-10588.1/Cluster-1082.0/Cluster-11040.0/Cluster-11158.0/Cluster-11215.0/Cluster-11252.0/Cluster-11454.0/Cluster-11489.0/Cluster-11553.0/Cluster-11585.0/Cluster-11716.0/Cluster-11891.0/Cluster-11997.0/Cluster-12.0/Cluster-12030.0/Cluster-12101.0/Cluster-12489.0/Cluster-13584.0/Cluster-13…
Molecular function	GO:0045735	nutrient reservoir activity	85	85/74344	Cluster-22580.0/Cluster-24145.0/Cluster-31624.0/Cluster-47879.0/Cluster-48056.2/Cluster-48056.3/Cluster-48056.4/Cluster-48056.5/Cluster-48056.6/Cluster-48060.0/Cluster-51347.0/Cluster-52851.0/Cluster-59101.1/Cluster-59101.2/Cluster-59101.3/Cluster-59101.4/Cluster-59101.5/Cluster-59101.6/Cluster-59101.7/Cluster-59101.8/Cluster-59101.9/Cluster-60847.0/Cluster-62318.0/Cluster-63758.0/Cluster-65698.0…
Molecular function	GO:0060089	molecular transducer activity	864	864/74344	Cluster-10130.0/Cluster-10189.0/Cluster-10576.0/Cluster-10756.0/Cluster-1078.0/Cluster-10870.0/Cluster-11408.0/Cluster-1212.0/Cluster-12188.0/Cluster-12346.0/Cluster-12457.0/Cluster-13087.0/Cluster-13551.0/Cluster-13600.0/Cluster-13759.0/Cluster-13772.0/Cluster-14179.0/Cluster-14473.0/Cluster-1449.0/Cluster-14801.0/Cluster-14867.0/Cluster-15374.0/Cluster-15487.0/Cluster-15648.0/Cluster-15706.0/Cl…
Molecular function	GO:0060090	molecular adaptor activity	348	348/74344	Cluster-10593.0/Cluster-11763.0/Cluster-12203.0/Cluster-13005.0/Cluster-14489.0/Cluster-16393.0/Cluster-17924.0/Cluster-18942.0/Cluster-22029.0/Cluster-23960.0/Cluster-28356.0/Cluster-28707.0/Cluster-2932.0/Cluster-305.0/Cluster-31312.0/Cluster-31528.0/Cluster-35764.0/Cluster-36460.0/Cluster-38714.0/Cluster-38909.1/Cluster-38909.2/Cluster-45303.0/Cluster-45731.0/Cluster-46003.0/Cluster-52132.0/Cl…
Molecular function	GO:0090729	toxin activity	24	24/74344	Cluster-14281.0/Cluster-20958.0/Cluster-44070.0/Cluster-49539.0/Cluster-59602.0/Cluster-74449.0/Cluster-74449.1/Cluster-80211.0/Cluster-86792.0/Cluster-86792.1/Cluster-86792.2/Cluster-86792.3/Cluster-86792.4/Cluster-86792.5/Cluster-86792.6/Cluster-88543.0/Cluster-88752.0/Cluster-90049.0/Cluster-90883.0/Cluster-90883.1/Cluster-90883.2/Cluster-90883.3/Cluster-90883.6/Cluster-93931.0
Molecular function	GO:0098772	molecular function regulator activity	1271	1271/74344	Cluster-10466.0/Cluster-10585.0/Cluster-1074.0/Cluster-1082.0/Cluster-10850.0/Cluster-11103.0/Cluster-1131.0/Cluster-11449.0/Cluster-11554.0/Cluster-11556.0/Cluster-11559.0/Cluster-12574.0/Cluster-12846.0/Cluster-1288.0/Cluster-13424.0/Cluster-15143.0/Cluster-16198.0/Cluster-16298.0/Cluster-170.0/Cluster-17277.0/Cluster-17631.0/Cluster-17752.0/Cluster-17830.0/Cluster-17969.0/Cluster-1817.0/Cluste…
Molecular function	GO:0140104	molecular carrier activity	324	324/74344	Cluster-11405.0/Cluster-11739.0/Cluster-13385.0/Cluster-14080.0/Cluster-14792.0/Cluster-15416.0/Cluster-15579.0/Cluster-1582.0/Cluster-16654.0/Cluster-17453.0/Cluster-17693.0/Cluster-17714.0/Cluster-17813.0/Cluster-19178.0/Cluster-1950.0/Cluster-19704.0/Cluster-19722.0/Cluster-19860.0/Cluster-21233.0/Cluster-21974.0/Cluster-23691.0/Cluster-24050.0/Cluster-25464.0/Cluster-25839.0/Cluster-27545.0/C…
Molecular function	GO:0140110	transcription regulator activity	3623	3623/74344	Cluster-10187.0/Cluster-10189.0/Cluster-10375.0/Cluster-10631.0/Cluster-10704.0/Cluster-11089.0/Cluster-11117.0/Cluster-11341.0/Cluster-11550.0/Cluster-11623.0/Cluster-11626.0/Cluster-11716.0/Cluster-11773.0/Cluster-11777.0/Cluster-11971.0/Cluster-12016.0/Cluster-12044.0/Cluster-12446.0/Cluster-12491.0/Cluster-12637.0/Cluster-12678.0/Cluster-12789.0/Cluster-12790.0/Cluster-12866.0/Cluster-13498.0…
Molecular function	GO:0140223	general transcription initiation factor activity	62	62/74344	Cluster-27962.37/Cluster-27962.38/Cluster-27962.39/Cluster-27962.40/Cluster-27962.42/Cluster-27962.43/Cluster-27962.44/Cluster-27962.45/Cluster-42114.0/Cluster-42489.0/Cluster-44363.0/Cluster-49444.0/Cluster-56324.0/Cluster-56324.1/Cluster-64428.0/Cluster-65766.0/Cluster-65766.1/Cluster-65766.2/Cluster-67599.11/Cluster-67599.5/Cluster-68916.0/Cluster-74448.0/Cluster-77066.0/Cluster-77066.1/Cluste…
Molecular function	GO:0140299	small molecule sensor activity	433	433/74344	Cluster-10025.0/Cluster-10276.0/Cluster-10347.0/Cluster-10358.0/Cluster-10774.0/Cluster-1078.0/Cluster-10850.0/Cluster-10897.0/Cluster-11117.0/Cluster-11206.0/Cluster-11408.0/Cluster-11684.0/Cluster-11702.0/Cluster-11765.0/Cluster-11809.0/Cluster-12052.0/Cluster-12188.0/Cluster-12197.0/Cluster-12287.0/Cluster-12636.0/Cluster-1281.0/Cluster-1348.0/Cluster-13633.0/Cluster-13749.0/Cluster-14130.0/Cl…
Molecular function	GO:0140657	ATP-dependent activity	4922	4922/74344	Cluster-10000.0/Cluster-10025.0/Cluster-10032.0/Cluster-1008.0/Cluster-10095.0/Cluster-10145.0/Cluster-10163.0/Cluster-10222.0/Cluster-10228.0/Cluster-10230.0/Cluster-10333.0/Cluster-10347.0/Cluster-10350.0/Cluster-10358.0/Cluster-10396.0/Cluster-10397.0/Cluster-10431.0/Cluster-10462.0/Cluster-10473.0/Cluster-1057.0/Cluster-10599.0/Cluster-10674.0/Cluster-10680.0/Cluster-10717.0/Cluster-10719.0/C…
Molecular function	GO:0140691	RNA folding chaperone	6	6/74344	Cluster-95474.0/Cluster-95474.1/Cluster-95474.2/Cluster-95474.3/Cluster-95474.4/Cluster-95474.5
Molecular function	GO:0140776	protein-containing complex destabilizing activity	9	9/74344	Cluster-65429.0/Cluster-82993.0/Cluster-85018.0/Cluster-85018.1/Cluster-85018.2/Cluster-88743.9/Cluster-95718.0/Cluster-95718.1/Cluster-95718.2
