# Supplementary material for: Chemical composition and transcriptomic analysis revealed the dynamic changes of saponins during the growth of Panax japonicus var. major
Source: AoB Plants. 2025 Jun 26;17(4):plaf034. doi: 10.1093/aobpla/plaf034 (PMC12282125; doi:10.1093/aobpla/plaf034)
Supplement: plaf034_Supplementary_Data [file plaf034_supplementary_data.zip › Table S3 KEGG Enrichment.xlsx]

## Sheet: KEGG
KEGG_map	KEGG_level_1
ko04626	Organismal Systems
ko04712	Organismal Systems
ko00592	Metabolism
ko00940	Metabolism
ko00943	Metabolism
ko00195	Metabolism
ko01040	Metabolism
ko00909	Metabolism
ko00480	Metabolism
ko00901	Metabolism
ko00130	Metabolism
ko00564	Metabolism
ko00908	Metabolism
ko00950	Metabolism
ko00860	Metabolism
ko00513	Metabolism
ko00261	Metabolism
ko00565	Metabolism
ko00941	Metabolism
ko00944	Metabolism
ko00942	Metabolism
ko00750	Metabolism
ko00470	Metabolism
ko00300	Metabolism
ko00073	Metabolism
ko00966	Metabolism
ko00062	Metabolism
ko00196	Metabolism
ko00965	Metabolism
ko00402	Metabolism
ko00561	Metabolism
ko00040	Metabolism
ko00053	Metabolism
ko00902	Metabolism
ko00510	Metabolism
ko00524	Metabolism
ko00500	Metabolism
ko00604	Metabolism
ko00190	Metabolism
ko00999	Metabolism
ko00600	Metabolism
ko00440	Metabolism
ko00906	Metabolism
ko00591	Metabolism
ko00350	Metabolism
ko00960	Metabolism
ko00100	Metabolism
ko00905	Metabolism
ko00460	Metabolism
ko00945	Metabolism
ko00052	Metabolism
ko00400	Metabolism
ko00590	Metabolism
ko00310	Metabolism
ko00511	Metabolism
ko00330	Metabolism
ko00450	Metabolism
ko00360	Metabolism
ko00904	Metabolism
ko00603	Metabolism
ko00710	Metabolism
ko00232	Metabolism
ko00670	Metabolism
ko00430	Metabolism
ko01212	Metabolism
ko00531	Metabolism
ko00563	Metabolism
ko00061	Metabolism
ko00562	Metabolism
ko00910	Metabolism
ko00520	Metabolism
ko00270	Metabolism
ko00051	Metabolism
ko00780	Metabolism
ko00760	Metabolism
ko00514	Metabolism
ko00260	Metabolism
ko00030	Metabolism
ko00220	Metabolism
ko00340	Metabolism
ko00380	Metabolism
ko01250	Metabolism
ko01232	Metabolism
ko00790	Metabolism
ko00010	Metabolism
ko00620	Metabolism
ko00740	Metabolism
ko00630	Metabolism
ko00920	Metabolism
ko00240	Metabolism
ko00640	Metabolism
ko00785	Metabolism
ko00410	Metabolism
ko00730	Metabolism
ko00250	Metabolism
ko00230	Metabolism
ko00900	Metabolism
ko00071	Metabolism
ko01210	Metabolism
ko00290	Metabolism
ko01110	Metabolism
ko00770	Metabolism
ko01230	Metabolism
ko00650	Metabolism
ko00020	Metabolism
ko00280	Metabolism
ko01200	Metabolism
ko01240	Metabolism
ko01100	Metabolism
ko04141	Genetic Information Processing
ko03040	Genetic Information Processing
ko04120	Genetic Information Processing
ko03082	Genetic Information Processing
ko03060	Genetic Information Processing
ko03013	Genetic Information Processing
ko03008	Genetic Information Processing
ko03022	Genetic Information Processing
ko03018	Genetic Information Processing
ko03010	Genetic Information Processing
ko03020	Genetic Information Processing
ko03440	Genetic Information Processing
ko03420	Genetic Information Processing
ko03430	Genetic Information Processing
ko03450	Genetic Information Processing
ko03250	Genetic Information Processing
ko03050	Genetic Information Processing
ko03410	Genetic Information Processing
ko03015	Genetic Information Processing
ko03083	Genetic Information Processing
ko04130	Genetic Information Processing
ko04122	Genetic Information Processing
ko00970	Genetic Information Processing
ko03030	Genetic Information Processing
ko04016	Environmental Information Processing
ko04075	Environmental Information Processing
ko04070	Environmental Information Processing
ko02010	Environmental Information Processing
ko04144	Cellular Processes
ko04136	Cellular Processes
ko04145	Cellular Processes
ko04146	Cellular Processes
ko04814	Cellular Processes
