# Supplementary material for: Chemical composition and transcriptomic analysis revealed the dynamic changes of saponins during the growth of Panax japonicus var. major
Source: AoB Plants. 2025 Jun 26;17(4):plaf034. doi: 10.1093/aobpla/plaf034 (PMC12282125; doi:10.1093/aobpla/plaf034)
Supplement: plaf034_Supplementary_Data [file plaf034_supplementary_data.zip › Table S4 The codes and names of CYP and UGT genes.xlsx]

## Sheet: CYP
Index	2-year-old_fpkm	3-year-old_fpkm	4-year-old_fpkm	5-year-old_fpkm
Cluster-47530.1	4.90333	22.27	10.48	10.2033
Cluster-57529.0	2.01	2.81	1.54333	4.98333
Cluster-60534.0	4.63667	9.75667	11.71	9.95333
Cluster-60534.1	6.09667	4.68667	6.15333	18.0133
Cluster-60534.10	2.71667	5.13	4.28	16.54
Cluster-60534.12	14.1367	19.4767	14.8533	18.5833
Cluster-60534.13	6.6	7.63667	11.2067	19.6767
Cluster-60534.15	14.1033	17.6467	12.4833	30.52
Cluster-60534.2	14.1433	11.4467	5.7	89.8533
Cluster-60534.7	6.52333	7.34333	9.54667	50.5767
Cluster-60534.8	2.78333	2.64667	1.32667	1.27667
Cluster-60534.9	10.0667	11.8033	12.3833	26.5
Cluster-63995.2	1.19333	3.76667	1.13333	3.49
Cluster-64372.0	12.5433	8.96333	11.7433	8.54333
Cluster-68364.0	182.12	154.8	163.77	348.88
Cluster-69481.0	6.69333	7.55667	3.92	1.38667
Cluster-70974.5	5.06	4.99333	4.73333	9.04
Cluster-71888.0	5.85333	6.99	3.86	4.33333
Cluster-71888.1	4.45333	4.25333	2.33	2.05667
Cluster-72034.0	3.39	0.913333	1.51333	2.44
Cluster-72034.11	0.626667	0.683333	0.493333	1.26667
Cluster-72034.12	0.433333	2.07667	0.543333	1.66667
Cluster-72034.2	1.64333	0.59	0.633333	0.22
Cluster-72034.6	2.89333	0.946667	0.933333	7.56
Cluster-72034.8	0.66	0.16	0.34	1.43667
Cluster-72034.9	2.02333	5.6	1.64667	4.46333
Cluster-73988.0	1.97	6.23	6.23333	20.4
Cluster-73988.2	0.74	0.71	1.07333	1.75667
Cluster-73988.3	0.93	2.86	0.996667	0.313333
Cluster-74342.0	7.46333	6.69333	4.4	4.76667
Cluster-74388.0	0.92	1.56	0.89	0.803333
Cluster-75412.0	7.57	8.37667	6.14	2.51667
Cluster-76146.0	1.09667	1.49333	2.66333	1.31
Cluster-76496.1	22.1267	19.2833	18.2767	19.0767
Cluster-76644.0	6.64	8.06	7.57333	10.4133
Cluster-77027.0	13.1633	21.6733	14.8033	12.0067
Cluster-77027.1	52.64	54.4933	48.31	73.87
Cluster-77323.0	30.2133	70.03	43.1767	23.2433
Cluster-77484.0	223.923	199.49	218.137	566.56
Cluster-77988.0	4.60667	2.76667	4.12	14.1567
Cluster-77988.1	35.3467	28.4067	31.6633	56.9133
Cluster-78082.0	4.03	3.68333	3.05667	0.906667
Cluster-78239.0	26.7633	23.6133	27.83	45.8767
Cluster-78414.0	1.34333	1.07667	0.98	2.00333
Cluster-78682.0	10.35	12.3833	9.09	9.19
Cluster-78682.1	0.433333	0.46	0.243333	1.71
Cluster-78682.2	31.38	71.0967	58.7767	62.5233
Cluster-78682.3	12.0433	12.14	11.47	13.7633
Cluster-78682.5	1.16333	1.86667	2.82667	11.68
Cluster-78893.0	17.8233	31.7533	13.4633	181.44
Cluster-79224.0	8.49	7.66333	11.8367	9.17667
Cluster-80005.7	6.15333	7.79333	8.11667	4.76
Cluster-80080.0	1162.23	1030.23	1148.14	1101.67
Cluster-80080.1	387.793	722.873	636.85	347.753
Cluster-80186.0	0.546667	0.64	0.483333	0.703333
Cluster-80186.1	17.62	19.9567	16.5367	28.1867
Cluster-80739.0	2.18667	1.41667	1.42333	0.626667
Cluster-80739.1	51.4067	37.6167	39.75	54.0767
Cluster-80853.0	17.8133	12.0567	13.0033	9.94667
Cluster-80884.0	2.33333	1.51667	2.88333	1.10667
Cluster-81648.0	38.8633	63.5167	29.2433	40.47
Cluster-81648.3	24.2667	84.15	26.95	24.9333
Cluster-81648.4	21.3633	29.2333	14.39	39.1
Cluster-81800.1	9.25	17.6167	14.6033	1.14
Cluster-81800.2	93.5433	90.0767	89.59	25.0833
Cluster-82303.0	4.98667	5.51333	4.00667	1.95
Cluster-83051.0	2.42667	1.51667	0.626667	5.72333
Cluster-83051.1	5.28333	3.82	4.28	5.13667
Cluster-83051.3	2.87333	2.23667	1.61333	3.62333
Cluster-83051.4	6.09667	3.77667	3.54333	4.19
Cluster-83051.5	4.24667	4.29333	3.13667	4.60333
Cluster-83564.0	5.75	6.41	3.42333	2.7
Cluster-84668.3	2.33	4.36	1.42	13.3967
Cluster-84900.0	62.0267	51.2433	55.78	44.6033
Cluster-85058.1	2.70667	3.92667	2.81	16.4167
Cluster-85087.0	0.79	1.26333	0.88	1.64667
Cluster-85344.0	0.646667	0.8	0.386667	1.14
Cluster-86438.0	1.13667	0.91	1.12	0.376667
Cluster-86798.0	9.65333	13.4333	9.24667	35.1933
Cluster-87284.0	136.16	56.5667	46.14	526.487
Cluster-87441.0	12.9333	13.67	13.4533	17.5333
Cluster-88303.0	7.68333	2.42333	2.87	7.12333
Cluster-88311.3	4.41	5.64667	3.27667	3.87
Cluster-88311.9	2.24333	2.48667	2.95	6.17333
Cluster-88347.0	22.59	18.7167	20.8267	25.4533
Cluster-88715.2	0.596667	0.75	1.77667	0.666667
Cluster-88715.3	1.01667	0.563333	0.52	1.16667
Cluster-88715.5	1.63667	2.08333	1.86667	1.63667
Cluster-88744.0	0.836667	1.33	1.02667	0.8
Cluster-88823.0	3.22667	4.62667	2.61667	1.14
Cluster-88823.1	15.6567	11.5233	8.37667	1.66333
Cluster-88823.3	0.95	0.796667	2.35333	0.643333
Cluster-88823.4	0.706667	4.52667	4.26333	10.7267
Cluster-88823.5	1.88	5.9	4.08	1.93333
Cluster-88823.6	2.48667	2.46667	2.02	2.96333
Cluster-88823.8	53.0333	93.3967	60.97	39.2933
Cluster-88924.2	14.1133	15.93	6.80333	1.94
Cluster-88924.3	1.28667	5.81667	2.96667	1.94
Cluster-88924.4	269.15	255.853	242.373	137.167
Cluster-88924.5	0.34	5.78	1.62	3.26333
Cluster-88924.6	2.32	10.2	4.82667	1.49667
Cluster-89305.0	3.69	1.46667	1.06333	9.65
Cluster-89305.2	3.3	5.18667	3.88667	6.25
Cluster-89373.0	9.83333	9.17333	10.1067	14.8033
Cluster-89399.0	1.38667	1.10667	0.683333	1.77667
Cluster-89788.0	29.4	43.8667	32.8	52.8333
Cluster-89788.1	40.62	56.45	40.4067	89.1
Cluster-89788.2	33.2967	58.39	48.5267	43.3167
Cluster-89788.3	8.93333	16.2667	15.03	24.9167
Cluster-89788.4	4.28333	7.50667	3.57667	3.28667
Cluster-90084.2	1.46	0.25	0.93	0.456667
Cluster-90192.0	13.9833	8.5	11.65	17.7
Cluster-90192.1	2.66333	1.84	1.81667	1.01
Cluster-90192.3	0.546667	0.57	0.363333	0.576667
Cluster-90468.0	4.59667	10.2967	6.56667	2.32333
Cluster-90468.3	5.62667	2.14	6.78333	28.0233
Cluster-90468.4	0.943333	2.66	2.77	6.88667
Cluster-90468.5	1.99667	2.97667	0.91	24.21
Cluster-91227.3	0.336667	0.38	0.563333	0.84
Cluster-91227.4	0.613333	0.813333	0.44	2.39333
Cluster-91227.5	0.91	0.456667	0.72	3.06
Cluster-91227.7	13.1933	10.6733	12.67	30.9833
Cluster-91487.1	20.1	26.83	21.5067	93.7933
Cluster-91487.2	5.67333	15.94	10.23	3.59333
Cluster-91487.3	113.777	82.5067	36.5433	45.5867
Cluster-91833.0	16.7233	16.7733	20.6433	20.4967
Cluster-92141.0	1.41667	1.25667	1.07	2.29333
Cluster-92141.11	8.58	5.67333	4.88333	12.2
Cluster-92141.13	1.84667	2.71667	1.32	9.81667
Cluster-92141.2	0.666667	1.4	0.523333	2.27333
Cluster-92141.3	1.15333	1.39667	0.446667	0.746667
Cluster-92141.7	1.66667	1.69	2.61	1.05333
Cluster-92141.8	3.08	3.48667	3.03333	4.05667
Cluster-92141.9	2.92	2.40667	2.52333	2.28
Cluster-92232.0	0.71	1.66	0.833333	0.37
Cluster-92232.1	2.18333	3.43	1.85333	1.33667
Cluster-92232.2	10.0767	8.11333	4.42333	3.87667
Cluster-92232.7	1.48667	2.46	1.27	2.35
Cluster-92323.1	7.11	7.78333	7.33	9.39667
Cluster-92956.1	3.63	3.38333	2.22333	0.696667
Cluster-92956.2	2.12667	1.62667	0.726667	5.5
Cluster-92968.0	12.4333	16.7267	10.3267	64.6467
Cluster-92968.2	2.36667	2.41	1.12	1.66
Cluster-92968.3	28.8167	34.57	33.0067	37.2233
Cluster-92968.4	0.356667	0.456667	1.60667	1.45
Cluster-92968.5	6.98333	31.0833	26.27	88.0967
Cluster-93229.0	1.55667	2.73	2.78333	1.45
Cluster-93229.1	2.00667	7.58	3.82333	33.4533
Cluster-93880.2	29.9067	29.1667	24.9367	22.8267
Cluster-93880.4	22.01	22.7967	21.59	13.7133
Cluster-94243.3	5.03	7.01333	6.28333	21.6467
Cluster-94292.3	5.12667	3.67667	2.52333	2.90333
Cluster-94411.2	28.5867	24.86	22.59	34.04
Cluster-94411.3	2.22	1.09667	1.29333	3.74
Cluster-94679.0	24.5867	23.3333	23.5667	26.18
Cluster-94679.1	0.603333	0.55	0.34	0.656667
Cluster-94679.3	28.64	19.8267	20.1367	35.9367
Cluster-94679.5	3.21333	1.68333	2.26333	0.883333
Cluster-94857.0	13.7967	7.01333	0.94	0.573333
Cluster-94862.7	2.07667	1.74	1.23333	0.6
Cluster-94881.1	3.76667	4	2.74	1.18
Cluster-94881.4	4.86	8.66667	4.54	1.70667
Cluster-94881.5	15.92	10.5667	18.6333	23.14
Cluster-94881.7	12.03	14.0633	8.82333	3.39333
Cluster-94881.8	15.56	15.9967	10.3267	7.86667
Cluster-95531.5	0.846667	4.05333	2.74333	2.60333
Cluster-95608.0	505.04	429.503	521.65	310.163
Cluster-95608.1	11.93	2.77667	3.16	3.51333
Cluster-95693.0	3.75667	2.4	1.75667	24.98

## Sheet: UGT
Index	2-year-old_fpkm	3-year-old_fpkm	4-year-old_fpkm	5-year-old_fpkm
Cluster-51434.0	0.3	0.95	1.52667	0.5
Cluster-61590.2	100.96	33.44	52.1933	47.1467
Cluster-61590.3	267.737	198.087	265.02	94.65
Cluster-61590.4	29.2167	21.36	23.6933	8.79667
Cluster-61590.5	22.4667	14.5667	10.22	5.99
Cluster-61590.6	2.23	4.3	3.45333	1.42333
Cluster-61590.8	1.56333	4.2	2.54333	5.70333
Cluster-61590.9	3.70667	1.72	2.75	1.39
Cluster-64245.0	0.426667	0.456667	0.303333	1.23667
Cluster-65276.0	1.51333	1.10333	2.01	0.94
Cluster-66116.3	9.94667	12.6033	14.3233	23.5633
Cluster-66116.4	1.20667	3.02667	2.50667	1.67667
Cluster-66116.5	2.78333	1.52	1.48667	8.85667
Cluster-66116.7	0.64	1.36667	1.21	1.24667
Cluster-66988.0	6.12333	9.05667	9.53667	12.5233
Cluster-67286.0	3.82667	3.39667	1.73667	1.17667
Cluster-67599.12	0.68	0.346667	0.3	3.26333
Cluster-68356.0	62.5867	60.2633	64.3567	15.6567
Cluster-72500.0	0.85	0.67	0.5	1.91667
Cluster-72828.0	28.3033	32.8333	24.6033	45.2167
Cluster-72828.1	0.516667	0.736667	0.416667	3.25667
Cluster-73825.0	0.44	1.24667	0.693333	0.333333
Cluster-75133.0	1.65	1.13333	4.5	1.51
Cluster-76649.0	3.15333	7.20333	2.75333	3.36333
Cluster-77912.0	90.39	66.5667	86.1033	38.21
Cluster-77912.1	17.9433	9.18333	14.0633	1.80667
Cluster-78937.0	4.2	3.79333	5.97333	6.51
Cluster-80225.0	0.496667	1.30667	0.93	2.54667
Cluster-80728.0	7.31667	10.8633	7.25333	15.06
Cluster-81268.0	0.643333	0.513333	0.823333	0.5
Cluster-83378.0	3.18667	2.79667	3.19	5.24667
Cluster-83806.1	2.77667	4.19667	2.04333	1.49
Cluster-83806.2	4.13	3.15667	4.31	1.17667
Cluster-83806.8	0.69	0.426667	0.856667	3.79
Cluster-85678.0	0.6	0.47	0.433333	1.02667
Cluster-85678.1	15.2367	14.79	13.2733	18.6067
Cluster-85678.2	21.33	18.0733	19.71	33.22
Cluster-86802.0	3.69333	1.63333	1.38333	1.07
Cluster-87564.0	0.653333	1.16	0.436667	0.78
Cluster-90746.0	5.43	7.57	6.49667	11.2867
Cluster-91091.0	2.02333	6.33667	3.36333	30.1033
Cluster-92585.0	5.30333	4.51333	2.88	6.39667
Cluster-93339.0	2.62667	0.543333	1.19	1.86667
Cluster-93339.1	0.306667	1.31333	1.13667	0.5
Cluster-93339.3	5.06	2.92	2.23667	0.946667
Cluster-93339.4	1.85667	0.896667	0.45	9.72333
Cluster-93339.5	2.99333	7.50667	5.98333	3.59
Cluster-93339.6	15.97	15.3067	13.53	11.6033
Cluster-93754.2	2.68333	0.3	0.383333	1.28
Cluster-93754.3	5.97	7.07667	8.68333	6.36
Cluster-93754.4	2.02333	2.16	1.88667	1.63667
Cluster-93754.6	4.86	1.60667	2.5	6.37
Cluster-94557.1	0.93	2.04667	2.63	4.36667
Cluster-95117.0	8.60667	17.38	10.81	10.58
Cluster-95117.1	3.48333	0.76	1.42	0.583333
Cluster-95117.2	4.39333	2.76667	3.11667	1.8
Cluster-95117.3	68.4267	68.2533	45.55	52.27
Cluster-95117.4	24.7567	26.1333	23.22	21.4367
Cluster-95117.5	114.77	107.137	102.047	63.4233
Cluster-95117.7	1.62	1.05333	3.1	13.7567
