# Supplementary material for: Chemical composition and transcriptomic analysis revealed the dynamic changes of saponins during the growth of Panax japonicus var. major
Source: AoB Plants. 2025 Jun 26;17(4):plaf034. doi: 10.1093/aobpla/plaf034 (PMC12282125; doi:10.1093/aobpla/plaf034)
Supplement: plaf034_Supplementary_Data [file plaf034_supplementary_data.zip › Table S5 Simple sequences repeat statistics of P. japonicus.xls]

## Sheet: 5
ID	SSR nr.	SSR type	SSR	size	start	end
Cluster-21407.0	1	c	(ACC)5tatgccaaggtcagctacaacagctcgaacggcaactgcacgcgcagcgagacg(ACC)5	84	163	246
Cluster-29848.0	1	c	(TAT)6atacgttagattttctatcagacgtctattgaagagagagaaaggagaaaaagaaagaaaaatacagag(GAA)5	102	101	202
Cluster-30055.0	1	c	(GGC)5atgggcggtttccctggaggcggcatgggcggcttccct(GGC)5	69	229	297
Cluster-32195.0	1	c	(GA)6gggaaaggaccagatcagcttgaagagcca(ACC)5	57	137	193
Cluster-47080.0	1	c	(TTC)5tttccctgatcctgcagggaccaagttggaaataagttggttaatgaacccacttggcttctcctcctccacttcctttgtttttcctccc(TCT)5	121	68	188
Cluster-47155.10	1	c	(CTC)5cttctgcttctcctttctccttttctctgaaagaagaaaatcacgacacttccattattgtatctcttcatcgtcgtcg(TCA)5	109	21	129
Cluster-47155.13	1	c	(CTC)5cttctgcttctcctttctccttttctctgaaagaagaaaatcacgacacttccattattgtatctcttcatcgtcgtcg(TCA)5	109	21	129
Cluster-47155.14	1	c	(CTC)5cttctgcttctcctttctccttttctctgaaagaagaaaatcacgacacttccattattgtatctcttcatcgtcgtcg(TCA)5	109	21	129
Cluster-47155.15	1	c	(CTC)5cttctgcttctcctttctccttttctctgaaagaagaaaatcacgacacttccattattgtatctcttcatcgtcgtcg(TCA)5	109	21	129
Cluster-47874.0	1	c	(TCT)5gcttctttttcttttcttctttttttctcgacagttcgtctttttcgttttcatctttctctgtttttctattacaattatatattatatgtatattag(TA)8	130	292	421
Cluster-47874.1	1	c	(TCT)5gcttctttttcttttcttctttttttctcgacagttcgtctttttcgttttcatctttctctgtttttctattacaattatatattatatgtatattag(TA)8	130	770	899
Cluster-48381.0	1	c	(CTT)5ttttttaatattttttcttcttaaatcctttaattatatgctacctccatccgggaaaaaaaagaagaagattaagagacggtat(TA)7	114	6	119
Cluster-49252.0	1	c	(TAT)5tttatttaaaaatattatacctttttatctactcctccaaattttataaa(T)10	75	748	822
Cluster-49453.0	1	c	(CTG)5cttcttc(A)11	33	35	67
Cluster-49676.0	1	c	(TGT)5(TAT)5	30	817	846
Cluster-50224.0	3	c	(A)10gaatcatccaacaaccgatcaatcaatcaatcaaccaaccaacgaacaag(CAAA)5caatcaagcaaacaaattaattaattaataaatatacgtaaataaataaatgaataaaattgaaat(A)11	157	949	1105
Cluster-51466.0	1	c	(TCC)7gt(CTC)5	38	309	346
Cluster-51940.0	1	c	(CCG)7cca(CCG)6ccccgacccgcgcgccctcccgagggaggacgcggggccggggggcggagacgggggaggagga(GGAC)5	126	148	273
Cluster-53145.0	1	c	(AG)6aaggccacagatgagggaggagagaaagaggagcaataatcaagatcaacttggagttttgatcatccaaagcaagg(AGA)5	104	99	202
Cluster-53145.2	1	c	(AG)6aaggccacagatgagggaggagagaaagaggagcaataatcaagatcaacttggagttttgatcatccaaagcaagg(AGA)5	104	99	202
Cluster-53145.3	1	c	(AG)6aaggccacagatgagggaggagagaaagaggagcaataatcaagatcaacttggagttttgatcatccaaagcaagg(AGA)5	104	99	202
Cluster-53922.0	1	c	(TC)6atctaaagctcataaatttcaaaaaataatcac(AAT)5	60	143	202
Cluster-56120.0	1	c	(A)10gatataggtggggcccgggcccgtgtgggtgcaagtaaaggataatattctagttctagtgcaatgggat(GGGAC)5	105	76	180
Cluster-56320.4	1	c	(AGA)7(AGG)5	36	1	36
Cluster-57987.0	1	c	(GGT)5gattgtgcttggtgaattaattaacatcccttggcctaattctctttttaattactactagtatttgtt(CATC)6caattttaata(TCT)5	134	714	847
Cluster-58229.0	1	c	(TA)8tgaaaaattgtggctatgttgatccgtgtttggtgatcacctaca(CCT)5	76	48	123
Cluster-58359.10	1	c	(TTA)5(TTG)5	30	40	69
Cluster-58573.0	2	c	(TA)7ataacg(ATA)5	35	404	438
Cluster-58886.0	1	c	(TTAT)5agttgttttttaaaaaaaaagc(A)11ggtccgcattttaagaaaatccgggagtccggataggaaccgga(CT)8	113	238	350
Cluster-59318.1	2	c	(TAG)5tatttttcttttacttttgaacaattaccagtgtagtgcttctcatcccgtgtaacatcagatgatacactatcattcattaa(TGC)8	122	2984	3105
Cluster-59328.0	1	c	(TCT)5tcatcttct(TCA)5	39	34	72
Cluster-59567.0	1	c	(TAA)5tactt(ATA)6aataattatattaattatt(ATA)5	72	49	120
Cluster-60531.0	1	c	(AAG)5atctgatctgaattttataaggaattaaattaacttttataaaggaaatgggcaagatatagatttgaatttggggaaaataata(T)10	110	806	915
Cluster-60979.0	1	c	(AGTAGA)6agaagaacagtagagatgaagaagagtagaaggagaagaagagt(AGA)5	95	386	480
Cluster-61458.19	3	c	(TTC)5cgagattaagaaaagtcaggatatatat(GAG)5gaaggtaggtaggtaggtaggacgtaattgaga(AAAT)5	111	2912	3022
Cluster-61458.21	3	c	(TTC)5cgagattaagaaaagtcaggatatatat(GAG)5gaaggtaggtaggtaggtaggacgtaattgaga(AAAT)5	111	3058	3168
Cluster-61458.22	3	c	(TTC)5cgagattaagaaaagtcaggatatatat(GAG)5gaaggtaggtaggtaggtaggacgtaattgaga(AAAT)5	111	3531	3641
Cluster-61458.26	3	c	(TTC)5cgagattaagaaaagtcaggatatatat(GAG)5gaaggtaggtaggtaggtaggacgtaattgaga(AAAT)5	111	2842	2952
Cluster-61458.28	3	c	(TTC)5cgagattaagaaaagtcaggatatatat(GAG)5gaaggtaggtaggtaggtaggacgtaattgaga(AAAT)5	111	2802	2912
Cluster-61458.29	3	c	(TTC)5cgagattaagaaaagtcaggatatatat(GAG)5gaaggtaggtaggtaggtaggacgtaattgaga(AAAT)5	111	2624	2734
Cluster-61535.0	1	c	(CT)8cgtcaggcagaagaagtcac(TCT)5	51	258	308
Cluster-63842.1	1	c	(GTG)8(CTG)5	39	472	510
Cluster-64258.0	1	c	(CCA)5ctaccacct(CCA)5	39	740	778
Cluster-65197.0	1	c	(ATA)8atggtaataaaataataaaaagtacataagccgctactatatgtaacggcattgtactcaattcgtaataataatag(AAT)5	116	708	823
Cluster-65387.0	1	c	(GTA)5ggggagcttgtttt(GTA)5	44	523	566
Cluster-65608.0	1	c	(TAT)5tcattctcaattaacaataaataccaatac(AT)7	59	626	684
Cluster-65625.0	1	c	(ACACC)5acgttca(AT)7	46	53	98
Cluster-65701.4	2	c	(A)10taaaaatcgaaagtactt(TTC)5	43	3342	3384
Cluster-65863.0	1	c	(CCCATT)6cccagctatatagcctataccag(TAC)5ttgttccaagttcattataataatccaaagaaaaactaagagcagttgacgatataattggtttgatgatctgttcttagaggaattaaaacttgca(GAT)8	195	185	379
Cluster-66219.1	1	c	(GAA)5agaaaaagaagaagagatcagatccggcgatattaacaaagaaagaaacaactttcactattacaattatggagggcaattctatgtgcttcat(TTC)8	133	64	196
Cluster-66219.2	1	c	(GAA)5agaaaaagaagaagagatcagatccggcgatattaacaaagaaagaaacaactttcactattacaattatggagggcaattctatgtgcttcat(TTC)8	133	64	196
Cluster-66330.1	1	c	(CAC)5ctccagttcactcaccaccaccaccttaccactataaat(CAC)5	69	59	127
Cluster-66330.3	1	c	(CAC)5ctccagttcactcaccaccaccaccttaccactataaat(CAC)5	69	59	127
Cluster-66397.0	1	c	(CAG)5(GAG)5	30	855	884
Cluster-66520.0	1	c	(CT)6aattaattaattaagtctctctctatctctctcttg(TTC)5	63	23	85
Cluster-66559.0	1	c	(AGCT)5gattttctaatggagtactaaatatatatgaacgtctcagtaaatcctgcatgcatgt(TA)7	92	105	196
Cluster-66758.6	1	c	(AT)8gtatatagatatagtatgta(CAG)5	51	36	86
Cluster-67043.0	1	c	(GGA)5ttcagaaatcagttgtgtttcttcatccatgatcatttctacaattaatattctctcaactgaatcgatcacaa(AT)7acacacacatgtgagttgaaggtaaggtactattggaaaatct(AG)8	162	400	561
Cluster-67043.1	1	c	(GGA)5ttcagaaatcagttgtgtttcttcatccatgatcatttctacaattaatattctctcaactgaatcgatcacaa(AT)7acacacacatgtgagttgaaggtaaggtactattggaaaatct(AG)8	162	468	629
Cluster-67271.0	2	c	(T)10ctctagagagaagaaaggaaaagaaaatactaaatttctca(GAG)5	66	2350	2415
Cluster-67718.0	1	c	(TGG)5ac(TGG)5	32	890	921
Cluster-67826.0	1	c	(TTC)5attctcagatcatatatcttcaccatttttaatatcagcttgcagatgagaaggaggagctagctagtggaatgaataatataaatccagta(CTAG)5ctctatatatgaagctaagctccattaattaattgaactac(AT)6	180	1	180
Cluster-68366.0	2	c	(CAA)5gaagtcagcgctttaccccacccccaacaa(CAG)8	69	778	846
Cluster-68504.0	1	c	(ATC)5ctcatcacttccagccaatgcctattcaaacattctccattctcattattccagtggaagacatttaaacacaaaaaatgagagag(GA)7	115	533	647
Cluster-68698.0	1	c	(GTG)5atcaagctgatgttagtgctggtgatcaagctgaggttagtggtggtgatcaggctgaggt(TGG)5	91	938	1028
Cluster-68710.0	1	c	(TTA)5tcaaaattattattattatcgga(ATT)7	59	36	94
Cluster-68710.1	1	c	(TTA)5tcaaaattattattattatcgga(ATT)7	59	36	94
Cluster-68880.0	2	c	(GAT)5ggtg(AAT)8	43	751	793
Cluster-68886.0	1	c	(AT)9acacaataacaaaaggcctggtactagtagtatgatatatatag(TAC)5	77	262	338
Cluster-69523.0	1	c	(TAA)6ttg(TAA)5	36	1146	1181
Cluster-69523.1	1	c	(TAA)6ttg(TAA)5	36	925	960
Cluster-70197.0	3	c	(GGAC)5ggcc(AT)8acacacacattgatctccttgcccaaacttacagcatcaaaactgtttgtttcatctatattcccagatagcctacaaacccaaaactaaa(T)10	141	395	535
Cluster-70550.0	1	c	(TCA)6taatatctaataaatataattatcaagacaagacagggaatttaaagaaattaattagcaagaagaagaagaatt(AAG)5	108	151	258
Cluster-71111.0	1	c	(TTTGG)5gattatttggattcttagtagttagtgtaaattgataatttcaagacctcgtggttgtaaatttaaggtcagttgtacgctagc(CT)7cg(CT)7	139	4217	4355
Cluster-71617.0	1	c	(CTT)5cgaaaaccgataaacaaaccgggcattcatatcctaattgaagtgaa(CCCTCT)5	92	527	618
Cluster-71945.10	1	c	(GAG)5gtattaattgtaatgaaaccaaaaacttgaaacaaacattcaactgatcc(GGTT)6	89	6087	6175
Cluster-71945.11	1	c	(GAG)5gtattaattgtaatgaaaccaaaaacttgaaacaaacattcaactgatcc(GGTT)6	89	6125	6213
Cluster-71945.2	1	c	(GAG)5gtattaattgtaatgaaaccaaaaacttgaaacaaacattcaactgatcc(GGTT)6	89	6191	6279
Cluster-71945.3	1	c	(GAG)5gtattaattgtaatgaaaccaaaaacttgaaacaaacattcaactgatcc(GGTT)6	89	6119	6207
Cluster-71945.4	2	c	(GAG)5gtattaattgtaatgaaaccaaaaacttgaaacaaacattcaactgatcc(GGTT)6	89	6271	6359
Cluster-72064.2	1	c	(AT)7aaggcaaatatcatctc(ATA)5	46	603	648
Cluster-72637.0	2	c	(AT)9ttcttcttctgtggttgtagtatataattatatattactactagaagcatgcagcagcagcgc(CAG)8aat(AAG)5	123	276	398
Cluster-72687.0	1	c	(TAG)5tactactattactactattattattattactg(TTA)8	71	332	402
Cluster-72844.0	1	c	(CATG)5ttcaacttgtagaatcagaaacatatatatatagcttacatatatgtatgcaaattattaattaacaaccatacccaaca(TGCC)5	120	82	201
Cluster-72947.0	2	c	(GAAGA)5gagaaacaaaaaaaaagctccttaaagcttaacggccccctctttttgccatctagctt(TC)9	102	747	848
Cluster-73295.0	1	c	(TCC)5aagtgctcgacgaaagaactcacaggagttggggaagacgac(GAG)5	72	571	642
Cluster-73565.0	1	c	(GAAA)5gcaac(GGT)5	40	646	685
Cluster-73752.0	1	c	(GAC)5atatttctcctgcttctctgtat(TTA)7	59	1542	1600
Cluster-74083.0	2	c	(CTT)7(CTC)5	36	1273	1308
Cluster-74195.0	1	c	(TTC)6tcgttgtggtacttgttgaagttgtacagtggacttgtagtagcctccttcctttcatcatcttcttct(TCA)5	102	277	378
Cluster-74315.0	1	c	(TTTGT)5gtattacgcaacactaggcaaaaattggatgggctaccgagtggaaacaaaaccacaattagcaccaccgtcagctg(CCA)6	120	1794	1913
Cluster-74595.1	2	c	(ATC)5(AAC)5	30	2386	2415
Cluster-74595.2	2	c	(ATC)5(AAC)5	30	2173	2202
Cluster-74595.3	2	c	(ATC)5(AAC)5	30	1177	1206
Cluster-74666.0	1	c	(GGCT)6tagctgatatatat(GCAG)5	58	887	944
Cluster-74803.0	1	c	(A)10cca(AAAT)5	33	34	66
Cluster-74967.0	1	c	(AGA)5(TGA)5	30	924	953
Cluster-75169.0	1	c	(T)10ccgagaaaaaatccctcctatgagtgggatcaatgg(CTT)5	61	1	61
Cluster-75272.0	2	c	(TGC)5tggatttattactttttgtt(GAG)6gatttggaagacaaactgcaacccatctgatgggtttgtatgtctgtttttagatctctaatagttaaaatggt(GAG)5	142	698	839
Cluster-75323.3	1	c	(TA)6caagaatagtactagtac(TAG)5	45	1653	1697
Cluster-75323.4	1	c	(TA)6caagaatagtactagtac(TAG)5	45	1650	1694
Cluster-75323.4	2	c	(CTA)5gtactagtactattcttg(TA)6	45	2364	2408
Cluster-75340.0	2	c	(TGA)6(GGA)5	33	464	496
Cluster-75631.0	1	c	(TCCA)6(TCT)5	39	38	76
Cluster-75863.1	1	c	(CT)6cacacacg(CAT)5	35	15	49
Cluster-76274.0	1	c	(TCT)5cgagcagatttaattacttaattgagtactgactaaaacctacatttttatgt(AC)6	80	85	164
Cluster-76387.0	2	c	(TTG)5ctgaat(AG)9	39	2129	2167
Cluster-76427.0	1	c	(TAG)5cagcagcagtgctttttggcacctcaaatccattttcttgatttgaaaaaatcccatcaaatccaccagtagtactcataagatcaaactc(TGA)6	124	251	374
Cluster-76548.0	1	c	(AAGG)5aagagatatggaagcttttgtatatttctatcgatatccggaaagatatattataattattgggtggatggcaggcagataaaaggaagaa(GAT)6	129	1254	1382
Cluster-76566.0	1	c	(GAG)5agagaatgcatggagttttatagaaatggccattgccaataataatacaaatttgaaagg(T)10	85	1149	1233
Cluster-76770.0	1	c	(CAG)5tgattgtgggagtagtgtttggattgcacatagtggattttcttttctgttgtggagggaaaaggggagagagataatctcatga(AT)6	112	96	207
Cluster-76864.0	1	c	(GAT)5gaagactaactttttttctttctctctcctcccattaccaaacaagcatacaacataaataa(TTTTG)5	102	89	190
Cluster-77382.1	3	c	(TA)8tgatcctgaagcacagaagcatgttaatatatacagatgaagtatcatttaacacgcatc(ATA)5	91	3532	3622
Cluster-77382.2	3	c	(TA)8tgatcctgaagcacagaagcatgttaatatatacagatgaagtatcatttaacacgcatc(ATA)5	91	4160	4250
Cluster-77697.0	1	c	(AAG)5aattgtggctttttgaagtgagaggaaggaggagtagaggatggatatggggtata(GGT)6	89	735	823
Cluster-78197.0	1	c	(AAG)5agagaagacaatttggaattgagctaagaattccttcatgtgaattaatgaacaagcatcttagatatagatatatagatatagaa(AG)6	113	1042	1154
Cluster-78215.0	1	c	(GTG)5gttgtggtgcacgactgctggtgc(TGG)5	54	339	392
Cluster-78316.0	2	c	(TCC)7tctttcccaggcaaacaattatacttattttcacccgcagcctcgggcgta(TTG)5	87	595	681
Cluster-78563.0	1	c	(CAC)5caatcgtccaccaccaacaccatcaacaacgaccgaaaatccagactcacgaatcagagccgttgattcagttaaatgggcat(CAC)5	113	212	324
Cluster-78594.0	2	c	(TAC)5caagaacttttcagacagacacagac(AG)9	59	578	636
Cluster-78594.1	1	c	(TAC)5caagaacttttcagacagacacagac(AG)9	59	2951	3009
Cluster-78594.2	1	c	(TAC)5caagaacttttcagacagacacagac(AG)9	59	3037	3095
Cluster-79019.0	1	c	(TTCA)5taagttgtgctagc(TA)9gaatgatggttgcacta(AT)6	81	29	109
Cluster-79121.3	1	c	(AAAT)5aaaattaagaacaaacaacacatatatgcctaacacatatttctggcttggtgaaagtagttgttggtttctgtaagaa(GTT)5	114	511	624
Cluster-79412.0	1	c	(TA)8aatcttttagtgtatatgatgtggtatatatgaactatttcacaatgtgcaagcattgcttgcttgccaacatgattcatgagctagg(TAC)5	119	876	994
Cluster-79439.0	1	c	(TCA)5gaagaagaaatg(GAA)5	42	222	263
Cluster-79621.2	2	c	(GAC)5gatgaagaagatagcgacgacgaggaagttgaagaagaggttatttattcttaactgaagtttaatttttttaactgcgatttaccgtttaga(T)11	119	617	735
Cluster-80165.0	1	c	(ATT)7atacagtagtatagactg(ATC)5	54	1	54
Cluster-80769.0	2	c	(GAA)5ggcattcat(TC)7	38	1178	1215
Cluster-80867.0	1	c	(CT)8tctacctgatcttttattt(CTCTAC)5	65	2	66
Cluster-81026.0	1	c	(TGC)5tgt(TGC)5tgt(TGC)5	51	4	54
Cluster-81080.0	1	c	(TTA)5ttt(A)10	28	159	186
Cluster-81116.0	1	c	(TGT)5tgcaatcatcattctgccactcaaaatttggcagaaacttaaagtcttcaagcattatattgctgtcactggatgaattttttgttaatgaggaac(AAG)6	129	364	492
Cluster-81299.0	1	c	(AGAC)5agaatact(AGCAG)5	53	24	76
Cluster-81299.1	1	c	(AGAC)5agaatact(AGCAG)5	53	24	76
Cluster-81417.6	1	c	(CAGG)5caatcaccatttcttatttttattttgccaaaatttaatgtagaaaatag(A)11	81	399	479
Cluster-81497.1	1	c	(AAG)5caacattcatgtccttattatataaaattattatttatataatatatatctctctacgtaaatatatttaaatatgcatggtttt(AG)8	116	1733	1848
Cluster-81820.0	1	c	(TGA)5ccatcacaaggcggctccaccaaata(GAG)5	56	465	520
Cluster-82021.0	2	c	(CTT)5cctcttcttccatattaacacgttcc(TCT)5	56	521	576
Cluster-82137.0	1	c	(CTTT)5atttctttctttttctcaaattccaaatgggtattcagtgaatgaatcaataaatg(AGA)6	94	930	1023
Cluster-82157.0	1	c	(AC)8gcacacactactacagttgcaattgctttcgatctttctc(TAGA)5	76	1	76
Cluster-82207.0	2	c	(CT)7tttctctctcacacacaagtaaattgtagctcagccagat(ATGGAG)5	84	3763	3846
Cluster-82336.0	1	c	(TGG)6atggtgggctatggtggtggcggtggtgagcggtatagtggatgatgggtggttctgcctggtggtggattgtggttgtgggtga(TGG)5	118	1171	1288
Cluster-82436.0	2	c	(GAG)6(GAT)5	33	896	928
Cluster-82467.2	1	c	(ATA)5attacagtgagtgagatacagtaaaagattgaa(T)10	58	2516	2573
Cluster-82467.5	1	c	(ATA)5attacagtgagtgagatacagtaaaagattgaa(T)10	58	1384	1441
Cluster-82527.0	2	c	(TAC)5attgtagcaactgtagaagtagttatatatgagtatatatcaca(TC)8	75	2369	2443
Cluster-82777.0	3	c	(TCT)5tatcttaca(T)10	34	1472	1505
Cluster-82822.0	2	c	(TGG)5gacttgttttctctggtt(GTG)5	48	1616	1663
Cluster-82822.3	2	c	(TGG)5gacttgttttctctggtt(GTG)5	48	2300	2347
Cluster-82822.4	3	c	(TGG)5gacttgttttctctggtt(GTG)5	48	1848	1895
Cluster-82822.5	2	c	(TGG)5gacttgttttctctggtt(GTG)5	48	1721	1768
Cluster-82822.6	2	c	(TGG)5gacttgttttctctggtt(GTG)5	48	1317	1364
Cluster-83081.0	1	c	(GTG)5ggttctgtgagttgagcgagacatattccgggactgggtctgggtcgggtgggaaattggtggga(AG)6	92	2663	2754
Cluster-83789.3	1	c	(A)10tcacccgtgaaacctagtaattatacaaa(TTC)5	54	1117	1170
Cluster-83805.0	1	c	(AAT)8aaataatactccctccgttccaatacaagaccatcgacagatc(CAA)5gcaaccagttaaactgggtatatctatcattccatatgtctatcaaagaaccatcaatttca(TC)7(TA)7	172	381	552
Cluster-83829.0	2	c	(GGT)7gatga(TGG)5	41	1168	1208
Cluster-83829.1	2	c	(GGT)7gatga(TGG)5	41	1168	1208
Cluster-83829.2	2	c	(GGT)7gatga(TGG)5	41	1168	1208
Cluster-83829.3	2	c	(GGT)7gatga(TGG)5	41	1168	1208
Cluster-84018.0	1	c	(GTA)5agattctagagagagaaactagtatattactccattggagtttg(GA)7	73	30	102
Cluster-84228.0	1	c	(TTG)5atgcttctgctgttgaatttgttgcaacaatagcaattgttgctgatgttgaa(GTT)5gctgctgtaacattagttgttgttgctgctgctgctgagctaacgatttcgcctcttccatttctccccc(CT)6	165	1308	1472
Cluster-84228.1	1	c	(TTG)5atgcttctgctgttgaatttgttgcaacaatagcaattgttgctgatgttgaa(GTT)5gctgctgtaacattagttgttgttgctgctgctgctgagctaacgatttcgcctcttccatttctccccc(CT)6	165	1251	1415
Cluster-84228.4	1	c	(TTG)5atgcttctgctgttgaatttgttgcaacaatagcaattgttgctgatgttgaa(GTT)5gctgctgtaacattagttgttgttgctgctgctgctgagctaacgatttcgcctcttccatttctccccc(CT)6	165	1242	1406
Cluster-84586.0	2	c	(AGA)7atcatcct(CCA)5	44	1101	1144
Cluster-84922.0	1	c	(AGT)5gtaatagtataatatatagttgacccaactgccatctcatctttaatctttctcctctatgaattccccacgcgtcgatttattctctctctc(CA)7	122	119	240
Cluster-84922.1	1	c	(AGT)5gtaatagtataatatatagttgacccaactgccatctcatctttaatctttctcctctatgaattccccacgcgtcgatttattctctctctc(CA)7	122	119	240
Cluster-84922.10	1	c	(AGT)5gtaatagtataatatatagttgacccaactgccatctcatctttaatctttctcctctatgaattccccacgcgtcgatttattctctctctc(CA)7	122	119	240
Cluster-84922.15	1	c	(AGT)5gtaatagtataatatatagttgacccaactgccatctcatctttaatctttctcctctatgaattccccacgcgtcgatttattctctctctc(CA)7	122	119	240
Cluster-84922.16	1	c	(AGT)5gtaatagtataatatatagttgacccaactgccatctcatctttaatctttctcctctatgaattccccacgcgtcgatttattctctctctc(CA)7	122	119	240
Cluster-84922.2	1	c	(AGT)5gtaatagtataatatatagttgacccaactgccatctcatctttaatctttctcctctatgaattccccacgcgtcgatttattctctctctc(CA)7	122	119	240
Cluster-85617.3	1	c	(GAC)5ggcttcggggatatcggcgacgacggttttggcagtgacgacttcaacatcggctttgacagcgacgacgacggctcgacgacttcgaccgtgac(CT)6	122	609	730
Cluster-85649.0	1	c	(AATGA)5gcttg(TA)8	46	886	931
Cluster-85812.0	1	c	(TG)6tctgtgtgaatatatgtatgtctgtctgtttgtacgtcagtttgctgc(TCT)5taccataataata(ATC)5	103	435	537
Cluster-85917.0	1	c	(AG)7aaacccttgtggtggtttgaagcgatttcttgaag(GGT)5	64	1546	1609
Cluster-86642.0	1	c	(TC)6tatacattgtctgaaaattgataacagtgtctgaaaattgatatctcctctcagttgctgcatcactttctggttttcctaaatttctccatttctgtga(AAAG)5	132	57	188
Cluster-86839.0	2	c	(T)10ctttttcttttttagatttacattatgagg(ATC)5	55	765	819
Cluster-86866.0	1	c	(GA)9ctccataaccaaat(TTC)5	47	138	184
Cluster-87098.4	1	c	(AAT)8aac(AAT)5	42	1	42
Cluster-87163.0	2	c	(TAG)5gtgttgagagttgatggattagtttcatccatttctaattttaagtttagtttagttttcttgattattatttccctcta(TC)7(TA)8(TG)6	137	203	339
Cluster-87163.1	2	c	(TAG)5gtgttgagagttgatggattagtttcatccatttctaattttaagtttagtttagttttcttgattattatttccctcta(TC)7(TA)8(TG)6	137	203	339
Cluster-87163.2	2	c	(TAG)5gtgttgagagttgatggattagtttcatccatttctaattttaagtttagtttagttttcttgattattatttccctcta(TC)7(TA)8(TG)6	137	203	339
Cluster-87163.3	2	c	(TAG)5gtgttgagagttgatggattagtttcatccatttctaattttaagtttagtttagttttcttgattattatttccctcta(TC)7(TA)8(TG)6	137	203	339
Cluster-87163.4	2	c	(TAG)5gtgttgagagttgatggattagtttcatccatttctaattttaagtttagtttagttttcttgattattatttccctcta(TC)7(TA)8(TG)6	137	203	339
Cluster-87202.0	1	c	(CAC)5ctttcttatcta(TC)8ccctctcagatttctaatcatcatgaatgagtaa(TC)7	91	323	413
Cluster-87275.10	2	c	(TA)7ttatagatggtggtggtgttattttaatccga(T)10aatttaatggggaagacaagagaggtagatgaattgatgggttttgttgcgatgtatg(TCT)5	129	2853	2981
Cluster-87275.13	2	c	(TA)7ttatagatggtggtggtgttattttaatccga(T)10aatttaatggggaagacaagagaggtagatgaattgatgggttttgttgcgatgtatg(TCT)5	129	4432	4560
Cluster-87275.2	2	c	(TA)7ttatagatggtggtggtgttattttaatccga(T)10aatttaatggggaagacaagagaggtagatgaattgatgggttttgttgcgatgtatg(TCT)5	129	2207	2335
Cluster-87275.3	1	c	(TA)7ttatagatggtggtggtgttattttaatccga(T)10aatttaatggggaagacaagagaggtagatgaattgatgggttttgttgcgatgtatg(TCT)5	129	865	993
Cluster-87275.4	2	c	(TA)7ttatagatggtggtggtgttattttaatccga(T)10aatttaatggggaagacaagagaggtagatgaattgatgggttttgttgcgatgtatg(TCT)5	129	3092	3220
Cluster-87275.5	1	c	(TA)7ttatagatggtggtggtgttattttaatccga(T)10aatttaatggggaagacaagagaggtagatgaattgatgggttttgttgcgatgtatg(TCT)5	129	3907	4035
Cluster-87275.8	2	c	(TA)7ttatagatggtggtggtgttattttaatccga(T)10aatttaatggggaagacaagagaggtagatgaattgatgggttttgttgcgatgtatg(TCT)5	129	2752	2880
Cluster-87275.9	1	c	(TA)7ttatagatggtggtggtgttattttaatccga(T)10aatttaatggggaagacaagagaggtagatgaattgatgggttttgttgcgatgtatg(TCT)5	129	1651	1779
Cluster-87490.0	3	c	(CTG)5ctttatttctattaataattcagcagcattctccttaccagtagtacccttaattatatattgctct(TGC)8	106	363	468
Cluster-87499.0	1	c	(ATT)5tttttgctacaa(TAT)8	51	592	642
Cluster-87677.1	2	c	(TA)6tttcttaattcattattaagtttggctaactcattgacatccttagttat(ACCCC)5	87	516	602
Cluster-87961.0	1	c	(ATA)7atg(ATA)6acagttg(TAA)5	64	1	64
Cluster-87976.0	1	c	(GAA)6aaattggtggt(GGA)5	44	1788	1831
Cluster-87976.1	1	c	(GAA)6aaattggtggt(GGA)5	44	2482	2525
Cluster-88285.0	2	c	(GGA)5(TGA)5	30	2447	2476
Cluster-88285.1	2	c	(GGA)5(TGA)5	30	756	785
Cluster-88717.3	2	c	(GAA)5aataagccttcaatcccattagccaaaggaaaaactaaacatgtcaagtttgataagctaatagaagaaag(CGA)5	101	341	441
Cluster-88717.4	2	c	(GAA)5aataagccttcaatcccattagccaaaggaaaaactaaacatgtcaagtttgataagctaatagaagaaag(CGA)5	101	341	441
Cluster-89122.0	1	c	(TCC)5(ATC)6	33	52	84
Cluster-89139.11	1	c	(ATA)5g(TAA)6	34	4325	4358
Cluster-89228.0	1	c	(GA)9taaaccctagcagatctgcggcggcggcggcagt(AGC)5	67	19	85
Cluster-89417.20	1	c	(CA)6atggtaatccaattgaatttaaacttggctacaatttttataagtcaaaaggaaaaatagtatcaccctgatgacaaaataaata(CATG)5	117	1	117
Cluster-89564.0	1	c	(TAC)6(TAA)6aagacttgatttttatttcgtaataaggagtttccagattaaattttgatttatattgatttagtgtcaaaaaaataa(AAT)5	129	6	134
Cluster-89695.10	1	c	(TGC)5tgt(TGG)5	33	53	85
Cluster-89800.0	1	c	(AGG)5attcataaggaaaagaggtggggcggggagaaagagagagatgaacaacacttccgcacctgctccttgaatgggaattg(T)10	105	391	495
Cluster-89919.0	2	c	(TTA)5tttgaacaaactaaaaaacaattataacatttactgttcgagacttcgagttgatcccgaaactagatatatatatgtagggaattg(AT)9	120	661	780
Cluster-89973.0	1	c	(TG)8ttttatttttattttttttat(TTG)5	52	216	267
Cluster-89973.1	1	c	(TG)8ttttatttttattttttttat(TTG)5	52	1147	1198
Cluster-89973.7	1	c	(TG)8ttttatttttattttttttat(TTG)5	52	1147	1198
Cluster-89973.8	1	c	(TG)8ttttatttttattttttttat(TTG)5	52	1147	1198
Cluster-90038.0	2	c	(GGT)5gatttgtagtggtaatgtggtggtagggagtgcaccgga(GGT)5gacttgtagtgata(TGG)5	98	410	507
Cluster-90038.1	2	c	(GGT)5gacttgtagtgata(TGG)5	44	659	702
Cluster-90038.1	3	c	(GGT)5gacttgtagtgata(TGG)5	44	824	867
Cluster-90038.1	4	c	(GGT)5gatttgtagtggtaatgtggtggtagggagtgcaccgga(GGT)5gacttgtagtgata(TGG)5	98	989	1086
Cluster-90038.2	2	c	(GGT)5gacttgtagtgata(TGG)5	44	410	453
Cluster-90038.4	2	c	(GGT)5gacttgtagtgata(TGG)5	44	476	519
Cluster-90038.4	3	c	(GGT)5gacttgtagtgata(TGG)5	44	641	684
Cluster-90038.4	4	c	(GGT)5gatttgtagtggtaatgtggtggtagggagtgcaccgga(GGT)5gacttgtagtgata(TGG)5	98	806	903
Cluster-90126.5	1	c	(AG)9accaagcggggacgagagatagataaacagatagtactactagtaggatattatga(GTAT)5gtaaaaatagtagcagtaatttggtaggggaaggtttttcgtctgtc(TCT)7	162	1761	1922
Cluster-90186.0	2	c	(GAC)5gaagatgatgatggtgccattgatcaagattggaattgtgggaaaatgggatttgttgtttcaaagcaa(AAGCAG)6	120	1157	1276
Cluster-90688.0	1	c	(GAT)6t(AGTA)5	39	1121	1159
Cluster-90688.1	1	c	(GAT)6t(AGTA)5	39	1506	1544
Cluster-90741.2	1	c	(TA)9ggcacccctttacaagcttccatatcccatgcactatttcttttctttttctctctcttccatgcagaattaatctggtggaaattacaaatcaaactc(AAG)5	132	923	1054
Cluster-90950.1	1	c	(TAA)5tactt(ATA)6aataattatattaattatt(ATA)5	72	630	701
Cluster-91192.4	1	c	(TAA)5tagtaataaataa(AAT)5	43	791	833
Cluster-91294.0	1	c	(AAT)7aaa(AAT)5	39	1165	1203
Cluster-91377.4	2	c	(TA)6ggaatatttgt(TATATC)5	53	1548	1600
Cluster-91459.3	1	c	(TGGT)5tggggatattgtatgttccgaaacaaatggcaaacatagcaag(CGGAGT)5	93	141	233
Cluster-91514.0	1	c	(TATG)5tataggttgaacgtagggtaccctttgtagccgggaaacaatgccgttgaagcgttcgctgaggatgcccaaaccaacaaacctctttt(TC)8	125	1592	1716
Cluster-91983.2	1	c	(CTT)5ctctttttctcctcttttgatcaatttaccctattacaatttgtac(GAT)8	85	2166	2250
Cluster-92059.10	1	c	(TGC)5(TTC)5	30	69	98
Cluster-92059.11	1	c	(TGC)5(TTC)5	30	69	98
Cluster-92059.12	1	c	(TGC)5(TTC)5	30	69	98
Cluster-92059.13	1	c	(TGC)5(TTC)5	30	69	98
Cluster-92059.9	1	c	(TGC)5(TTC)5	30	69	98
Cluster-92638.0	1	c	(TG)6gcagct(TAA)5	33	429	461
Cluster-92661.0	3	c	(TAG)6gaaagtactgctcatccctgcttcatttcgcctgaagaagagaagcagtagtagtagcattaccagtactactagtgctcctacggataataacat(TAG)5	129	1289	1417
Cluster-92680.18	1	c	(CAC)7(CAT)5	36	594	629
Cluster-92680.20	1	c	(CAC)7(CAT)5	36	653	688
Cluster-92905.10	1	c	(CCT)5ccaagtgttcgacgaaagaactcacaggagctggggaagac(GAG)6	74	2944	3017
Cluster-92905.13	1	c	(CCT)5ccaagtgttcgacgaaagaactcacaggagctggggaagac(GAG)6	74	1529	1602
Cluster-92905.6	4	c	(TCC)5aagtgctcgacgaaagaactcacaggagttggggaagacgac(GAG)5	72	2398	2469
Cluster-92905.8	1	c	(TCC)5aagtgctcgacgaaagaactcacaggagttggggaagacgac(GAG)5	72	3122	3193
Cluster-92905.9	1	c	(CCT)5ccaagtgttcgacgaaagaactcacaggagctggggaagac(GAG)6	74	2180	2253
Cluster-92966.0	2	c	(GCT)5tctgcttctgccatcatca(TCT)8	58	393	450
Cluster-92986.14	1	c	(AGAGG)5gagaggattcaagaaactcacatagatatat(AG)7	70	52	121
Cluster-92986.15	1	c	(AGAGG)5gagaggattcaagaaactcacatagatatat(AG)7	70	52	121
Cluster-92988.0	1	c	(GCT)5gtaagatgagacttaattaatggtc(T)10	50	2861	2910
Cluster-93059.0	1	c	(TCA)6acaac(AAT)5	38	72	109
Cluster-93059.2	1	c	(TCA)6acaac(AAT)5	38	72	109
Cluster-93059.7	1	c	(TCA)6acaac(AAT)5	38	72	109
Cluster-93059.9	1	c	(TCA)6acaac(AAT)5	38	72	109
Cluster-93225.8	1	c	(TTC)6ctgaagaggctgctgattctccaaagccggcgaagaattttgttggtcttgatcgacaaatttgatgagccactt(TTC)5tcaaatttcagacgg(GA)6	135	231	365
Cluster-93294.0	1	c	(TA)6atcg(CTTT)5	36	127	162
Cluster-93294.1	1	c	(TA)6atcg(CTTT)5	36	127	162
Cluster-93294.10	1	c	(TA)6atcg(CTTT)5	36	127	162
Cluster-93294.11	1	c	(TA)6atcg(CTTT)5	36	127	162
Cluster-93294.12	1	c	(TA)6atcg(CTTT)5	36	127	162
Cluster-93294.2	1	c	(TA)6atcg(CTTT)5	36	127	162
Cluster-93294.3	1	c	(TA)6atcg(CTTT)5	36	127	162
Cluster-93294.4	1	c	(TA)6atcg(CTTT)5	36	127	162
Cluster-93294.5	1	c	(TA)6atcg(CTTT)5	36	127	162
Cluster-93294.6	1	c	(TA)6atcg(CTTT)5	36	127	162
Cluster-93294.7	1	c	(TA)6atcg(CTTT)5	36	127	162
Cluster-93294.8	1	c	(TA)6atcg(CTTT)5	36	127	162
Cluster-93294.9	1	c	(TA)6atcg(CTTT)5	36	127	162
Cluster-93504.0	3	c	(ATT)6aagacttatcgtttaggatgctgattgttgcaaatcaaataaaggagatagtagatgttatgtggttaattat(GTA)5	106	598	703
Cluster-93504.1	3	c	(ATT)6aagacttatcgtttaggatgctgattgttgcaaatcaaataaaggagatagtagatgttatgtggttaattat(GTA)5	106	469	574
Cluster-93643.10	1	c	(AAT)5(TGC)5	30	163	192
Cluster-93643.7	1	c	(AAT)5(TGC)5	30	163	192
Cluster-93643.9	1	c	(AAT)5(TGC)5	30	163	192
Cluster-94156.0	2	c	(GTG)6aggtttaggaatattaatattgatgggtggttgatcatcataagaagagcaaggaggcactgg(AGT)5	96	919	1014
Cluster-94194.2	1	c	(ATA)5gggtctgataatagaaaggatacaagcttctctggcta(AGG)5	68	738	805
Cluster-94612.1	1	c	(CTGC)5aacaa(GGTAAT)6	61	123	183
Cluster-94612.2	1	c	(CCTG)5caacaa(GGTAAT)7	68	126	193
Cluster-94652.0	1	c	(AT)8ggacgtggttttcctctatatagtaggagaaaag(AAGC)5	70	97	166
Cluster-94652.0	2	c	(TTGC)5ttcttttctcctactatatagaggaaaaccacgtcc(AT)8	72	2822	2893
Cluster-94679.0	1	c	(AG)9tacattttacccttgtagacgtacagtagcataaaaatatagtatatggttttaatttcaacaattaatactattataaaaggggatatggatgatcag(TATC)5	137	1045	1181
Cluster-94679.1	1	c	(AG)9tacattttacccttgtagacgtacagtagcataaaaatatagtatatggttttaatttcaacaattaatactattataaaaggggatatggatgatcag(TATC)5	137	2462	2598
Cluster-94679.5	1	c	(AG)9tacattttacccttgtagacgtacagtagcataaaaatatagtatatggttttaatttcaacaattaatactattataaaaggggatatggatgatcag(TATC)5	137	1024	1160
Cluster-94742.0	1	c	(AAT)5tcaaatgccagtcttgactaatgactaagatttctcctttaaaacttccatggttgtggtgc(T)10	87	2404	2490
Cluster-94742.2	1	c	(AAT)5tcaaatgccagtcttgactaatgactaagatttctcctttaaaacttccatggttgtggtgc(T)10	87	2404	2490
Cluster-94742.9	1	c	(AAT)5tcaaatgccagtcttgactaatgactaagatttctcctttaaaacttccatggttgtggtgc(T)10	87	1578	1664
Cluster-94906.1	1	c	(AT)8acggtccggataaggggatatctttaaccgctggtttaatttgactggggggaatttgaatgagagaaagagact(GAA)5	106	66	171
Cluster-94906.4	1	c	(AT)8acggtccggataaggggatatctttaaccgctggtttaatttgactggggggaatttgaatgagagaaagagact(GAA)5	106	66	171
Cluster-94906.5	1	c	(AT)8acggtccggataaggggatatctttaaccgctggtttaatttgactggggggaatttgaatgagagaaagagact(GAA)5	106	66	171
Cluster-94906.6	1	c	(AT)8acggtccggataaggggatatctttaaccgctggtttaatttgactggggggaatttgaatgagagaaagagact(GAA)5	106	66	171
Cluster-94912.0	2	c	(CTT)5cagcttctgcttcagaacaaaaagaccattacccttacgaaaca(CT)7	73	4518	4590
Cluster-94912.2	1	c	(CTT)5cagcttctgcttcagaacaaaaagaccattacccttacgaaaca(CT)7	73	2383	2455
Cluster-94912.3	1	c	(CTT)5cagcttctgcttcagaacaaaaagaccattacccttacgaaaca(CT)7	73	1968	2040
Cluster-94912.5	2	c	(CTT)5cagcttctgcttcagaacaaaaagaccattacccttacgaaaca(CT)7	73	4424	4496
Cluster-94912.6	2	c	(CTT)5cagcttctgcttcagaacaaaaagaccattacccttacgaaaca(CT)7	73	4602	4674
Cluster-94912.8	2	c	(CTT)5cagcttctgcttcagaacaaaaagaccattacccttacgaaaca(CT)7	73	4508	4580
Cluster-94912.9	1	c	(CTT)5cagcttctgcttcagaacaaaaagaccattacccttacgaaaca(CT)7	73	354	426
Cluster-95041.1	2	c	(ACC)5atcacgcagcgccacctccactcttcaatttctaagcacgacggcgaaaactccaacaagtgttaccaattgtttcctgatgactaattaaa(T)10	117	789	905
Cluster-95386.0	1	c	(CAG)6caagaacagcaaaaccatccccatttagcctcacaaatctatgccccatctcaaccatatgatcaatcaacccaagcttattacgatgcatacaat(CAA)5	129	64	192
Cluster-95406.0	1	c	(ATG)5tggaaaacttaaccggagaaactgaagttggggctg(A)10	61	1183	1243
Cluster-95697.1	1	c	(AGA)5tgaagaagaagaggaggaa(GAG)5	49	1769	1817
Cluster-95732.0	1	c	(AGA)6tggtagagagaccagagagaata(TAT)5	56	200	255
Cluster-95764.0	1	c	(TTC)5gtcgaccacggccgatagtaattgttcaggaaagcagacagcgcatgttagcacgac(GAG)5	87	930	1016
Cluster-95764.1	1	c	(TTC)5gtcgaccacggccgatagtaattgttcaggaaagcagacagcgcatgttagcacgac(GAG)5	87	930	1016
Cluster-96142.2	2	c	(GTTG)5a(AG)7	35	1434	1468
Cluster-96142.3	2	c	(GTTG)5a(AG)7	35	1958	1992
Cluster-96142.4	2	c	(GTTG)5a(AG)7	35	2732	2766
Cluster-96153.0	1	c	(TGG)5ccctggaggtgggggacatgggccaccagaagaaggttttagtgaaggtggtaatacaggagggagaggaagagctccctttct(AGG)8cggaggagctccctggccagcaggaggcggaggaggcggaggacctccttttcc(AGG)5	192	525	716
Cluster-96153.1	1	c	(TGG)5ccctggaggtgggggacatgggccaccagaagaaggttttagtgaaggtggtaatacaggagggagaggaagagctccctttct(AGG)8cggaggagctccctggccagcaggaggcggaggaggcggaggacctccttttcc(AGG)5	192	525	716
Cluster-96153.4	1	c	(TGG)5ccctggaggtgggggacatgggccaccagaagaaggttttagtgaaggtggtaatacaggagggagaggaagagctccctttct(AGG)8cggaggagctccctggccagcaggaggcggaggaggcggaggacctccttttcc(AGG)5	192	3311	3502
Cluster-10059.0	1	p3	(GGC)5	15	18	32
Cluster-11596.0	1	p3	(ACA)5	15	1	15
Cluster-12075.0	1	p3	(TTC)5	15	363	377
Cluster-12349.0	1	p3	(CCG)5	15	453	467
Cluster-13536.0	1	p3	(TGC)5	15	217	231
Cluster-14018.0	1	p3	(TAG)5	15	105	119
Cluster-14236.0	1	p3	(GGC)5	15	386	400
Cluster-14297.0	1	p3	(GGC)5	15	37	51
Cluster-1474.0	1	p3	(ATG)5	15	152	166
Cluster-15294.0	1	p3	(CGG)5	15	25	39
Cluster-15419.0	1	p3	(ATT)5	15	233	247
Cluster-15629.0	1	p3	(GTT)5	15	205	219
Cluster-15693.0	1	p3	(TGC)5	15	77	91
Cluster-15715.0	1	p3	(ATA)5	15	148	162
Cluster-15832.0	1	p3	(ATT)5	15	203	217
Cluster-16040.0	1	p3	(TCA)5	15	190	204
Cluster-16293.0	1	p3	(CCG)5	15	107	121
Cluster-16820.0	1	p3	(TAT)5	15	66	80
Cluster-17105.0	1	p3	(AAG)5	15	40	54
Cluster-17379.0	1	p3	(ATT)5	15	88	102
Cluster-17661.0	1	p3	(TTA)5	15	112	126
Cluster-1821.0	1	p3	(TGC)5	15	330	344
Cluster-18922.0	1	p3	(CGG)5	15	194	208
Cluster-1985.0	1	p3	(TTA)5	15	82	96
Cluster-20238.0	1	p3	(TGG)5	15	181	195
Cluster-20410.0	1	p3	(AGA)5	15	198	212
Cluster-20461.0	1	p3	(CCG)5	15	14	28
Cluster-20948.0	1	p3	(TGA)5	15	55	69
Cluster-2131.0	1	p3	(TTA)5	15	40	54
Cluster-21463.0	1	p3	(ACT)5	15	194	208
Cluster-21670.0	1	p3	(CAG)5	15	249	263
Cluster-21837.0	1	p3	(TTG)5	15	83	97
Cluster-22228.0	1	p3	(AAT)5	15	93	107
Cluster-22674.0	1	p3	(ATT)5	15	195	209
Cluster-23154.0	1	p3	(TCG)5	15	33	47
Cluster-24450.0	1	p3	(TAA)5	15	131	145
Cluster-24604.0	1	p3	(CTG)5	15	56	70
Cluster-24730.0	1	p3	(AAT)5	15	137	151
Cluster-24882.0	1	p3	(GCA)5	15	189	203
Cluster-2526.0	1	p3	(GAA)5	15	147	161
Cluster-25511.0	1	p3	(GCC)5	15	280	294
Cluster-25809.0	1	p3	(GAC)5	15	84	98
Cluster-26136.0	1	p3	(GCT)5	15	305	319
Cluster-26148.0	1	p3	(AAT)5	15	140	154
Cluster-26254.0	1	p3	(GCC)5	15	158	172
Cluster-26372.0	1	p3	(TTC)5	15	193	207
Cluster-2650.0	1	p3	(AAG)5	15	28	42
Cluster-26522.0	1	p3	(TGC)5	15	90	104
Cluster-27572.0	1	p3	(CGC)5	15	46	60
Cluster-27962.40	1	p3	(GTG)5	15	8008	8022
Cluster-27962.42	1	p3	(GTG)5	15	7931	7945
Cluster-27962.43	1	p3	(GTG)5	15	8101	8115
Cluster-27962.63	2	p3	(GTG)5	15	1750	1764
Cluster-28067.0	1	p3	(CCA)5	15	107	121
Cluster-28534.0	1	p3	(TAA)5	15	232	246
Cluster-29310.0	1	p3	(GGC)5	15	391	405
Cluster-29320.0	1	p3	(GCT)5	15	56	70
Cluster-29809.0	1	p3	(CAG)5	15	57	71
Cluster-30147.0	1	p3	(CAA)5	15	9	23
Cluster-30170.0	1	p3	(TAT)5	15	15	29
Cluster-31207.0	1	p3	(GCA)5	15	90	104
Cluster-31336.0	1	p3	(CAG)5	15	218	232
Cluster-3137.0	1	p3	(CCG)5	15	138	152
Cluster-32251.0	1	p3	(TCA)5	15	32	46
Cluster-32437.0	1	p3	(TGA)5	15	11	25
Cluster-32480.0	1	p3	(CGG)5	15	229	243
Cluster-32689.0	1	p3	(CTG)5	15	17	31
Cluster-32723.0	1	p3	(TCA)5	15	301	315
Cluster-33283.0	1	p3	(AGG)5	15	43	57
Cluster-33510.0	1	p3	(TCT)5	15	106	120
Cluster-33547.0	2	p3	(TTA)5	15	337	351
Cluster-33760.0	1	p3	(CTC)5	15	156	170
Cluster-34097.0	1	p3	(AAG)5	15	176	190
Cluster-34883.0	1	p3	(TAC)5	15	104	118
Cluster-3502.0	1	p3	(TTC)5	15	161	175
Cluster-35207.0	1	p3	(GGT)5	15	247	261
Cluster-35372.0	1	p3	(CGC)5	15	151	165
Cluster-35458.0	1	p3	(GAC)5	15	670	684
Cluster-35747.0	1	p3	(CCG)5	15	115	129
Cluster-35944.0	1	p3	(GCC)5	15	92	106
Cluster-36345.0	1	p3	(CAG)5	15	120	134
Cluster-36377.0	1	p3	(CCG)5	15	96	110
Cluster-36427.0	1	p3	(CGC)5	15	286	300
Cluster-36624.0	1	p3	(CCG)5	15	57	71
Cluster-3687.0	1	p3	(GTT)5	15	54	68
Cluster-38059.0	1	p3	(AGC)5	15	145	159
Cluster-38096.0	1	p3	(ACT)5	15	135	149
Cluster-38340.0	1	p3	(GCT)5	15	26	40
Cluster-38426.0	1	p3	(GGC)5	15	30	44
Cluster-38647.0	1	p3	(CAC)5	15	91	105
Cluster-40177.0	1	p3	(GAA)5	15	301	315
Cluster-40222.0	1	p3	(TCA)5	15	20	34
Cluster-40924.0	1	p3	(CTT)5	15	144	158
Cluster-41140.0	1	p3	(CAA)5	15	184	198
Cluster-41294.0	1	p3	(TCG)5	15	124	138
Cluster-41308.0	1	p3	(TTC)5	15	83	97
Cluster-41595.0	1	p3	(CTC)5	15	10	24
Cluster-42395.0	1	p3	(TGC)5	15	454	468
Cluster-42411.0	1	p3	(GCA)5	15	80	94
Cluster-42802.0	1	p3	(CGA)5	15	176	190
Cluster-42868.0	1	p3	(TTC)5	15	233	247
Cluster-43428.0	1	p3	(TCT)5	15	11	25
Cluster-43601.0	1	p3	(GGC)5	15	94	108
Cluster-43617.0	1	p3	(ATT)5	15	42	56
Cluster-43665.0	1	p3	(CAT)5	15	174	188
Cluster-44284.0	1	p3	(CTT)5	15	99	113
Cluster-44438.0	1	p3	(GAT)5	15	535	549
Cluster-44603.0	1	p3	(GGC)5	15	204	218
Cluster-44881.0	1	p3	(TCC)5	15	380	394
Cluster-44918.1	1	p3	(ATT)5	15	566	580
Cluster-45033.26	1	p3	(CTG)5	15	382	396
Cluster-45569.1	1	p3	(AGC)5	15	1237	1251
Cluster-45569.2	1	p3	(AGC)5	15	636	650
Cluster-45585.3	1	p3	(TGC)5	15	3091	3105
Cluster-45585.7	1	p3	(TGC)5	15	1059	1073
Cluster-45710.0	1	p3	(ATT)5	15	67	81
Cluster-46453.0	1	p3	(TGA)5	15	204	218
Cluster-46456.4	1	p3	(AAT)5	15	436	450
Cluster-46765.0	1	p3	(AGA)5	15	360	374
Cluster-46839.0	1	p3	(GAA)5	15	375	389
Cluster-46868.0	1	p3	(TTA)5	15	264	278
Cluster-47009.0	1	p3	(ATT)5	15	225	239
Cluster-47014.0	1	p3	(TCT)5	15	296	310
Cluster-47082.0	2	p3	(GAA)5	15	333	347
Cluster-47153.0	1	p3	(ATT)5	15	291	305
Cluster-47162.0	1	p3	(ATT)5	15	417	431
Cluster-47478.0	1	p3	(AAG)5	15	423	437
Cluster-47490.0	1	p3	(TTG)5	15	273	287
Cluster-47722.0	1	p3	(AAC)5	15	316	330
Cluster-47723.0	1	p3	(ATT)5	15	146	160
Cluster-47735.0	1	p3	(TGA)5	15	21	35
Cluster-47735.1	1	p3	(TGA)5	15	406	420
Cluster-47909.8	1	p3	(TTA)5	15	2962	2976
Cluster-4796.0	1	p3	(AAC)5	15	225	239
Cluster-47979.0	1	p3	(GGA)5	15	152	166
Cluster-48045.0	1	p3	(TCT)5	15	340	354
Cluster-48483.0	1	p3	(CTG)5	15	85	99
Cluster-48665.0	1	p3	(CTT)5	15	460	474
Cluster-48755.0	1	p3	(AAG)5	15	42	56
Cluster-48785.13	1	p3	(ATC)5	15	351	365
Cluster-48785.6	1	p3	(ATC)5	15	351	365
Cluster-48794.0	1	p3	(TCT)5	15	255	269
Cluster-48794.17	1	p3	(TCT)5	15	255	269
Cluster-48794.4	2	p3	(AGC)5	15	658	672
Cluster-48794.6	2	p3	(AGC)5	15	1933	1947
Cluster-49187.0	1	p3	(TAA)5	15	108	122
Cluster-49324.0	1	p3	(TAT)5	15	198	212
Cluster-49369.0	1	p3	(GAA)5	15	185	199
Cluster-49541.0	1	p3	(CAA)5	15	295	309
Cluster-49559.0	1	p3	(AAG)5	15	378	392
Cluster-49752.0	1	p3	(CTT)5	15	466	480
Cluster-49912.10	1	p3	(AGA)5	15	592	606
Cluster-49912.19	4	p3	(AGA)5	15	2107	2121
Cluster-49967.0	1	p3	(AAG)5	15	70	84
Cluster-49977.0	1	p3	(AAT)5	15	90	104
Cluster-49993.1	1	p3	(CAG)5	15	89	103
Cluster-50224.0	1	p3	(AGA)5	15	61	75
Cluster-50537.0	1	p3	(CTT)5	15	196	210
Cluster-50773.0	1	p3	(TCT)5	15	645	659
Cluster-50939.0	1	p3	(GTT)5	15	318	332
Cluster-51062.0	1	p3	(CTC)5	15	127	141
Cluster-51171.1	1	p3	(ACC)5	15	293	307
Cluster-51171.10	1	p3	(ACC)5	15	293	307
Cluster-51171.12	1	p3	(ACC)5	15	293	307
Cluster-51171.3	1	p3	(ACC)5	15	293	307
Cluster-51171.4	1	p3	(ACC)5	15	293	307
Cluster-51171.5	1	p3	(ACC)5	15	293	307
Cluster-51171.6	1	p3	(ACC)5	15	293	307
Cluster-51171.7	1	p3	(ACC)5	15	293	307
Cluster-51171.8	1	p3	(ACC)5	15	293	307
Cluster-51171.9	1	p3	(ACC)5	15	293	307
Cluster-51215.0	1	p3	(CCT)5	15	358	372
Cluster-51266.0	1	p3	(GAA)5	15	5	19
Cluster-51324.0	1	p3	(CGG)5	15	77	91
Cluster-51446.0	1	p3	(GAA)5	15	79	93
Cluster-51484.0	1	p3	(AAC)5	15	409	423
Cluster-51552.0	1	p3	(CTC)5	15	39	53
Cluster-51630.0	1	p3	(ATT)5	15	354	368
Cluster-51656.3	1	p3	(AGG)5	15	82	96
Cluster-51656.4	1	p3	(AGG)5	15	82	96
Cluster-51656.5	1	p3	(AGG)5	15	82	96
Cluster-51656.6	1	p3	(AGG)5	15	82	96
Cluster-51656.7	1	p3	(AGG)5	15	82	96
Cluster-51656.9	1	p3	(AGG)5	15	82	96
Cluster-5174.0	1	p3	(GGC)5	15	89	103
Cluster-5174.0	2	p3	(GGC)5	15	252	266
Cluster-51848.0	1	p3	(GTG)5	15	240	254
Cluster-51848.1	1	p3	(GTG)5	15	933	947
Cluster-51893.0	1	p3	(TCC)5	15	322	336
Cluster-52117.0	1	p3	(TCT)5	15	478	492
Cluster-52155.1	1	p3	(TCG)5	15	1096	1110
Cluster-52167.0	1	p3	(TAG)5	15	339	353
Cluster-52211.0	1	p3	(AGC)5	15	532	546
Cluster-52617.0	1	p3	(TGA)5	15	174	188
Cluster-52754.0	1	p3	(GCA)5	15	145	159
Cluster-52896.1	1	p3	(TGC)5	15	498	512
Cluster-52896.8	1	p3	(TGC)5	15	498	512
Cluster-53049.1	1	p3	(TCT)5	15	258	272
Cluster-53214.80	1	p3	(ACA)5	15	156	170
Cluster-53247.0	1	p3	(TCT)5	15	143	157
Cluster-53251.0	1	p3	(TAA)5	15	170	184
Cluster-53255.17	2	p3	(CTT)5	15	1166	1180
Cluster-53255.18	2	p3	(CTT)5	15	1264	1278
Cluster-5341.0	1	p3	(TTG)5	15	134	148
Cluster-53457.0	1	p3	(TGG)5	15	225	239
Cluster-53457.1	1	p3	(TGG)5	15	225	239
Cluster-53636.0	1	p3	(TTC)5	15	109	123
Cluster-53944.0	1	p3	(CGC)5	15	309	323
Cluster-53952.0	1	p3	(GGT)5	15	492	506
Cluster-54094.0	1	p3	(TTC)5	15	93	107
Cluster-54169.0	1	p3	(TAC)5	15	37	51
Cluster-54205.0	1	p3	(AGC)5	15	117	131
Cluster-54233.0	1	p3	(CAT)5	15	167	181
Cluster-54264.1	3	p3	(ATG)5	15	829	843
Cluster-54302.0	1	p3	(GTC)5	15	16	30
Cluster-54376.11	1	p3	(TAT)5	15	165	179
Cluster-54407.0	1	p3	(TTC)5	15	212	226
Cluster-54621.0	1	p3	(TTG)5	15	201	215
Cluster-54769.0	1	p3	(TTC)5	15	249	263
Cluster-54940.0	1	p3	(TCT)5	15	307	321
Cluster-54960.1	1	p3	(ACT)5	15	26	40
Cluster-54960.3	1	p3	(AGC)5	15	3197	3211
Cluster-54960.4	1	p3	(AGC)5	15	3613	3627
Cluster-55034.0	1	p3	(ACC)5	15	357	371
Cluster-55034.1	1	p3	(ACC)5	15	296	310
Cluster-55161.0	1	p3	(AGC)5	15	186	200
Cluster-55192.0	1	p3	(AAT)5	15	15	29
Cluster-55192.13	1	p3	(AAT)5	15	15	29
Cluster-55298.2	1	p3	(ATT)5	15	235	249
Cluster-55298.4	1	p3	(ATT)5	15	1994	2008
Cluster-55298.6	1	p3	(ATT)5	15	1994	2008
Cluster-55298.9	1	p3	(AAT)5	15	6228	6242
Cluster-55339.0	1	p3	(CTT)5	15	189	203
Cluster-55437.0	1	p3	(TAT)5	15	499	513
Cluster-55440.0	1	p3	(TTG)5	15	493	507
Cluster-55605.0	1	p3	(CTT)5	15	28	42
Cluster-55889.0	1	p3	(GAA)5	15	181	195
Cluster-55897.0	1	p3	(TCT)5	15	106	120
Cluster-56024.0	1	p3	(GCT)5	15	273	287
Cluster-56201.1	4	p3	(AAG)5	15	743	757
Cluster-5621.0	1	p3	(GCG)5	15	74	88
Cluster-56322.0	1	p3	(GGA)5	15	447	461
Cluster-56402.1	1	p3	(GCT)5	15	397	411
Cluster-56454.0	1	p3	(TGC)5	15	638	652
Cluster-56724.0	1	p3	(TGA)5	15	242	256
Cluster-56736.0	2	p3	(GAT)5	15	250	264
Cluster-56903.28	1	p3	(TCA)5	15	204	218
Cluster-56905.0	1	p3	(ATG)5	15	304	318
Cluster-56951.0	1	p3	(AGC)5	15	87	101
Cluster-57082.0	1	p3	(CTC)5	15	384	398
Cluster-57087.0	1	p3	(CGG)5	15	264	278
Cluster-57103.0	1	p3	(CTA)5	15	139	153
Cluster-57143.0	1	p3	(TAT)5	15	107	121
Cluster-57282.0	1	p3	(ATT)5	15	449	463
Cluster-57291.0	1	p3	(TTG)5	15	4	18
Cluster-57303.0	1	p3	(GCC)5	15	156	170
Cluster-57335.0	1	p3	(GCT)5	15	434	448
Cluster-57367.0	1	p3	(ATA)5	15	12	26
Cluster-57474.3	1	p3	(TCT)5	15	1621	1635
Cluster-57563.2	1	p3	(GAT)5	15	1819	1833
Cluster-57683.0	1	p3	(CGG)5	15	355	369
Cluster-57755.0	1	p3	(ATA)5	15	474	488
Cluster-57889.0	1	p3	(CAT)5	15	361	375
Cluster-57894.0	1	p3	(GAA)5	15	323	337
Cluster-58038.0	1	p3	(GAA)5	15	125	139
Cluster-58178.2	1	p3	(TTG)5	15	559	573
Cluster-58178.3	2	p3	(CAA)5	15	315	329
Cluster-58223.0	1	p3	(TCT)5	15	66	80
Cluster-58310.0	1	p3	(TAA)5	15	332	346
Cluster-58355.0	1	p3	(TAT)5	15	553	567
Cluster-58623.0	1	p3	(AAT)5	15	257	271
Cluster-58659.0	2	p3	(GTA)5	15	343	357
Cluster-58679.2	1	p3	(CAA)5	15	1169	1183
Cluster-58794.0	1	p3	(GTG)5	15	679	693
Cluster-58924.0	1	p3	(TAT)5	15	577	591
Cluster-58999.0	1	p3	(TTC)5	15	12	26
Cluster-59059.0	1	p3	(AGA)5	15	511	525
Cluster-59250.1	1	p3	(GTC)5	15	327	341
Cluster-59250.2	2	p3	(GTC)5	15	1001	1015
Cluster-59308.0	1	p3	(TTA)5	15	206	220
Cluster-59318.1	1	p3	(ATG)5	15	1801	1815
Cluster-59318.2	1	p3	(ATG)5	15	1426	1440
Cluster-59474.0	1	p3	(TGA)5	15	646	660
Cluster-59688.0	1	p3	(GAC)5	15	353	367
Cluster-59909.1	1	p3	(TGA)5	15	475	489
Cluster-59909.2	1	p3	(TGA)5	15	319	333
Cluster-59909.4	1	p3	(TGA)5	15	261	275
Cluster-60043.10	1	p3	(TGG)5	15	424	438
Cluster-60043.2	1	p3	(TGG)5	15	424	438
Cluster-60043.5	1	p3	(TGG)5	15	424	438
Cluster-60043.6	1	p3	(TGG)5	15	424	438
Cluster-60043.7	1	p3	(TGG)5	15	424	438
Cluster-60043.8	1	p3	(TGG)5	15	424	438
Cluster-60043.9	1	p3	(TGG)5	15	424	438
Cluster-60052.11	2	p3	(ATT)5	15	1216	1230
Cluster-60053.0	1	p3	(TTG)5	15	735	749
Cluster-60101.0	1	p3	(GTG)5	15	620	634
Cluster-60200.0	1	p3	(TAA)5	15	21	35
Cluster-60212.0	1	p3	(CAT)5	15	31	45
Cluster-60296.7	1	p3	(TAA)5	15	1804	1818
Cluster-60417.1	1	p3	(AGA)5	15	275	289
Cluster-60508.0	1	p3	(TCT)5	15	156	170
Cluster-60544.0	1	p3	(CAA)5	15	623	637
Cluster-60597.0	1	p3	(GAT)5	15	572	586
Cluster-60606.1	1	p3	(GGA)5	15	819	833
Cluster-60634.12	1	p3	(GGA)5	15	3483	3497
Cluster-60634.13	1	p3	(GGA)5	15	3272	3286
Cluster-60634.3	1	p3	(GGA)5	15	703	717
Cluster-60634.4	1	p3	(GGA)5	15	1571	1585
Cluster-60634.5	1	p3	(GGA)5	15	3682	3696
Cluster-60634.7	1	p3	(GGA)5	15	3357	3371
Cluster-60722.0	1	p3	(CAT)5	15	338	352
Cluster-60757.0	1	p3	(TAT)5	15	321	335
Cluster-60783.0	1	p3	(CAC)5	15	394	408
Cluster-60880.0	1	p3	(TAT)5	15	2017	2031
Cluster-60890.0	1	p3	(AAT)5	15	328	342
Cluster-60981.10	1	p3	(AGA)5	15	548	562
Cluster-60981.11	1	p3	(AGA)5	15	548	562
Cluster-60981.12	1	p3	(AGA)5	15	548	562
Cluster-60981.13	1	p3	(AGA)5	15	785	799
Cluster-60981.9	1	p3	(AGA)5	15	548	562
Cluster-61052.12	1	p3	(AGA)5	15	694	708
Cluster-61152.0	1	p3	(TAA)5	15	331	345
Cluster-61224.0	1	p3	(AGC)5	15	1080	1094
Cluster-61335.1	1	p3	(AAG)5	15	1537	1551
Cluster-61403.1	1	p3	(GGT)5	15	398	412
Cluster-61418.0	1	p3	(AAG)5	15	673	687
Cluster-61453.0	1	p3	(GGT)5	15	307	321
Cluster-61453.1	1	p3	(GGT)5	15	1199	1213
Cluster-61476.1	1	p3	(CTT)5	15	220	234
Cluster-61478.4	1	p3	(CTC)5	15	1542	1556
Cluster-61478.5	1	p3	(CTC)5	15	1594	1608
Cluster-61478.6	1	p3	(TCC)5	15	44	58
Cluster-61509.0	2	p3	(AAG)5	15	1038	1052
Cluster-61509.2	2	p3	(AAG)5	15	4453	4467
Cluster-61509.3	1	p3	(AAG)5	15	4248	4262
Cluster-61509.5	1	p3	(AAG)5	15	4038	4052
Cluster-61520.3	2	p3	(ATT)5	15	2258	2272
Cluster-61520.3	3	p3	(TTC)5	15	2524	2538
Cluster-61520.4	2	p3	(ATT)5	15	2258	2272
Cluster-61520.4	3	p3	(TTC)5	15	2524	2538
Cluster-61520.5	2	p3	(ATT)5	15	2258	2272
Cluster-61520.5	3	p3	(TTC)5	15	2524	2538
Cluster-61520.7	2	p3	(ATT)5	15	2258	2272
Cluster-61520.7	3	p3	(TTC)5	15	2524	2538
Cluster-61728.0	2	p3	(AAT)5	15	1439	1453
Cluster-61729.0	1	p3	(TCA)5	15	884	898
Cluster-61733.0	1	p3	(CTT)5	15	799	813
Cluster-61859.0	1	p3	(GGT)5	15	300	314
Cluster-61867.3	1	p3	(GGA)5	15	501	515
Cluster-61867.4	1	p3	(GGA)5	15	660	674
Cluster-61901.2	2	p3	(GTG)5	15	1479	1493
Cluster-62007.0	1	p3	(GAT)5	15	336	350
Cluster-62007.1	1	p3	(GAT)5	15	543	557
Cluster-62007.2	1	p3	(GAT)5	15	315	329
Cluster-62065.0	1	p3	(ATT)5	15	289	303
Cluster-62146.0	1	p3	(CAC)5	15	183	197
Cluster-62453.0	1	p3	(ACT)5	15	941	955
Cluster-62454.1	1	p3	(GAA)5	15	589	603
Cluster-62541.0	1	p3	(AGA)5	15	306	320
Cluster-62562.1	2	p3	(GAG)5	15	1741	1755
Cluster-62562.2	1	p3	(GAG)5	15	2219	2233
Cluster-62562.3	1	p3	(GAG)5	15	2548	2562
Cluster-62562.4	1	p3	(GAG)5	15	2415	2429
Cluster-62562.5	1	p3	(GAG)5	15	2240	2254
Cluster-62562.6	1	p3	(GAG)5	15	2468	2482
Cluster-62617.0	1	p3	(TTA)5	15	392	406
Cluster-62653.1	1	p3	(GAA)5	15	312	326
Cluster-62864.0	1	p3	(TTC)5	15	108	122
Cluster-62870.0	1	p3	(AAT)5	15	356	370
Cluster-63153.1	1	p3	(TCT)5	15	1567	1581
Cluster-63153.5	1	p3	(TCT)5	15	1561	1575
Cluster-63283.2	1	p3	(TAT)5	15	37	51
Cluster-63493.0	1	p3	(TGC)5	15	190	204
Cluster-63511.1	1	p3	(GTT)5	15	2142	2156
Cluster-63511.3	1	p3	(GTT)5	15	2253	2267
Cluster-63511.4	1	p3	(GTT)5	15	1802	1816
Cluster-63542.4	1	p3	(TGC)5	15	2707	2721
Cluster-63542.8	2	p3	(TGC)5	15	4479	4493
Cluster-63556.0	1	p3	(AGA)5	15	180	194
Cluster-63585.0	1	p3	(TGC)5	15	361	375
Cluster-63725.1	2	p3	(ATA)5	15	503	517
Cluster-63725.2	3	p3	(AGC)5	15	1457	1471
Cluster-63725.2	5	p3	(ATA)5	15	2380	2394
Cluster-63746.0	1	p3	(TAT)5	15	126	140
Cluster-63746.0	2	p3	(GCC)5	15	348	362
Cluster-63804.0	3	p3	(ATG)5	15	367	381
Cluster-63850.0	3	p3	(TGC)5	15	1628	1642
Cluster-63865.2	1	p3	(GGA)5	15	1936	1950
Cluster-64025.0	1	p3	(CTT)5	15	2398	2412
Cluster-64043.0	1	p3	(TGC)5	15	418	432
Cluster-64107.0	2	p3	(TTA)5	15	177	191
Cluster-64291.1	1	p3	(GGA)5	15	123	137
Cluster-64346.0	1	p3	(GAT)5	15	388	402
Cluster-6436.0	1	p3	(TGT)5	15	100	114
Cluster-64397.0	1	p3	(TAC)5	15	540	554
Cluster-64406.0	1	p3	(TCT)5	15	3	17
Cluster-64406.1	1	p3	(TCT)5	15	3	17
Cluster-64436.0	1	p3	(TAA)5	15	17	31
Cluster-64610.0	2	p3	(GAT)5	15	1763	1777
Cluster-64636.0	1	p3	(CCT)5	15	113	127
Cluster-64642.0	1	p3	(CTT)5	15	532	546
Cluster-64660.0	1	p3	(CAA)5	15	3752	3766
Cluster-64660.2	1	p3	(CAA)5	15	3402	3416
Cluster-64671.0	1	p3	(CTT)5	15	34	48
Cluster-64736.0	1	p3	(CTG)5	15	1	15
Cluster-64868.0	1	p3	(TTC)5	15	163	177
Cluster-64868.1	1	p3	(TTC)5	15	163	177
Cluster-64972.0	1	p3	(AGA)5	15	1171	1185
Cluster-65037.0	1	p3	(AGC)5	15	64	78
Cluster-65040.1	1	p3	(GTG)5	15	1989	2003
Cluster-65040.6	1	p3	(GTG)5	15	2008	2022
Cluster-65054.10	1	p3	(ATT)5	15	35	49
Cluster-65059.0	1	p3	(AAG)5	15	331	345
Cluster-65082.0	1	p3	(AAG)5	15	628	642
Cluster-65086.0	1	p3	(ATC)5	15	520	534
Cluster-65092.0	1	p3	(AAT)5	15	506	520
Cluster-65143.2	1	p3	(AAT)5	15	17	31
Cluster-65143.3	1	p3	(AAT)5	15	17	31
Cluster-65166.1	1	p3	(TTC)5	15	788	802
Cluster-65166.2	1	p3	(TTC)5	15	2586	2600
Cluster-65166.3	1	p3	(TTC)5	15	2856	2870
Cluster-65166.4	1	p3	(TTC)5	15	880	894
Cluster-65166.5	1	p3	(TTC)5	15	2528	2542
Cluster-65166.6	1	p3	(TTC)5	15	624	638
Cluster-65166.7	1	p3	(TTC)5	15	711	725
Cluster-65174.0	1	p3	(CTT)5	15	816	830
Cluster-65187.12	1	p3	(AGA)5	15	178	192
Cluster-65187.13	1	p3	(TTC)5	15	253	267
Cluster-65187.9	1	p3	(AGA)5	15	178	192
Cluster-65212.0	1	p3	(GAG)5	15	3193	3207
Cluster-65216.1	2	p3	(TTG)5	15	2846	2860
Cluster-65216.3	3	p3	(TTG)5	15	2835	2849
Cluster-65216.4	3	p3	(TTG)5	15	2808	2822
Cluster-65216.5	2	p3	(TTG)5	15	2759	2773
Cluster-65216.6	3	p3	(TTG)5	15	2738	2752
Cluster-65216.7	2	p3	(TTG)5	15	2381	2395
Cluster-65216.8	2	p3	(TTG)5	15	2753	2767
Cluster-65216.9	3	p3	(TTG)5	15	2823	2837
Cluster-65218.2	1	p3	(CAA)5	15	421	435
Cluster-65218.3	1	p3	(CAA)5	15	421	435
Cluster-65218.5	1	p3	(CAA)5	15	421	435
Cluster-65283.0	1	p3	(TTC)5	15	186	200
Cluster-65302.0	1	p3	(TGA)5	15	365	379
Cluster-65306.1	1	p3	(ATA)5	15	62	76
Cluster-65306.2	1	p3	(ATA)5	15	62	76
Cluster-65306.3	1	p3	(ATA)5	15	62	76
Cluster-65306.4	1	p3	(ATA)5	15	62	76
Cluster-65306.4	2	p3	(ATA)5	15	2116	2130
Cluster-65306.5	1	p3	(ATA)5	15	62	76
Cluster-65306.6	1	p3	(ATA)5	15	62	76
Cluster-65306.7	1	p3	(ATA)5	15	62	76
Cluster-65306.8	1	p3	(ATA)5	15	62	76
Cluster-65338.0	1	p3	(CCT)5	15	1029	1043
Cluster-65510.0	1	p3	(GCT)5	15	570	584
Cluster-65555.0	1	p3	(AGG)5	15	130	144
Cluster-65567.0	1	p3	(AAG)5	15	316	330
Cluster-65567.1	1	p3	(AAG)5	15	398	412
Cluster-65567.2	1	p3	(AAG)5	15	398	412
Cluster-65567.3	1	p3	(AAG)5	15	320	334
Cluster-65658.0	1	p3	(CAT)5	15	182	196
Cluster-65658.1	1	p3	(CAT)5	15	182	196
Cluster-65859.3	1	p3	(GCC)5	15	285	299
Cluster-65868.0	1	p3	(ATA)5	15	34	48
Cluster-65909.0	1	p3	(CCA)5	15	175	189
Cluster-65999.0	1	p3	(CCA)5	15	295	309
Cluster-66021.0	1	p3	(TCT)5	15	669	683
Cluster-66096.0	2	p3	(TTA)5	15	380	394
Cluster-66098.0	1	p3	(AAG)5	15	11	25
Cluster-66106.1	1	p3	(CGC)5	15	122	136
Cluster-66153.0	1	p3	(CAA)5	15	107	121
Cluster-66174.0	1	p3	(AAT)5	15	228	242
Cluster-66177.1	1	p3	(TTG)5	15	883	897
Cluster-66177.11	1	p3	(TTG)5	15	1014	1028
Cluster-66177.12	1	p3	(TTG)5	15	883	897
Cluster-66177.4	1	p3	(TTG)5	15	1582	1596
Cluster-66177.6	1	p3	(TTG)5	15	1582	1596
Cluster-66177.8	1	p3	(TTG)5	15	1582	1596
Cluster-66233.0	1	p3	(ATT)5	15	1646	1660
Cluster-66293.0	1	p3	(GAT)5	15	553	567
Cluster-66309.0	1	p3	(ATT)5	15	63	77
Cluster-66330.0	1	p3	(CAC)5	15	45	59
Cluster-66330.0	2	p3	(CAC)5	15	315	329
Cluster-66330.1	2	p3	(CCT)5	15	478	492
Cluster-66330.2	1	p3	(CCT)5	15	656	670
Cluster-66330.3	2	p3	(CCT)5	15	424	438
Cluster-66330.4	1	p3	(CCT)5	15	481	495
Cluster-66330.5	1	p3	(CCT)5	15	602	616
Cluster-66330.6	1	p3	(CCT)5	15	554	568
Cluster-66330.7	1	p3	(CCT)5	15	608	622
Cluster-66330.8	1	p3	(CAC)5	15	45	59
Cluster-66330.8	2	p3	(CCT)5	15	572	586
Cluster-66360.0	1	p3	(TCT)5	15	209	223
Cluster-66382.0	1	p3	(AGG)5	15	313	327
Cluster-6648.0	1	p3	(TAC)5	15	214	228
Cluster-66543.15	3	p3	(CAA)5	15	3573	3587
Cluster-66562.0	1	p3	(ATG)5	15	34	48
Cluster-66594.0	1	p3	(ATA)5	15	411	425
Cluster-66611.0	2	p3	(CGC)5	15	300	314
Cluster-66616.0	1	p3	(AAT)5	15	214	228
Cluster-66668.0	1	p3	(TGC)5	15	333	347
Cluster-66673.0	1	p3	(ACA)5	15	82	96
Cluster-66722.0	1	p3	(GAA)5	15	873	887
Cluster-66758.10	2	p3	(TTG)5	15	2662	2676
Cluster-66758.11	1	p3	(TTG)5	15	1955	1969
Cluster-66758.12	2	p3	(TTG)5	15	2645	2659
Cluster-66758.13	1	p3	(TTG)5	15	1835	1849
Cluster-66758.14	2	p3	(TTG)5	15	2778	2792
Cluster-66758.15	2	p3	(TTG)5	15	2723	2737
Cluster-66758.8	1	p3	(TTG)5	15	1783	1797
Cluster-66758.9	2	p3	(TTG)5	15	2898	2912
Cluster-66806.0	1	p3	(AAT)5	15	41	55
Cluster-66852.0	1	p3	(TCT)5	15	371	385
Cluster-66887.1	1	p3	(GAA)5	15	319	333
Cluster-66898.0	1	p3	(AGG)5	15	164	178
Cluster-66940.0	1	p3	(GTA)5	15	1622	1636
Cluster-66940.1	1	p3	(GTA)5	15	1619	1633
Cluster-66955.0	1	p3	(CCT)5	15	1380	1394
Cluster-66967.0	1	p3	(GGT)5	15	1161	1175
Cluster-67009.0	1	p3	(GCT)5	15	694	708
Cluster-67009.1	1	p3	(GCT)5	15	1855	1869
Cluster-67009.2	1	p3	(GCT)5	15	2056	2070
Cluster-67080.0	1	p3	(GTG)5	15	17	31
Cluster-67099.0	1	p3	(TTA)5	15	341	355
Cluster-67358.4	1	p3	(TCC)5	15	97	111
Cluster-67383.0	1	p3	(TCA)5	15	267	281
Cluster-67412.0	1	p3	(GAA)5	15	792	806
Cluster-67467.1	1	p3	(GGT)5	15	485	499
Cluster-67491.0	1	p3	(TTA)5	15	532	546
Cluster-67505.0	1	p3	(CTT)5	15	100	114
Cluster-67505.1	1	p3	(CTT)5	15	100	114
Cluster-67529.0	1	p3	(GAA)5	15	115	129
Cluster-67535.1	1	p3	(GGT)5	15	1317	1331
Cluster-67563.9	2	p3	(TAT)5	15	765	779
Cluster-67608.0	1	p3	(CTA)5	15	102	116
Cluster-67613.0	2	p3	(TTC)5	15	210	224
Cluster-67655.2	1	p3	(ATG)5	15	214	228
Cluster-67713.0	3	p3	(GAG)5	15	1524	1538
Cluster-67725.0	1	p3	(CTT)5	15	254	268
Cluster-67725.1	1	p3	(CTT)5	15	254	268
Cluster-67742.0	1	p3	(GGA)5	15	734	748
Cluster-67808.1	1	p3	(AAT)5	15	1172	1186
Cluster-67888.2	1	p3	(TAT)5	15	552	566
Cluster-67932.0	1	p3	(ATC)5	15	705	719
Cluster-67940.0	1	p3	(ATT)5	15	1527	1541
Cluster-67994.0	2	p3	(GCT)5	15	648	662
Cluster-68040.0	1	p3	(AAC)5	15	103	117
Cluster-68040.1	1	p3	(AAC)5	15	103	117
Cluster-68092.0	1	p3	(TTG)5	15	406	420
Cluster-68129.0	2	p3	(AAT)5	15	523	537
Cluster-68156.0	1	p3	(TAA)5	15	1803	1817
Cluster-68200.2	1	p3	(TCC)5	15	391	405
Cluster-68200.3	1	p3	(TCC)5	15	391	405
Cluster-68200.7	1	p3	(TCC)5	15	391	405
Cluster-68200.8	1	p3	(TCC)5	15	391	405
Cluster-68247.0	1	p3	(AAG)5	15	155	169
Cluster-68253.0	1	p3	(AGC)5	15	333	347
Cluster-6831.0	1	p3	(AAG)5	15	36	50
Cluster-68314.1	1	p3	(AGA)5	15	1945	1959
Cluster-68315.1	1	p3	(TTC)5	15	1601	1615
Cluster-68559.0	1	p3	(CTC)5	15	415	429
Cluster-68565.0	1	p3	(ATA)5	15	432	446
Cluster-68565.1	1	p3	(ATA)5	15	377	391
Cluster-68721.0	1	p3	(CAC)5	15	814	828
Cluster-68722.3	1	p3	(TGA)5	15	2781	2795
Cluster-68767.0	1	p3	(GAG)5	15	1445	1459
Cluster-68797.0	1	p3	(TTC)5	15	292	306
Cluster-68892.1	1	p3	(AGA)5	15	1018	1032
Cluster-68892.2	1	p3	(AGA)5	15	1698	1712
Cluster-68892.3	1	p3	(AGA)5	15	941	955
Cluster-68892.4	1	p3	(AGA)5	15	1086	1100
Cluster-68929.2	1	p3	(CGT)5	15	2495	2509
Cluster-68929.3	1	p3	(CGT)5	15	2201	2215
Cluster-68929.4	1	p3	(CGT)5	15	2079	2093
Cluster-68929.6	1	p3	(CGT)5	15	2581	2595
Cluster-68987.1	1	p3	(TCT)5	15	212	226
Cluster-68987.2	1	p3	(TCT)5	15	212	226
Cluster-68987.3	1	p3	(TCT)5	15	212	226
Cluster-68987.4	1	p3	(TCT)5	15	212	226
Cluster-68987.5	1	p3	(TCT)5	15	212	226
Cluster-68987.6	1	p3	(TCT)5	15	212	226
Cluster-68987.7	1	p3	(TCT)5	15	212	226
Cluster-68987.8	1	p3	(TCT)5	15	212	226
Cluster-69015.0	1	p3	(GGT)5	15	199	213
Cluster-69038.4	1	p3	(GAA)5	15	62	76
Cluster-69045.0	1	p3	(GAT)5	15	121	135
Cluster-69089.0	1	p3	(GCA)5	15	240	254
Cluster-69096.2	1	p3	(TGA)5	15	472	486
Cluster-69101.0	1	p3	(CTT)5	15	1762	1776
Cluster-69106.0	1	p3	(CTT)5	15	1	15
Cluster-69158.0	1	p3	(TGA)5	15	1055	1069
Cluster-69199.0	1	p3	(ACC)5	15	313	327
Cluster-69215.0	1	p3	(TAG)5	15	392	406
Cluster-69299.0	1	p3	(AGT)5	15	257	271
Cluster-69316.10	1	p3	(ATC)5	15	1474	1488
Cluster-69316.2	1	p3	(ATC)5	15	1540	1554
Cluster-69316.21	2	p3	(TAA)5	15	2481	2495
Cluster-69316.23	3	p3	(TAA)5	15	2792	2806
Cluster-69316.3	1	p3	(ATC)5	15	1569	1583
Cluster-69316.30	1	p3	(TTA)5	15	1053	1067
Cluster-69316.9	1	p3	(ATC)5	15	1351	1365
Cluster-69393.0	1	p3	(ATA)5	15	610	624
Cluster-69472.1	1	p3	(TCT)5	15	270	284
Cluster-69472.2	1	p3	(TCT)5	15	270	284
Cluster-69472.3	1	p3	(TCT)5	15	270	284
Cluster-69472.4	1	p3	(TCT)5	15	270	284
Cluster-69472.5	1	p3	(TCT)5	15	270	284
Cluster-69472.6	1	p3	(TCT)5	15	270	284
Cluster-69474.0	1	p3	(ATC)5	15	646	660
Cluster-69515.0	1	p3	(TTA)5	15	749	763
Cluster-69573.0	2	p3	(ATT)5	15	486	500
Cluster-69581.0	1	p3	(CAG)5	15	962	976
Cluster-69581.1	1	p3	(CAG)5	15	962	976
Cluster-69590.0	1	p3	(AGG)5	15	841	855
Cluster-69593.0	1	p3	(ACT)5	15	717	731
Cluster-69628.0	1	p3	(GGT)5	15	200	214
Cluster-69628.1	1	p3	(GGT)5	15	200	214
Cluster-69667.0	1	p3	(GGC)5	15	303	317
Cluster-69696.1	1	p3	(AGC)5	15	214	228
Cluster-69727.0	1	p3	(ATG)5	15	1	15
Cluster-69779.12	1	p3	(TAA)5	15	1821	1835
Cluster-69779.8	1	p3	(TAA)5	15	1738	1752
Cluster-69779.9	1	p3	(ATA)5	15	940	954
Cluster-69831.0	1	p3	(CTG)5	15	992	1006
Cluster-69869.0	2	p3	(CGG)5	15	714	728
Cluster-70024.0	2	p3	(CAG)5	15	637	651
Cluster-70142.0	1	p3	(TTC)5	15	237	251
Cluster-70179.0	1	p3	(GGT)5	15	1155	1169
Cluster-70209.0	1	p3	(CAA)5	15	561	575
Cluster-70221.0	1	p3	(AAG)5	15	77	91
Cluster-70229.0	2	p3	(TCA)5	15	450	464
Cluster-70229.1	1	p3	(TCA)5	15	484	498
Cluster-70257.0	1	p3	(CTC)5	15	260	274
Cluster-70331.0	1	p3	(TCT)5	15	778	792
Cluster-70381.0	1	p3	(TCC)5	15	867	881
Cluster-70388.0	1	p3	(CAG)5	15	116	130
Cluster-70393.0	2	p3	(GTG)5	15	1381	1395
Cluster-70416.0	1	p3	(ATC)5	15	456	470
Cluster-70416.0	2	p3	(CAG)5	15	1219	1233
Cluster-70419.0	2	p3	(ATG)5	15	308	322
Cluster-70472.0	1	p3	(CGG)5	15	99	113
Cluster-70472.0	2	p3	(CGG)5	15	223	237
Cluster-70472.1	1	p3	(CGG)5	15	99	113
Cluster-70472.1	2	p3	(CGG)5	15	223	237
Cluster-70563.0	1	p3	(CCG)5	15	141	155
Cluster-70609.0	1	p3	(GGC)5	15	420	434
Cluster-70642.0	1	p3	(TCT)5	15	835	849
Cluster-70650.0	1	p3	(CCA)5	15	1256	1270
Cluster-7071.0	1	p3	(GAG)5	15	16	30
Cluster-70783.0	1	p3	(TTA)5	15	995	1009
Cluster-70870.0	1	p3	(TAC)5	15	32	46
Cluster-70870.1	1	p3	(TAC)5	15	32	46
Cluster-70870.2	1	p3	(TAC)5	15	32	46
Cluster-70870.3	1	p3	(TAC)5	15	32	46
Cluster-70870.4	1	p3	(TAC)5	15	32	46
Cluster-70870.5	1	p3	(TAC)5	15	32	46
Cluster-70870.6	1	p3	(TAC)5	15	32	46
Cluster-70913.0	1	p3	(AGA)5	15	715	729
Cluster-70954.0	1	p3	(CTC)5	15	717	731
Cluster-70959.0	1	p3	(TAT)5	15	1007	1021
Cluster-70978.1	1	p3	(GCA)5	15	861	875
Cluster-70978.3	1	p3	(GCA)5	15	861	875
Cluster-70978.6	1	p3	(GCA)5	15	861	875
Cluster-70978.7	1	p3	(GCA)5	15	861	875
Cluster-71015.0	1	p3	(ATA)5	15	1379	1393
Cluster-71022.3	2	p3	(AGA)5	15	171	185
Cluster-71070.2	1	p3	(TAA)5	15	72	86
Cluster-71070.4	1	p3	(TAA)5	15	72	86
Cluster-71070.7	1	p3	(TAA)5	15	72	86
Cluster-71084.0	1	p3	(ATA)5	15	279	293
Cluster-71126.0	1	p3	(CTT)5	15	2047	2061
Cluster-71126.1	1	p3	(CTT)5	15	2126	2140
Cluster-71126.2	1	p3	(CTT)5	15	2207	2221
Cluster-71126.3	1	p3	(CTT)5	15	2047	2061
Cluster-71126.4	1	p3	(CTT)5	15	1921	1935
Cluster-71126.5	1	p3	(CTT)5	15	2047	2061
Cluster-71126.6	1	p3	(CTT)5	15	990	1004
Cluster-71126.7	1	p3	(CTT)5	15	2047	2061
Cluster-71131.0	1	p3	(GGT)5	15	3027	3041
Cluster-71137.1	1	p3	(ATC)5	15	200	214
Cluster-71191.1	2	p3	(TAA)5	15	1157	1171
Cluster-71268.0	1	p3	(CCA)5	15	596	610
Cluster-71276.0	1	p3	(ACA)5	15	2055	2069
Cluster-71276.1	1	p3	(ACA)5	15	1725	1739
Cluster-71280.0	1	p3	(AGC)5	15	156	170
Cluster-71290.0	1	p3	(TTA)5	15	528	542
Cluster-71300.0	1	p3	(GGT)5	15	2591	2605
Cluster-71302.0	1	p3	(ATC)5	15	305	319
Cluster-71346.0	1	p3	(AAG)5	15	299	313
Cluster-71397.0	1	p3	(ATA)5	15	2536	2550
Cluster-71406.0	2	p3	(TTA)5	15	706	720
Cluster-71406.0	3	p3	(GAG)5	15	970	984
Cluster-71453.1	2	p3	(TAT)5	15	543	557
Cluster-71547.1	1	p3	(GCC)5	15	1270	1284
Cluster-71547.2	1	p3	(GCC)5	15	1232	1246
Cluster-71547.3	1	p3	(GCC)5	15	1024	1038
Cluster-71547.4	1	p3	(GCC)5	15	1207	1221
Cluster-71547.5	1	p3	(GCC)5	15	734	748
Cluster-71547.6	1	p3	(GCC)5	15	1364	1378
Cluster-71638.0	1	p3	(AAG)5	15	1158	1172
Cluster-71733.5	1	p3	(GGT)5	15	1835	1849
Cluster-71755.0	1	p3	(CTA)5	15	1060	1074
Cluster-71804.0	1	p3	(TAA)5	15	141	155
Cluster-71848.0	1	p3	(TGC)5	15	417	431
Cluster-71848.0	2	p3	(TCC)5	15	712	726
Cluster-71893.0	1	p3	(CTC)5	15	188	202
Cluster-71917.0	1	p3	(CTT)5	15	24	38
Cluster-71924.0	3	p3	(GGT)5	15	424	438
Cluster-71961.0	1	p3	(GCT)5	15	424	438
Cluster-71966.0	1	p3	(GCA)5	15	28	42
Cluster-71966.0	2	p3	(CAC)5	15	1363	1377
Cluster-71978.0	1	p3	(CTT)5	15	554	568
Cluster-71981.0	1	p3	(TTA)5	15	33	47
Cluster-71985.1	1	p3	(AAT)5	15	1154	1168
Cluster-72003.0	1	p3	(TTC)5	15	530	544
Cluster-72013.0	1	p3	(AAG)5	15	263	277
Cluster-72041.0	2	p3	(GCC)5	15	570	584
Cluster-72059.0	1	p3	(TCT)5	15	270	284
Cluster-72103.0	1	p3	(GAA)5	15	1508	1522
Cluster-72125.1	1	p3	(AGA)5	15	59	73
Cluster-72150.0	1	p3	(GCC)5	15	996	1010
Cluster-72164.0	1	p3	(GCA)5	15	858	872
Cluster-72167.1	2	p3	(CAG)5	15	452	466
Cluster-72167.3	2	p3	(CAG)5	15	452	466
Cluster-72167.4	2	p3	(CAG)5	15	453	467
Cluster-72167.5	2	p3	(CAG)5	15	452	466
Cluster-72167.7	2	p3	(CAG)5	15	452	466
Cluster-72167.8	2	p3	(CAG)5	15	452	466
Cluster-72230.1	1	p3	(CAG)5	15	472	486
Cluster-72235.4	2	p3	(GAT)5	15	7016	7030
Cluster-72235.5	2	p3	(GAT)5	15	7016	7030
Cluster-72256.0	1	p3	(GAT)5	15	352	366
Cluster-72322.0	1	p3	(CTA)5	15	156	170
Cluster-72343.0	1	p3	(TAT)5	15	677	691
Cluster-72361.0	1	p3	(CTG)5	15	1150	1164
Cluster-72435.0	1	p3	(AGA)5	15	265	279
Cluster-72435.4	1	p3	(AGA)5	15	2684	2698
Cluster-72435.5	1	p3	(AGA)5	15	1800	1814
Cluster-72435.6	1	p3	(AGA)5	15	1648	1662
Cluster-72435.7	1	p3	(AGA)5	15	2682	2696
Cluster-72435.9	1	p3	(AGA)5	15	1904	1918
Cluster-72490.0	1	p3	(GGA)5	15	499	513
Cluster-72579.1	2	p3	(TCT)5	15	928	942
Cluster-7260.0	1	p3	(TAG)5	15	51	65
Cluster-72600.1	1	p3	(TTA)5	15	51	65
Cluster-72600.3	1	p3	(TTA)5	15	103	117
Cluster-72678.0	2	p3	(GAT)5	15	277	291
Cluster-72720.0	1	p3	(AGA)5	15	1897	1911
Cluster-72720.1	1	p3	(AGA)5	15	1185	1199
Cluster-72733.0	1	p3	(GCT)5	15	576	590
Cluster-72773.0	2	p3	(ATG)5	15	538	552
Cluster-72778.0	1	p3	(TTC)5	15	870	884
Cluster-72807.0	1	p3	(AAT)5	15	36	50
Cluster-72831.26	1	p3	(TCA)5	15	1374	1388
Cluster-72842.0	1	p3	(ATC)5	15	71	85
Cluster-72859.2	1	p3	(TAA)5	15	1935	1949
Cluster-72859.3	1	p3	(TAA)5	15	2841	2855
Cluster-72859.4	1	p3	(TAA)5	15	2035	2049
Cluster-72859.5	2	p3	(TAA)5	15	2962	2976
Cluster-72859.7	1	p3	(TAA)5	15	2898	2912
Cluster-72880.1	1	p3	(GTG)5	15	547	561
Cluster-72902.2	2	p3	(ATT)5	15	1558	1572
Cluster-72911.0	1	p3	(TTC)5	15	2321	2335
Cluster-72919.0	1	p3	(GAA)5	15	30	44
Cluster-72947.0	3	p3	(GTG)5	15	1028	1042
Cluster-72961.0	1	p3	(CAG)5	15	845	859
Cluster-73035.0	1	p3	(CCA)5	15	245	259
Cluster-73042.0	1	p3	(TCT)5	15	1652	1666
Cluster-73100.2	1	p3	(AAG)5	15	1064	1078
Cluster-73117.0	1	p3	(TTA)5	15	701	715
Cluster-73158.0	1	p3	(TTC)5	15	623	637
Cluster-73170.0	1	p3	(TAT)5	15	209	223
Cluster-73194.0	1	p3	(CTC)5	15	51	65
Cluster-73216.2	1	p3	(AGC)5	15	51	65
Cluster-73216.3	1	p3	(AGC)5	15	51	65
Cluster-73216.4	1	p3	(AGC)5	15	51	65
Cluster-73314.1	2	p3	(GCG)5	15	877	891
Cluster-73322.1	1	p3	(ACA)5	15	438	452
Cluster-73322.1	2	p3	(AGG)5	15	2276	2290
Cluster-73322.2	1	p3	(ACA)5	15	438	452
Cluster-73322.2	2	p3	(AGG)5	15	2903	2917
Cluster-73354.0	1	p3	(TTC)5	15	2331	2345
Cluster-73354.1	1	p3	(TTC)5	15	2728	2742
Cluster-73354.3	1	p3	(TTC)5	15	2287	2301
Cluster-73354.7	1	p3	(TTC)5	15	2375	2389
Cluster-73412.10	1	p3	(AGT)5	15	530	544
Cluster-73412.9	1	p3	(AGT)5	15	541	555
Cluster-73422.0	2	p3	(TAT)5	15	4005	4019
Cluster-73422.1	1	p3	(TAT)5	15	473	487
Cluster-73458.0	2	p3	(TTC)5	15	154	168
Cluster-73463.0	1	p3	(TTC)5	15	370	384
Cluster-73466.0	1	p3	(GGT)5	15	679	693
Cluster-73471.14	3	p3	(ATA)5	15	1802	1816
Cluster-73504.0	1	p3	(TTG)5	15	596	610
Cluster-73569.0	1	p3	(CCT)5	15	1684	1698
Cluster-73600.0	1	p3	(TCA)5	15	1380	1394
Cluster-73603.0	1	p3	(AGT)5	15	219	233
Cluster-73618.0	1	p3	(GAA)5	15	928	942
Cluster-73642.3	1	p3	(CTA)5	15	1776	1790
Cluster-73675.0	2	p3	(CCA)5	15	306	320
Cluster-73687.0	1	p3	(ACC)5	15	105	119
Cluster-73687.1	1	p3	(ACC)5	15	105	119
Cluster-73707.1	1	p3	(TGG)5	15	342	356
Cluster-73707.2	1	p3	(TGG)5	15	436	450
Cluster-73735.1	1	p3	(TAA)5	15	43	57
Cluster-73735.2	1	p3	(TAA)5	15	43	57
Cluster-73735.3	1	p3	(TAA)5	15	43	57
Cluster-73735.4	1	p3	(TAA)5	15	43	57
Cluster-73735.5	1	p3	(TAA)5	15	43	57
Cluster-73735.6	1	p3	(TAA)5	15	43	57
Cluster-73748.1	1	p3	(ATC)5	15	229	243
Cluster-73790.0	1	p3	(TAA)5	15	316	330
Cluster-73916.0	1	p3	(TCC)5	15	702	716
Cluster-73916.1	1	p3	(TCC)5	15	702	716
Cluster-73938.0	3	p3	(TGC)5	15	1442	1456
Cluster-73938.1	2	p3	(TGC)5	15	1553	1567
Cluster-73954.1	1	p3	(GAA)5	15	206	220
Cluster-73958.5	1	p3	(GAC)5	15	247	261
Cluster-73959.1	1	p3	(TCC)5	15	350	364
Cluster-73959.2	1	p3	(TCC)5	15	350	364
Cluster-74100.0	1	p3	(CTC)5	15	55	69
Cluster-74100.1	1	p3	(CTC)5	15	55	69
Cluster-74121.1	1	p3	(CCA)5	15	1529	1543
Cluster-74121.2	1	p3	(CCA)5	15	1452	1466
Cluster-74121.3	2	p3	(CCA)5	15	1611	1625
Cluster-74121.4	1	p3	(CCA)5	15	1452	1466
Cluster-74121.5	2	p3	(CCA)5	15	2696	2710
Cluster-74121.6	2	p3	(CCA)5	15	3167	3181
Cluster-74121.7	2	p3	(CCA)5	15	3088	3102
Cluster-74121.8	1	p3	(CCA)5	15	1373	1387
Cluster-74125.1	1	p3	(TAT)5	15	1513	1527
Cluster-74133.0	1	p3	(ATT)5	15	422	436
Cluster-74133.1	1	p3	(AAT)5	15	75	89
Cluster-74134.2	1	p3	(AGC)5	15	1858	1872
Cluster-74134.3	1	p3	(AGC)5	15	1785	1799
Cluster-74134.4	1	p3	(AGC)5	15	1802	1816
Cluster-74181.23	1	p3	(GAA)5	15	712	726
Cluster-74181.24	1	p3	(GAA)5	15	712	726
Cluster-74192.0	1	p3	(GAT)5	15	498	512
Cluster-74273.0	1	p3	(AGT)5	15	220	234
Cluster-74287.0	1	p3	(AAT)5	15	783	797
Cluster-74291.0	1	p3	(GGC)5	15	621	635
Cluster-74371.0	1	p3	(CTT)5	15	105	119
Cluster-74392.0	1	p3	(ATG)5	15	316	330
Cluster-74477.12	1	p3	(TTC)5	15	265	279
Cluster-74477.3	1	p3	(AAG)5	15	349	363
Cluster-74477.5	1	p3	(AAG)5	15	349	363
Cluster-74477.7	1	p3	(AAG)5	15	449	463
Cluster-74586.0	1	p3	(AGA)5	15	292	306
Cluster-74590.0	2	p3	(CCA)5	15	359	373
Cluster-74749.0	1	p3	(GAA)5	15	866	880
Cluster-74749.0	2	p3	(GAA)5	15	2472	2486
Cluster-74786.0	1	p3	(GCA)5	15	245	259
Cluster-74810.9	2	p3	(ATT)5	15	1908	1922
Cluster-74839.0	1	p3	(GAA)5	15	603	617
Cluster-74851.0	1	p3	(TTC)5	15	12	26
Cluster-74853.0	1	p3	(TAA)5	15	206	220
Cluster-74858.0	1	p3	(CCA)5	15	165	179
Cluster-74965.0	1	p3	(GAA)5	15	497	511
Cluster-75055.1	1	p3	(GGT)5	15	2627	2641
Cluster-75057.0	1	p3	(CTG)5	15	375	389
Cluster-75069.0	1	p3	(AAG)5	15	364	378
Cluster-75081.0	1	p3	(GGT)5	15	648	662
Cluster-75105.0	1	p3	(GAA)5	15	196	210
Cluster-75117.1	1	p3	(CAT)5	15	768	782
Cluster-75117.2	1	p3	(CAT)5	15	1610	1624
Cluster-75156.0	1	p3	(TGA)5	15	961	975
Cluster-75164.0	1	p3	(CAA)5	15	848	862
Cluster-75164.1	1	p3	(CAA)5	15	392	406
Cluster-7519.0	1	p3	(TTC)5	15	29	43
Cluster-75190.0	1	p3	(TAT)5	15	40	54
Cluster-75215.0	1	p3	(TCA)5	15	1927	1941
Cluster-75215.3	1	p3	(TCA)5	15	1627	1641
Cluster-75231.1	1	p3	(GGT)5	15	929	943
Cluster-75231.2	1	p3	(CTT)5	15	847	861
Cluster-75231.3	1	p3	(CTT)5	15	847	861
Cluster-75245.0	1	p3	(TTC)5	15	43	57
Cluster-75279.0	2	p3	(CTA)5	15	2077	2091
Cluster-75294.1	1	p3	(ATA)5	15	352	366
Cluster-75323.1	1	p3	(TAG)5	15	1679	1693
Cluster-75323.1	2	p3	(CTA)5	15	2363	2377
Cluster-75323.3	2	p3	(CTA)5	15	2367	2381
Cluster-75407.2	2	p3	(TAT)5	15	1211	1225
Cluster-75420.3	1	p3	(TTA)5	15	72	86
Cluster-75440.0	1	p3	(ATG)5	15	2677	2691
Cluster-75476.2	1	p3	(AAT)5	15	92	106
Cluster-75476.3	1	p3	(AAT)5	15	92	106
Cluster-75486.0	1	p3	(TTC)5	15	586	600
Cluster-75494.1	1	p3	(TCT)5	15	964	978
Cluster-75494.2	1	p3	(TCT)5	15	1778	1792
Cluster-75500.0	2	p3	(CCA)5	15	332	346
Cluster-75515.0	1	p3	(GGC)5	15	3964	3978
Cluster-75536.0	1	p3	(TCT)5	15	459	473
Cluster-75592.1	1	p3	(CTC)5	15	742	756
Cluster-75607.0	1	p3	(TTA)5	15	436	450
Cluster-75609.1	1	p3	(TAA)5	15	203	217
Cluster-75633.0	1	p3	(TTC)5	15	169	183
Cluster-75663.0	1	p3	(CTT)5	15	502	516
Cluster-75692.0	1	p3	(TAT)5	15	1001	1015
Cluster-75708.1	2	p3	(AAT)5	15	1963	1977
Cluster-75731.0	1	p3	(ATA)5	15	271	285
Cluster-75738.0	1	p3	(AAT)5	15	212	226
Cluster-75824.0	2	p3	(GAG)5	15	425	439
Cluster-75824.1	2	p3	(GAG)5	15	425	439
Cluster-75835.3	1	p3	(GAC)5	15	123	137
Cluster-75857.0	2	p3	(TCA)5	15	1215	1229
Cluster-75875.0	1	p3	(GTG)5	15	918	932
Cluster-75914.4	1	p3	(TCC)5	15	138	152
Cluster-75924.20	1	p3	(GAA)5	15	2052	2066
Cluster-75924.23	2	p3	(GAA)5	15	1001	1015
Cluster-75969.0	1	p3	(GTC)5	15	98	112
Cluster-75985.0	1	p3	(CTT)5	15	629	643
Cluster-76025.1	1	p3	(CAG)5	15	2734	2748
Cluster-76025.2	1	p3	(CAG)5	15	2335	2349
Cluster-76025.3	1	p3	(CAG)5	15	972	986
Cluster-76025.5	1	p3	(CAG)5	15	2457	2471
Cluster-76025.6	2	p3	(CAG)5	15	4413	4427
Cluster-76025.7	2	p3	(CAG)5	15	4033	4047
Cluster-76025.8	1	p3	(CAG)5	15	1168	1182
Cluster-76112.0	1	p3	(TGG)5	15	129	143
Cluster-76207.0	1	p3	(CAG)5	15	948	962
Cluster-76242.0	2	p3	(GAG)5	15	494	508
Cluster-76245.1	1	p3	(TTA)5	15	2013	2027
Cluster-76245.3	1	p3	(TTA)5	15	1607	1621
Cluster-76247.0	1	p3	(CCG)5	15	142	156
Cluster-76288.0	2	p3	(CAA)5	15	593	607
Cluster-76307.0	2	p3	(TAA)5	15	2171	2185
Cluster-76333.0	1	p3	(TTA)5	15	44	58
Cluster-76399.0	1	p3	(TGA)5	15	1225	1239
Cluster-76401.0	1	p3	(GCT)5	15	619	633
Cluster-76419.1	1	p3	(AGG)5	15	154	168
Cluster-76419.10	1	p3	(AGG)5	15	154	168
Cluster-76419.2	1	p3	(AGG)5	15	154	168
Cluster-76419.3	1	p3	(AGG)5	15	154	168
Cluster-76419.5	1	p3	(AGG)5	15	154	168
Cluster-76442.0	1	p3	(GAA)5	15	599	613
Cluster-76462.0	1	p3	(AGA)5	15	409	423
Cluster-7647.0	1	p3	(CCA)5	15	1	15
Cluster-76479.0	1	p3	(CAG)5	15	357	371
Cluster-76587.0	2	p3	(CCT)5	15	2363	2377
Cluster-76592.0	1	p3	(GCT)5	15	2022	2036
Cluster-76598.0	1	p3	(TAT)5	15	332	346
Cluster-76601.0	1	p3	(CAT)5	15	501	515
Cluster-76605.0	2	p3	(CAA)5	15	256	270
Cluster-76622.0	1	p3	(CAA)5	15	60	74
Cluster-76644.0	2	p3	(TGC)5	15	1078	1092
Cluster-76644.0	3	p3	(AGG)5	15	2103	2117
Cluster-76695.0	1	p3	(TGC)5	15	675	689
Cluster-76745.0	1	p3	(CAT)5	15	126	140
Cluster-76791.10	1	p3	(AAG)5	15	2037	2051
Cluster-76836.0	1	p3	(GGA)5	15	907	921
Cluster-76845.2	1	p3	(TCT)5	15	4159	4173
Cluster-76845.3	1	p3	(TCT)5	15	3828	3842
Cluster-76845.6	1	p3	(TCT)5	15	4268	4282
Cluster-76845.7	1	p3	(TCT)5	15	436	450
Cluster-76889.0	1	p3	(TCG)5	15	1545	1559
Cluster-76893.1	1	p3	(CAC)5	15	398	412
Cluster-76893.10	1	p3	(CAC)5	15	477	491
Cluster-76893.11	1	p3	(CAC)5	15	1542	1556
Cluster-76893.2	1	p3	(CAC)5	15	776	790
Cluster-76893.3	1	p3	(CAC)5	15	696	710
Cluster-76893.4	1	p3	(CAC)5	15	1446	1460
Cluster-76893.5	1	p3	(CAC)5	15	656	670
Cluster-76893.6	1	p3	(CAC)5	15	752	766
Cluster-76893.8	1	p3	(CAC)5	15	671	685
Cluster-76893.9	1	p3	(CAC)5	15	1244	1258
Cluster-76963.0	1	p3	(GGT)5	15	42	56
Cluster-76963.1	1	p3	(GGT)5	15	42	56
Cluster-76964.1	1	p3	(CAT)5	15	665	679
Cluster-76964.2	1	p3	(CAT)5	15	335	349
Cluster-76968.0	2	p3	(GAT)5	15	885	899
Cluster-76979.0	2	p3	(ATA)5	15	2204	2218
Cluster-77009.0	1	p3	(AGG)5	15	217	231
Cluster-77009.1	2	p3	(GGA)5	15	292	306
Cluster-77028.0	1	p3	(CAT)5	15	585	599
Cluster-77033.0	3	p3	(GAA)5	15	2254	2268
Cluster-77037.0	1	p3	(TTC)5	15	46	60
Cluster-77157.0	1	p3	(ATA)5	15	1390	1404
Cluster-77169.0	1	p3	(CTT)5	15	328	342
Cluster-77181.0	2	p3	(TTC)5	15	1037	1051
Cluster-77229.0	1	p3	(CAC)5	15	309	323
Cluster-77256.0	1	p3	(TAA)5	15	25	39
Cluster-77267.10	1	p3	(ATT)5	15	119	133
Cluster-77283.1	2	p3	(GAA)5	15	4467	4481
Cluster-77283.2	2	p3	(GAA)5	15	4371	4385
Cluster-77283.3	2	p3	(GAA)5	15	2569	2583
Cluster-77283.4	2	p3	(GAA)5	15	1714	1728
Cluster-77283.5	2	p3	(GAA)5	15	3685	3699
Cluster-77283.6	2	p3	(GAA)5	15	1115	1129
Cluster-77283.7	2	p3	(GAA)5	15	1699	1713
Cluster-77283.8	2	p3	(GAA)5	15	1787	1801
Cluster-77346.0	1	p3	(AGA)5	15	265	279
Cluster-77354.0	1	p3	(TAG)5	15	48	62
Cluster-77418.0	2	p3	(GAA)5	15	690	704
Cluster-77446.15	1	p3	(CAT)5	15	1738	1752
Cluster-77454.8	1	p3	(TTC)5	15	166	180
Cluster-77454.9	1	p3	(TTC)5	15	166	180
Cluster-77466.0	2	p3	(TAT)5	15	1278	1292
Cluster-77466.1	1	p3	(TAT)5	15	908	922
Cluster-77473.1	1	p3	(AGG)5	15	2087	2101
Cluster-77478.0	1	p3	(TTG)5	15	520	534
Cluster-77540.1	1	p3	(TCA)5	15	530	544
Cluster-77543.0	2	p3	(CTC)5	15	515	529
Cluster-77549.0	1	p3	(ATA)5	15	2314	2328
Cluster-77554.0	2	p3	(TTC)5	15	731	745
Cluster-77576.0	1	p3	(TGG)5	15	412	426
Cluster-7761.0	1	p3	(CGC)5	15	331	345
Cluster-77624.10	1	p3	(ACC)5	15	2771	2785
Cluster-77624.11	1	p3	(ACC)5	15	2771	2785
Cluster-77624.12	1	p3	(ACC)5	15	2722	2736
Cluster-77624.13	1	p3	(ACC)5	15	2850	2864
Cluster-77624.2	1	p3	(ACC)5	15	2931	2945
Cluster-77624.3	1	p3	(ACC)5	15	2710	2724
Cluster-77624.4	1	p3	(ACC)5	15	2771	2785
Cluster-77624.5	1	p3	(ACC)5	15	2771	2785
Cluster-77624.6	1	p3	(ACC)5	15	526	540
Cluster-77624.8	1	p3	(ACC)5	15	2722	2736
Cluster-77624.9	1	p3	(ACC)5	15	2771	2785
Cluster-77646.0	2	p3	(ATG)5	15	1756	1770
Cluster-77667.0	1	p3	(GGT)5	15	138	152
Cluster-77691.1	2	p3	(GAG)5	15	1957	1971
Cluster-77691.2	1	p3	(GAG)5	15	1320	1334
Cluster-77691.8	1	p3	(GAG)5	15	1950	1964
Cluster-77693.1	1	p3	(TTC)5	15	271	285
Cluster-77693.2	1	p3	(TTC)5	15	271	285
Cluster-77704.4	1	p3	(GTG)5	15	503	517
Cluster-77763.0	1	p3	(TGA)5	15	1128	1142
Cluster-77834.0	1	p3	(AAG)5	15	651	665
Cluster-77859.0	1	p3	(TGT)5	15	1404	1418
Cluster-77870.0	1	p3	(GAA)5	15	1581	1595
Cluster-77875.1	1	p3	(TCT)5	15	297	311
Cluster-77933.0	1	p3	(GAA)5	15	425	439
Cluster-77933.1	1	p3	(AGA)5	15	1978	1992
Cluster-77955.2	1	p3	(CAT)5	15	1375	1389
Cluster-77959.1	1	p3	(GTG)5	15	1082	1096
Cluster-77966.10	1	p3	(GAA)5	15	3192	3206
Cluster-77966.11	1	p3	(AGC)5	15	1901	1915
Cluster-78021.0	1	p3	(ATC)5	15	445	459
Cluster-78039.0	1	p3	(CAT)5	15	524	538
Cluster-78043.1	1	p3	(TTA)5	15	1333	1347
Cluster-78074.0	1	p3	(TCC)5	15	446	460
Cluster-78079.0	1	p3	(GAT)5	15	2492	2506
Cluster-78079.1	1	p3	(GAT)5	15	5285	5299
Cluster-78079.2	1	p3	(GAT)5	15	5640	5654
Cluster-78079.3	1	p3	(GAT)5	15	2559	2573
Cluster-78125.1	2	p3	(CTC)5	15	3472	3486
Cluster-78132.10	1	p3	(CAG)5	15	214	228
Cluster-78132.12	1	p3	(CAG)5	15	214	228
Cluster-78132.7	1	p3	(CAG)5	15	214	228
Cluster-78132.9	1	p3	(CAG)5	15	214	228
Cluster-78186.0	1	p3	(CTT)5	15	209	223
Cluster-78207.0	1	p3	(ACT)5	15	118	132
Cluster-78212.1	1	p3	(TGG)5	15	768	782
Cluster-78227.0	2	p3	(GAG)5	15	151	165
Cluster-78249.0	1	p3	(GGC)5	15	105	119
Cluster-78286.1	1	p3	(TAC)5	15	43	57
Cluster-78286.2	1	p3	(TAC)5	15	43	57
Cluster-78288.0	1	p3	(GAT)5	15	320	334
Cluster-78316.0	1	p3	(CCT)5	15	470	484
Cluster-78327.0	1	p3	(TCT)5	15	1	15
Cluster-78336.5	1	p3	(TCT)5	15	219	233
Cluster-78339.0	1	p3	(GAA)5	15	1130	1144
Cluster-78378.0	1	p3	(CTC)5	15	286	300
Cluster-78394.0	2	p3	(TTA)5	15	853	867
Cluster-78408.0	1	p3	(CAA)5	15	158	172
Cluster-78418.0	1	p3	(GAA)5	15	305	319
Cluster-78444.0	2	p3	(TCT)5	15	1545	1559
Cluster-78469.0	1	p3	(TTC)5	15	466	480
Cluster-78480.1	1	p3	(TAT)5	15	1907	1921
Cluster-78485.0	1	p3	(CTG)5	15	314	328
Cluster-78494.1	2	p3	(TGC)5	15	4813	4827
Cluster-78494.2	2	p3	(TGC)5	15	4842	4856
Cluster-78494.5	1	p3	(TGC)5	15	2043	2057
Cluster-78494.6	1	p3	(TGC)5	15	4224	4238
Cluster-78494.7	2	p3	(TGC)5	15	3665	3679
Cluster-78494.8	1	p3	(TGC)5	15	4030	4044
Cluster-78543.31	1	p3	(TAT)5	15	104	118
Cluster-78568.0	4	p3	(CTG)5	15	781	795
Cluster-78600.0	1	p3	(GTT)5	15	900	914
Cluster-78603.0	1	p3	(AAT)5	15	133	147
Cluster-78616.0	1	p3	(GAA)5	15	1472	1486
Cluster-78621.0	3	p3	(GTC)5	15	5174	5188
Cluster-78641.0	1	p3	(CTA)5	15	343	357
Cluster-78641.2	1	p3	(CTA)5	15	1141	1155
Cluster-78641.5	1	p3	(CTA)5	15	1232	1246
Cluster-78647.0	1	p3	(AGC)5	15	538	552
Cluster-78647.1	1	p3	(AGC)5	15	538	552
Cluster-78647.2	1	p3	(AGC)5	15	538	552
Cluster-78647.4	1	p3	(AGC)5	15	647	661
Cluster-78647.5	1	p3	(AGC)5	15	538	552
Cluster-78647.6	1	p3	(AGC)5	15	538	552
Cluster-78649.0	1	p3	(GAC)5	15	1645	1659
Cluster-78649.1	1	p3	(ATT)5	15	2045	2059
Cluster-78649.1	2	p3	(GAC)5	15	4538	4552
Cluster-78649.2	1	p3	(GAC)5	15	321	335
Cluster-78654.0	2	p3	(AGC)5	15	923	937
Cluster-78657.1	1	p3	(GAG)5	15	564	578
Cluster-78669.0	1	p3	(GGT)5	15	1317	1331
Cluster-78706.0	1	p3	(CTT)5	15	1689	1703
Cluster-78706.1	1	p3	(GCT)5	15	1787	1801
Cluster-78749.0	1	p3	(CTT)5	15	34	48
Cluster-78848.0	1	p3	(GAA)5	15	3606	3620
Cluster-78876.10	1	p3	(AAG)5	15	212	226
Cluster-78876.12	1	p3	(AAG)5	15	212	226
Cluster-78876.13	1	p3	(AAG)5	15	212	226
Cluster-78876.16	1	p3	(AAG)5	15	212	226
Cluster-78876.4	1	p3	(AAG)5	15	212	226
Cluster-78876.5	1	p3	(AAG)5	15	212	226
Cluster-78881.0	1	p3	(GAA)5	15	927	941
Cluster-78889.0	2	p3	(ATT)5	15	277	291
Cluster-78920.0	2	p3	(AGA)5	15	486	500
Cluster-78950.0	1	p3	(AAG)5	15	117	131
Cluster-78953.0	1	p3	(ATT)5	15	928	942
Cluster-78960.0	1	p3	(TAT)5	15	833	847
Cluster-78979.1	1	p3	(CTG)5	15	819	833
Cluster-79019.0	2	p3	(GAA)5	15	1471	1485
Cluster-79022.0	2	p3	(ACC)5	15	427	441
Cluster-79075.0	1	p3	(GAA)5	15	2061	2075
Cluster-79078.0	1	p3	(GCT)5	15	1445	1459
Cluster-79085.0	1	p3	(TGA)5	15	390	404
Cluster-79085.1	1	p3	(TGA)5	15	390	404
Cluster-79090.0	2	p3	(GGT)5	15	898	912
Cluster-79095.0	1	p3	(TTC)5	15	4	18
Cluster-79131.0	1	p3	(CCA)5	15	392	406
Cluster-79169.0	1	p3	(CAG)5	15	227	241
Cluster-79185.0	2	p3	(TAA)5	15	993	1007
Cluster-79216.2	1	p3	(AGA)5	15	62	76
Cluster-79234.54	1	p3	(TTG)5	15	2148	2162
Cluster-79234.55	1	p3	(TTG)5	15	2633	2647
Cluster-79270.0	1	p3	(TAT)5	15	420	434
Cluster-79292.0	1	p3	(ACC)5	15	105	119
Cluster-79302.0	1	p3	(CCA)5	15	457	471
Cluster-79303.11	1	p3	(ATG)5	15	352	366
Cluster-79303.9	1	p3	(ATG)5	15	416	430
Cluster-79306.0	1	p3	(TTC)5	15	443	457
Cluster-79337.37	1	p3	(GCA)5	15	93	107
Cluster-7934.0	1	p3	(AGC)5	15	127	141
Cluster-79340.0	1	p3	(CTC)5	15	18	32
Cluster-79347.0	1	p3	(CCA)5	15	255	269
Cluster-79348.1	1	p3	(CTG)5	15	1459	1473
Cluster-79348.2	1	p3	(CTG)5	15	1228	1242
Cluster-79413.0	1	p3	(TCC)5	15	2169	2183
Cluster-79418.0	1	p3	(CTT)5	15	175	189
Cluster-79466.3	1	p3	(CAT)5	15	2099	2113
Cluster-79468.2	1	p3	(GAT)5	15	5068	5082
Cluster-79468.5	1	p3	(GAT)5	15	5480	5494
Cluster-79487.0	1	p3	(ATA)5	15	141	155
Cluster-79506.0	2	p3	(CAG)5	15	1480	1494
Cluster-79536.1	1	p3	(TTC)5	15	1	15
Cluster-79537.0	2	p3	(AGG)5	15	1881	1895
Cluster-79546.0	2	p3	(CTT)5	15	282	296
Cluster-79591.0	1	p3	(TAT)5	15	97	111
Cluster-79591.0	2	p3	(CAT)5	15	386	400
Cluster-79621.0	1	p3	(GAC)5	15	476	490
Cluster-79621.0	2	p3	(GAC)5	15	617	631
Cluster-79621.1	1	p3	(GAC)5	15	476	490
Cluster-79621.1	2	p3	(GAC)5	15	617	631
Cluster-79621.2	1	p3	(GAC)5	15	476	490
Cluster-79621.3	1	p3	(GAC)5	15	476	490
Cluster-79621.3	2	p3	(GAC)5	15	617	631
Cluster-79633.1	2	p3	(TCC)5	15	2838	2852
Cluster-79649.0	1	p3	(GGA)5	15	88	102
Cluster-79649.1	1	p3	(GGA)5	15	88	102
Cluster-79649.10	1	p3	(GGA)5	15	88	102
Cluster-79649.2	1	p3	(GGA)5	15	88	102
Cluster-79649.3	1	p3	(GGA)5	15	88	102
Cluster-79649.4	1	p3	(GGA)5	15	88	102
Cluster-79649.5	1	p3	(GGA)5	15	88	102
Cluster-79649.6	1	p3	(GGA)5	15	88	102
Cluster-79649.7	1	p3	(GGA)5	15	88	102
Cluster-79649.8	1	p3	(GGA)5	15	88	102
Cluster-79649.9	1	p3	(GGA)5	15	88	102
Cluster-79679.0	1	p3	(GAA)5	15	925	939
Cluster-79692.3	2	p3	(ATA)5	15	1704	1718
Cluster-79692.4	2	p3	(ATA)5	15	1547	1561
Cluster-79692.5	2	p3	(ATA)5	15	1800	1814
Cluster-79692.6	1	p3	(ATA)5	15	1116	1130
Cluster-79724.0	1	p3	(CTT)5	15	127	141
Cluster-79733.0	1	p3	(ATT)5	15	531	545
Cluster-79747.0	1	p3	(GAA)5	15	354	368
Cluster-79808.0	1	p3	(AAG)5	15	759	773
Cluster-79819.6	1	p3	(TGC)5	15	30	44
Cluster-79845.1	1	p3	(TAT)5	15	49	63
Cluster-79894.1	1	p3	(TAA)5	15	664	678
Cluster-79894.1	2	p3	(CTC)5	15	928	942
Cluster-79894.1	3	p3	(ATT)5	15	2366	2380
Cluster-79894.2	1	p3	(TAA)5	15	664	678
Cluster-79894.2	2	p3	(CTC)5	15	928	942
Cluster-79894.2	4	p3	(ATT)5	15	2687	2701
Cluster-79894.3	1	p3	(TAA)5	15	664	678
Cluster-79894.3	2	p3	(CTC)5	15	929	943
Cluster-79894.3	3	p3	(ATT)5	15	2472	2486
Cluster-79894.4	1	p3	(TAA)5	15	662	676
Cluster-79894.4	2	p3	(CTC)5	15	927	941
Cluster-79894.5	1	p3	(TAA)5	15	664	678
Cluster-79894.5	2	p3	(CTC)5	15	928	942
Cluster-79894.5	3	p3	(ATT)5	15	2571	2585
Cluster-79894.6	1	p3	(TAA)5	15	664	678
Cluster-79894.6	2	p3	(CTC)5	15	928	942
Cluster-79894.6	4	p3	(ATT)5	15	2767	2781
Cluster-79926.2	1	p3	(CAC)5	15	337	351
Cluster-79928.0	1	p3	(TTC)5	15	507	521
Cluster-79943.0	1	p3	(TAT)5	15	117	131
Cluster-79948.0	2	p3	(TTA)5	15	1090	1104
Cluster-79948.0	4	p3	(ATT)5	15	1734	1748
Cluster-79983.11	1	p3	(TAT)5	15	1685	1699
Cluster-80009.0	1	p3	(CTG)5	15	161	175
Cluster-80024.2	3	p3	(AGC)5	15	3024	3038
Cluster-80024.3	2	p3	(AGC)5	15	1902	1916
Cluster-80038.1	1	p3	(TAC)5	15	342	356
Cluster-80045.1	2	p3	(AGA)5	15	509	523
Cluster-80045.2	1	p3	(AGA)5	15	336	350
Cluster-80045.3	1	p3	(AGA)5	15	336	350
Cluster-80045.4	1	p3	(AGA)5	15	336	350
Cluster-80052.0	1	p3	(AGA)5	15	1621	1635
Cluster-80097.1	1	p3	(CAT)5	15	2181	2195
Cluster-80158.0	1	p3	(CTG)5	15	463	477
Cluster-80161.0	1	p3	(CCT)5	15	1271	1285
Cluster-80161.13	1	p3	(AGC)5	15	903	917
Cluster-80161.14	1	p3	(AGC)5	15	879	893
Cluster-80161.2	1	p3	(AGC)5	15	860	874
Cluster-80161.3	1	p3	(AGC)5	15	903	917
Cluster-80161.4	1	p3	(AGC)5	15	903	917
Cluster-80161.5	1	p3	(AGC)5	15	903	917
Cluster-80176.0	1	p3	(GAT)5	15	1358	1372
Cluster-80228.0	1	p3	(CCG)5	15	546	560
Cluster-80236.0	1	p3	(GCA)5	15	1991	2005
Cluster-80247.0	1	p3	(GAA)5	15	2775	2789
Cluster-80248.0	1	p3	(CTT)5	15	206	220
Cluster-80265.3	1	p3	(GAG)5	15	465	479
Cluster-80297.4	1	p3	(ATA)5	15	1111	1125
Cluster-80297.6	1	p3	(ATA)5	15	950	964
Cluster-80308.0	1	p3	(TAC)5	15	856	870
Cluster-80337.1	2	p3	(GAA)5	15	1842	1856
Cluster-80403.0	2	p3	(AGG)5	15	293	307
Cluster-80410.0	2	p3	(GCA)5	15	3557	3571
Cluster-80413.0	1	p3	(GAA)5	15	765	779
Cluster-80423.1	1	p3	(TTA)5	15	522	536
Cluster-80440.0	1	p3	(ACT)5	15	156	170
Cluster-80471.13	1	p3	(CGC)5	15	165	179
Cluster-80471.14	1	p3	(CGC)5	15	165	179
Cluster-80471.16	1	p3	(CGC)5	15	165	179
Cluster-80471.5	1	p3	(CGC)5	15	165	179
Cluster-80511.1	1	p3	(CTG)5	15	236	250
Cluster-80557.2	2	p3	(TCC)5	15	158	172
Cluster-80585.0	1	p3	(ATG)5	15	1192	1206
Cluster-80606.10	1	p3	(TCC)5	15	157	171
Cluster-80606.2	1	p3	(TCC)5	15	431	445
Cluster-80606.3	1	p3	(TCC)5	15	431	445
Cluster-80606.4	1	p3	(TCC)5	15	157	171
Cluster-80606.5	1	p3	(TCC)5	15	431	445
Cluster-80606.6	1	p3	(TCC)5	15	431	445
Cluster-80606.7	1	p3	(TCC)5	15	431	445
Cluster-80640.0	1	p3	(AAT)5	15	842	856
Cluster-80654.0	1	p3	(CCA)5	15	510	524
Cluster-80659.2	1	p3	(AAT)5	15	1126	1140
Cluster-80700.4	1	p3	(TGC)5	15	1308	1322
Cluster-80700.6	1	p3	(TGC)5	15	1303	1317
Cluster-80700.7	1	p3	(TGC)5	15	1456	1470
Cluster-80716.0	2	p3	(AAT)5	15	1099	1113
Cluster-80793.2	1	p3	(CTC)5	15	1946	1960
Cluster-80793.5	1	p3	(CTC)5	15	1466	1480
Cluster-80857.0	1	p3	(GTG)5	15	2271	2285
Cluster-80857.1	1	p3	(GTG)5	15	2216	2230
Cluster-80857.2	1	p3	(GTG)5	15	2117	2131
Cluster-80857.3	1	p3	(GTG)5	15	2172	2186
Cluster-80857.6	1	p3	(GTG)5	15	2276	2290
Cluster-80857.7	3	p3	(GTG)5	15	3007	3021
Cluster-80857.8	3	p3	(GTG)5	15	1677	1691
Cluster-80860.3	1	p3	(AGC)5	15	615	629
Cluster-80860.7	1	p3	(AGC)5	15	615	629
Cluster-80860.7	2	p3	(CAG)5	15	1769	1783
Cluster-80861.0	1	p3	(CAC)5	15	318	332
Cluster-80870.1	3	p3	(AGC)5	15	997	1011
Cluster-80870.10	3	p3	(AGC)5	15	997	1011
Cluster-80870.11	3	p3	(AGC)5	15	997	1011
Cluster-80870.12	3	p3	(AGC)5	15	997	1011
Cluster-80870.2	2	p3	(AGC)5	15	479	493
Cluster-80870.3	3	p3	(AGC)5	15	997	1011
Cluster-80870.5	3	p3	(AGC)5	15	997	1011
Cluster-80870.6	2	p3	(AGC)5	15	479	493
Cluster-80870.9	3	p3	(AGC)5	15	997	1011
Cluster-80905.3	1	p3	(TGC)5	15	2214	2228
Cluster-80915.0	2	p3	(CTT)5	15	3506	3520
Cluster-80915.1	1	p3	(ATA)5	15	157	171
Cluster-80947.0	2	p3	(TCC)5	15	3077	3091
Cluster-80947.1	2	p3	(TCC)5	15	2990	3004
Cluster-80980.0	1	p3	(CTG)5	15	4	18
Cluster-81043.1	1	p3	(GAT)5	15	3281	3295
Cluster-81043.3	1	p3	(GAT)5	15	3761	3775
Cluster-81043.4	1	p3	(GAT)5	15	3208	3222
Cluster-81043.5	1	p3	(GAT)5	15	3761	3775
Cluster-81043.6	1	p3	(GAT)5	15	3237	3251
Cluster-81043.7	1	p3	(GAT)5	15	3237	3251
Cluster-81045.10	1	p3	(AAG)5	15	3321	3335
Cluster-81045.4	1	p3	(AAG)5	15	3228	3242
Cluster-81045.6	1	p3	(AAG)5	15	1723	1737
Cluster-81045.8	1	p3	(AAG)5	15	2642	2656
Cluster-81045.9	1	p3	(AAG)5	15	2549	2563
Cluster-81048.13	1	p3	(TCT)5	15	73	87
Cluster-81088.3	1	p3	(AAT)5	15	956	970
Cluster-81088.5	1	p3	(AAT)5	15	1275	1289
Cluster-8110.0	1	p3	(CTG)5	15	52	66
Cluster-81109.0	1	p3	(TGA)5	15	347	361
Cluster-81109.0	2	p3	(GAT)5	15	663	677
Cluster-81124.14	1	p3	(CAT)5	15	211	225
Cluster-81127.0	1	p3	(ACC)5	15	35	49
Cluster-81147.2	1	p3	(TCC)5	15	405	419
Cluster-81178.0	1	p3	(CTC)5	15	231	245
Cluster-81185.0	2	p3	(TGA)5	15	762	776
Cluster-81219.1	1	p3	(AGC)5	15	2194	2208
Cluster-81219.2	1	p3	(AGC)5	15	612	626
Cluster-81219.3	1	p3	(AGC)5	15	689	703
Cluster-81219.4	1	p3	(AGC)5	15	148	162
Cluster-81219.5	1	p3	(AGC)5	15	2117	2131
Cluster-81225.3	1	p3	(GCT)5	15	2927	2941
Cluster-81225.4	1	p3	(GCT)5	15	496	510
Cluster-81243.10	2	p3	(CGG)5	15	1046	1060
Cluster-81243.11	2	p3	(CGG)5	15	1496	1510
Cluster-81243.12	1	p3	(CGG)5	15	2406	2420
Cluster-81243.16	2	p3	(CGG)5	15	3141	3155
Cluster-81243.5	1	p3	(CGG)5	15	2464	2478
Cluster-81243.6	2	p3	(CGG)5	15	988	1002
Cluster-81243.7	1	p3	(CGG)5	15	2087	2101
Cluster-81243.8	1	p3	(CGG)5	15	2623	2637
Cluster-81243.9	2	p3	(CGG)5	15	1211	1225
Cluster-81355.17	1	p3	(CCA)5	15	109	123
Cluster-81355.20	1	p3	(CCA)5	15	109	123
Cluster-81355.21	1	p3	(CCA)5	15	109	123
Cluster-81355.22	1	p3	(CCA)5	15	109	123
Cluster-81355.28	1	p3	(CCA)5	15	109	123
Cluster-81355.29	1	p3	(CCA)5	15	109	123
Cluster-81361.1	1	p3	(GCA)5	15	1220	1234
Cluster-81361.6	1	p3	(GCA)5	15	929	943
Cluster-81441.0	1	p3	(GTA)5	15	469	483
Cluster-81441.1	1	p3	(GTA)5	15	359	373
Cluster-81475.2	1	p3	(AGA)5	15	288	302
Cluster-81475.2	2	p3	(AGA)5	15	445	459
Cluster-81475.3	1	p3	(TTC)5	15	240	254
Cluster-81497.2	2	p3	(GGA)5	15	444	458
Cluster-81499.0	1	p3	(TGA)5	15	1602	1616
Cluster-81499.1	1	p3	(TGA)5	15	1737	1751
Cluster-8151.0	1	p3	(CTC)5	15	14	28
Cluster-81523.3	1	p3	(AAG)5	15	683	697
Cluster-81614.1	1	p3	(GGA)5	15	170	184
Cluster-81662.0	1	p3	(TTC)5	15	594	608
Cluster-81687.0	1	p3	(GCA)5	15	5403	5417
Cluster-81687.2	1	p3	(GCA)5	15	5332	5346
Cluster-81687.3	1	p3	(GCA)5	15	5403	5417
Cluster-81687.4	1	p3	(GCA)5	15	5404	5418
Cluster-81705.0	1	p3	(AGT)5	15	1913	1927
Cluster-81705.1	1	p3	(AGT)5	15	757	771
Cluster-81724.1	1	p3	(ATT)5	15	443	457
Cluster-81732.1	1	p3	(TTA)5	15	3519	3533
Cluster-81732.12	1	p3	(TTA)5	15	3602	3616
Cluster-81732.3	1	p3	(TTA)5	15	3686	3700
Cluster-81732.5	1	p3	(TTA)5	15	3603	3617
Cluster-81747.1	2	p3	(ATT)5	15	1289	1303
Cluster-81792.0	2	p3	(CAC)5	15	1698	1712
Cluster-81901.2	1	p3	(AAG)5	15	393	407
Cluster-81901.3	1	p3	(AAG)5	15	393	407
Cluster-81904.0	1	p3	(GTA)5	15	67	81
Cluster-81920.0	1	p3	(GAT)5	15	2778	2792
Cluster-81920.1	1	p3	(GAT)5	15	2778	2792
Cluster-81920.2	1	p3	(GAT)5	15	2778	2792
Cluster-81920.3	1	p3	(GAT)5	15	2778	2792
Cluster-81920.4	1	p3	(GAT)5	15	2778	2792
Cluster-81922.1	1	p3	(CCT)5	15	158	172
Cluster-81976.0	2	p3	(TTC)5	15	203	217
Cluster-81991.0	1	p3	(CAA)5	15	295	309
Cluster-81993.1	4	p3	(TCC)5	15	3410	3424
Cluster-81993.7	4	p3	(TCC)5	15	2934	2948
Cluster-81993.9	1	p3	(ATC)5	15	860	874
Cluster-81998.0	3	p3	(ATA)5	15	805	819
Cluster-81998.13	1	p3	(TTC)5	15	3043	3057
Cluster-81998.13	3	p3	(ATA)5	15	3626	3640
Cluster-81998.3	1	p3	(TTC)5	15	3279	3293
Cluster-81998.3	3	p3	(ATA)5	15	3862	3876
Cluster-81998.4	1	p3	(TTC)5	15	3255	3269
Cluster-81998.4	3	p3	(ATA)5	15	3838	3852
Cluster-81998.5	1	p3	(TTC)5	15	3121	3135
Cluster-81998.6	1	p3	(TTC)5	15	3255	3269
Cluster-81998.6	3	p3	(ATA)5	15	3838	3852
Cluster-81998.9	1	p3	(TTC)5	15	3153	3167
Cluster-81998.9	3	p3	(ATA)5	15	3736	3750
Cluster-82034.0	1	p3	(TCA)5	15	303	317
Cluster-82034.1	1	p3	(TCA)5	15	303	317
Cluster-82034.5	1	p3	(TCA)5	15	303	317
Cluster-82034.8	1	p3	(TCA)5	15	303	317
Cluster-82043.0	1	p3	(AGC)5	15	137	151
Cluster-82043.1	1	p3	(AGC)5	15	137	151
Cluster-82044.10	1	p3	(CAA)5	15	2474	2488
Cluster-82044.2	1	p3	(CAA)5	15	2657	2671
Cluster-82044.3	1	p3	(CAA)5	15	2685	2699
Cluster-82044.4	1	p3	(CAA)5	15	2474	2488
Cluster-82044.5	1	p3	(CAA)5	15	2474	2488
Cluster-82044.6	2	p3	(CAA)5	15	3049	3063
Cluster-82044.8	2	p3	(CAA)5	15	3049	3063
Cluster-82044.9	1	p3	(CAA)5	15	2474	2488
Cluster-82080.0	1	p3	(TTC)5	15	307	321
Cluster-82148.1	1	p3	(TGG)5	15	1239	1253
Cluster-82183.0	2	p3	(GTG)5	15	576	590
Cluster-82191.0	1	p3	(TTC)5	15	2593	2607
Cluster-82309.1	2	p3	(GCA)5	15	565	579
Cluster-82323.1	1	p3	(GCA)5	15	770	784
Cluster-82323.3	1	p3	(GCA)5	15	1469	1483
Cluster-82323.8	1	p3	(GCA)5	15	1051	1065
Cluster-82331.0	1	p3	(TTC)5	15	1911	1925
Cluster-82441.0	2	p3	(AGA)5	15	501	515
Cluster-82451.4	1	p3	(GTG)5	15	506	520
Cluster-82467.3	2	p3	(ATA)5	15	2704	2718
Cluster-82467.4	1	p3	(ATA)5	15	1384	1398
Cluster-82486.1	2	p3	(TCA)5	15	1601	1615
Cluster-82509.0	1	p3	(TCT)5	15	352	366
Cluster-82531.0	1	p3	(ATG)5	15	4701	4715
Cluster-82531.1	1	p3	(ATG)5	15	4685	4699
Cluster-82531.2	1	p3	(ATG)5	15	3398	3412
Cluster-82531.4	1	p3	(ATG)5	15	4244	4258
Cluster-82531.5	1	p3	(ATG)5	15	3277	3291
Cluster-82578.0	1	p3	(GAG)5	15	622	636
Cluster-82588.0	2	p3	(TCC)5	15	2361	2375
Cluster-82588.3	2	p3	(TCC)5	15	2410	2424
Cluster-82589.0	1	p3	(AAG)5	15	166	180
Cluster-826.0	1	p3	(GCC)5	15	340	354
Cluster-82635.0	1	p3	(TGA)5	15	284	298
Cluster-82635.1	1	p3	(TGA)5	15	284	298
Cluster-82650.1	1	p3	(ATG)5	15	500	514
Cluster-82650.2	1	p3	(ATG)5	15	1729	1743
Cluster-82697.0	2	p3	(ATA)5	15	296	310
Cluster-82742.0	1	p3	(TCA)5	15	684	698
Cluster-82743.0	1	p3	(TCA)5	15	199	213
Cluster-82765.0	1	p3	(AAG)5	15	1605	1619
Cluster-82777.0	2	p3	(CCA)5	15	370	384
Cluster-82793.1	1	p3	(TTC)5	15	847	861
Cluster-82805.0	1	p3	(TAT)5	15	777	791
Cluster-82818.7	1	p3	(TGA)5	15	605	619
Cluster-82835.0	1	p3	(AAT)5	15	871	885
Cluster-82836.0	1	p3	(TCT)5	15	460	474
Cluster-82851.1	1	p3	(TCT)5	15	754	768
Cluster-82851.7	1	p3	(TCT)5	15	578	592
Cluster-82851.8	1	p3	(TCT)5	15	1226	1240
Cluster-82869.0	1	p3	(CCT)5	15	1907	1921
Cluster-82878.0	1	p3	(ATC)5	15	1158	1172
Cluster-82878.2	1	p3	(ATC)5	15	704	718
Cluster-82889.0	1	p3	(TCA)5	15	55	69
Cluster-82924.0	1	p3	(TCT)5	15	1028	1042
Cluster-82936.0	1	p3	(CCA)5	15	310	324
Cluster-82969.0	1	p3	(TAA)5	15	7	21
Cluster-82969.0	2	p3	(GGT)5	15	881	895
Cluster-82970.3	1	p3	(TCC)5	15	2121	2135
Cluster-82980.0	1	p3	(AAT)5	15	24	38
Cluster-82990.0	1	p3	(AAT)5	15	1036	1050
Cluster-83053.0	1	p3	(AAG)5	15	2366	2380
Cluster-83083.0	1	p3	(TTA)5	15	75	89
Cluster-83083.1	2	p3	(TTA)5	15	323	337
Cluster-83083.3	2	p3	(TTA)5	15	323	337
Cluster-83083.4	2	p3	(TTA)5	15	323	337
Cluster-83091.0	1	p3	(GAC)5	15	41	55
Cluster-83093.13	1	p3	(AGA)5	15	541	555
Cluster-83126.0	1	p3	(GAT)5	15	1213	1227
Cluster-83127.2	1	p3	(AAG)5	15	909	923
Cluster-83127.3	1	p3	(AAG)5	15	909	923
Cluster-83127.4	1	p3	(AAG)5	15	909	923
Cluster-83127.6	1	p3	(AAG)5	15	443	457
Cluster-83142.1	2	p3	(AAT)5	15	624	638
Cluster-83142.3	2	p3	(AAT)5	15	624	638
Cluster-83142.4	2	p3	(AAT)5	15	624	638
Cluster-83142.5	2	p3	(AAT)5	15	624	638
Cluster-83143.1	1	p3	(GAA)5	15	1578	1592
Cluster-83191.10	1	p3	(GAA)5	15	883	897
Cluster-83191.11	1	p3	(GAA)5	15	802	816
Cluster-83191.12	1	p3	(GAA)5	15	1412	1426
Cluster-83191.7	1	p3	(GAA)5	15	1329	1343
Cluster-83191.8	1	p3	(GAA)5	15	1102	1116
Cluster-83191.9	1	p3	(GAA)5	15	1145	1159
Cluster-83201.1	1	p3	(AAT)5	15	722	736
Cluster-83201.2	1	p3	(AAT)5	15	1077	1091
Cluster-83201.3	1	p3	(AAT)5	15	2209	2223
Cluster-83201.5	2	p3	(AAT)5	15	1710	1724
Cluster-83277.6	1	p3	(ATT)5	15	896	910
Cluster-83284.0	1	p3	(TGA)5	15	517	531
Cluster-83310.0	1	p3	(CGC)5	15	37	51
Cluster-83310.1	1	p3	(CGC)5	15	37	51
Cluster-83310.3	1	p3	(CGC)5	15	37	51
Cluster-83310.4	1	p3	(CGC)5	15	37	51
Cluster-83310.6	1	p3	(CGC)5	15	37	51
Cluster-83310.7	1	p3	(CGC)5	15	37	51
Cluster-83310.8	1	p3	(CGC)5	15	37	51
Cluster-83321.1	1	p3	(GTT)5	15	1409	1423
Cluster-83334.0	1	p3	(CAT)5	15	1042	1056
Cluster-83348.0	1	p3	(CCA)5	15	23	37
Cluster-83348.1	1	p3	(CCA)5	15	23	37
Cluster-83352.0	1	p3	(TAT)5	15	380	394
Cluster-83352.1	1	p3	(TAT)5	15	380	394
Cluster-83365.11	1	p3	(GGA)5	15	952	966
Cluster-83365.2	1	p3	(ATC)5	15	1940	1954
Cluster-83365.2	2	p3	(GGA)5	15	3016	3030
Cluster-83365.3	1	p3	(ATC)5	15	935	949
Cluster-83365.4	1	p3	(ATC)5	15	1940	1954
Cluster-83365.5	1	p3	(ATC)5	15	1940	1954
Cluster-83365.6	1	p3	(ATC)5	15	2240	2254
Cluster-83365.7	1	p3	(ATC)5	15	2009	2023
Cluster-83365.8	1	p3	(ATC)5	15	2050	2064
Cluster-83365.9	1	p3	(ATC)5	15	1940	1954
Cluster-83441.0	2	p3	(TGA)5	15	590	604
Cluster-83541.7	1	p3	(TGC)5	15	2372	2386
Cluster-83541.8	1	p3	(TGC)5	15	2488	2502
Cluster-83547.0	1	p3	(TAA)5	15	485	499
Cluster-83550.0	1	p3	(AGA)5	15	563	577
Cluster-83553.1	1	p3	(AAG)5	15	531	545
Cluster-83553.2	1	p3	(AAG)5	15	531	545
Cluster-83553.4	1	p3	(AAG)5	15	531	545
Cluster-83553.5	1	p3	(AAG)5	15	531	545
Cluster-83553.6	1	p3	(AAG)5	15	531	545
Cluster-83553.7	1	p3	(AAG)5	15	531	545
Cluster-83584.1	1	p3	(GAT)5	15	1056	1070
Cluster-83584.6	1	p3	(GAT)5	15	1022	1036
Cluster-83611.0	1	p3	(TTA)5	15	1333	1347
Cluster-83621.0	2	p3	(TCT)5	15	349	363
Cluster-83646.5	1	p3	(AAC)5	15	2048	2062
Cluster-83652.0	1	p3	(ATA)5	15	56	70
Cluster-83676.0	1	p3	(CGG)5	15	287	301
Cluster-83760.0	2	p3	(AGA)5	15	471	485
Cluster-83790.0	1	p3	(ATC)5	15	329	343
Cluster-83799.0	1	p3	(TGC)5	15	172	186
Cluster-83799.1	1	p3	(TGC)5	15	172	186
Cluster-83808.0	1	p3	(ATC)5	15	1252	1266
Cluster-83808.1	1	p3	(ATC)5	15	12600	12614
Cluster-83825.0	1	p3	(TTA)5	15	9	23
Cluster-83829.0	1	p3	(GTT)5	15	521	535
Cluster-83829.1	1	p3	(GTT)5	15	521	535
Cluster-83829.2	1	p3	(GTT)5	15	521	535
Cluster-83829.3	1	p3	(GTT)5	15	521	535
Cluster-83903.0	2	p3	(ACA)5	15	497	511
Cluster-83903.1	2	p3	(ACA)5	15	497	511
Cluster-83955.2	2	p3	(GAA)5	15	437	451
Cluster-83955.4	2	p3	(GAA)5	15	437	451
Cluster-83955.4	3	p3	(GAG)5	15	3394	3408
Cluster-83978.0	1	p3	(TTC)5	15	106	120
Cluster-83978.4	1	p3	(TTC)5	15	106	120
Cluster-83978.5	1	p3	(TTC)5	15	106	120
Cluster-83978.6	1	p3	(TTC)5	15	106	120
Cluster-83978.7	1	p3	(TTC)5	15	106	120
Cluster-84010.0	1	p3	(TAT)5	15	72	86
Cluster-84029.1	1	p3	(AGC)5	15	1444	1458
Cluster-84073.0	1	p3	(TTA)5	15	1375	1389
Cluster-84099.0	1	p3	(AAG)5	15	602	616
Cluster-84126.0	1	p3	(TCT)5	15	1845	1859
Cluster-84200.0	2	p3	(CAG)5	15	4038	4052
Cluster-84200.1	2	p3	(CAG)5	15	3677	3691
Cluster-84200.15	2	p3	(CAG)5	15	4214	4228
Cluster-84251.0	1	p3	(TCT)5	15	185	199
Cluster-84252.0	1	p3	(TTC)5	15	963	977
Cluster-84321.1	1	p3	(AGT)5	15	1279	1293
Cluster-84321.2	1	p3	(AGT)5	15	1901	1915
Cluster-84340.2	1	p3	(TAT)5	15	49	63
Cluster-84342.0	1	p3	(GAA)5	15	734	748
Cluster-84344.1	1	p3	(GAA)5	15	2654	2668
Cluster-84378.2	1	p3	(TGG)5	15	1606	1620
Cluster-84416.0	1	p3	(TTC)5	15	260	274
Cluster-84416.1	1	p3	(TTC)5	15	260	274
Cluster-84416.2	1	p3	(TTC)5	15	260	274
Cluster-84416.3	1	p3	(TTC)5	15	260	274
Cluster-84418.4	1	p3	(TTC)5	15	354	368
Cluster-84422.0	1	p3	(TGG)5	15	2330	2344
Cluster-84426.0	1	p3	(ACC)5	15	490	504
Cluster-84434.0	2	p3	(AGT)5	15	366	380
Cluster-84434.10	1	p3	(AGT)5	15	365	379
Cluster-84434.14	1	p3	(AGT)5	15	368	382
Cluster-84434.2	2	p3	(AGT)5	15	369	383
Cluster-84434.3	2	p3	(AGT)5	15	369	383
Cluster-84434.4	1	p3	(AGT)5	15	347	361
Cluster-84444.0	2	p3	(CCT)5	15	241	255
Cluster-84461.1	2	p3	(GAA)5	15	4353	4367
Cluster-84461.2	2	p3	(GAA)5	15	7279	7293
Cluster-84465.0	1	p3	(TTC)5	15	78	92
Cluster-84520.0	1	p3	(TAT)5	15	615	629
Cluster-84537.0	1	p3	(AAG)5	15	254	268
Cluster-84617.12	1	p3	(GGC)5	15	3271	3285
Cluster-84617.13	1	p3	(GGC)5	15	3271	3285
Cluster-84617.14	1	p3	(GGC)5	15	3394	3408
Cluster-84617.15	1	p3	(GGC)5	15	3271	3285
Cluster-84617.16	2	p3	(GGC)5	15	5206	5220
Cluster-84617.2	1	p3	(GGC)5	15	3054	3068
Cluster-84617.4	1	p3	(GGC)5	15	3054	3068
Cluster-84617.5	1	p3	(GGC)5	15	3271	3285
Cluster-84617.7	1	p3	(GGC)5	15	3271	3285
Cluster-84617.8	2	p3	(GGC)5	15	5206	5220
Cluster-84617.9	2	p3	(GGC)5	15	5206	5220
Cluster-84642.0	1	p3	(TTA)5	15	319	333
Cluster-84694.0	1	p3	(GCC)5	15	128	142
Cluster-84703.14	1	p3	(TTC)5	15	93	107
Cluster-84850.3	1	p3	(TAT)5	15	1178	1192
Cluster-84850.5	1	p3	(TAT)5	15	1207	1221
Cluster-84851.0	1	p3	(CCA)5	15	3083	3097
Cluster-84851.1	1	p3	(CCA)5	15	2732	2746
Cluster-84851.2	1	p3	(CCA)5	15	3538	3552
Cluster-84851.3	1	p3	(CCA)5	15	4502	4516
Cluster-84851.4	1	p3	(CCA)5	15	3199	3213
Cluster-84851.5	1	p3	(CCA)5	15	3239	3253
Cluster-84851.6	1	p3	(CCA)5	15	4502	4516
Cluster-84851.7	1	p3	(ACC)5	15	366	380
Cluster-84863.1	1	p3	(TCA)5	15	3997	4011
Cluster-84863.2	1	p3	(TCA)5	15	4094	4108
Cluster-84863.3	1	p3	(TCA)5	15	4084	4098
Cluster-84863.5	1	p3	(TCA)5	15	3720	3734
Cluster-84872.0	1	p3	(AAG)5	15	2778	2792
Cluster-84872.1	1	p3	(AAG)5	15	2778	2792
Cluster-84872.2	1	p3	(AAG)5	15	2766	2780
Cluster-84872.3	1	p3	(AAG)5	15	4051	4065
Cluster-84872.4	1	p3	(AAG)5	15	4456	4470
Cluster-84916.0	1	p3	(TCT)5	15	141	155
Cluster-84921.0	1	p3	(GAA)5	15	406	420
Cluster-84932.11	1	p3	(AGC)5	15	1445	1459
Cluster-84932.2	1	p3	(GGT)5	15	43	57
Cluster-84970.14	1	p3	(TCA)5	15	1733	1747
Cluster-84970.15	1	p3	(TCA)5	15	1733	1747
Cluster-84994.0	1	p3	(CAT)5	15	1929	1943
Cluster-85019.1	1	p3	(TTA)5	15	1627	1641
Cluster-85092.0	3	p3	(TTC)5	15	2107	2121
Cluster-85143.3	1	p3	(AAG)5	15	103	117
Cluster-85160.0	3	p3	(CAG)5	15	767	781
Cluster-85161.0	1	p3	(ATT)5	15	564	578
Cluster-85202.0	1	p3	(CCA)5	15	65	79
Cluster-85202.1	1	p3	(CCA)5	15	65	79
Cluster-85202.2	1	p3	(CCA)5	15	65	79
Cluster-85202.3	1	p3	(CCA)5	15	65	79
Cluster-85202.4	1	p3	(CCA)5	15	65	79
Cluster-85249.0	1	p3	(AGC)5	15	4686	4700
Cluster-85249.1	1	p3	(AGC)5	15	4054	4068
Cluster-85249.2	1	p3	(AGC)5	15	4541	4555
Cluster-85249.3	1	p3	(AGC)5	15	3911	3925
Cluster-85254.0	1	p3	(ACA)5	15	217	231
Cluster-85265.0	1	p3	(ACA)5	15	154	168
Cluster-85277.1	1	p3	(CAC)5	15	514	528
Cluster-85277.2	1	p3	(CAC)5	15	514	528
Cluster-85277.3	1	p3	(GCG)5	15	1273	1287
Cluster-85277.4	1	p3	(GCG)5	15	1703	1717
Cluster-85277.5	1	p3	(GCG)5	15	3248	3262
Cluster-85280.0	2	p3	(AAG)5	15	1939	1953
Cluster-85286.2	2	p3	(CCT)5	15	830	844
Cluster-85286.4	2	p3	(CCT)5	15	830	844
Cluster-85300.0	2	p3	(TAT)5	15	1710	1724
Cluster-85307.2	2	p3	(CAG)5	15	1110	1124
Cluster-85307.3	2	p3	(CAG)5	15	1206	1220
Cluster-85307.7	2	p3	(CAG)5	15	1025	1039
Cluster-85307.8	2	p3	(CAG)5	15	810	824
Cluster-85309.0	1	p3	(TGC)5	15	121	135
Cluster-85310.1	1	p3	(TTC)5	15	28	42
Cluster-85310.2	1	p3	(TTC)5	15	28	42
Cluster-85310.3	1	p3	(TTC)5	15	28	42
Cluster-85310.5	1	p3	(TTC)5	15	28	42
Cluster-85374.0	1	p3	(CTG)5	15	1671	1685
Cluster-85374.1	1	p3	(CTG)5	15	975	989
Cluster-85379.0	1	p3	(TGA)5	15	242	256
Cluster-85393.0	1	p3	(GGT)5	15	321	335
Cluster-85403.0	1	p3	(CCT)5	15	276	290
Cluster-85423.3	1	p3	(ATA)5	15	1064	1078
Cluster-85425.2	1	p3	(TTG)5	15	2658	2672
Cluster-85425.4	1	p3	(TTG)5	15	2658	2672
Cluster-85428.11	2	p3	(CTT)5	15	208	222
Cluster-85446.0	1	p3	(CAA)5	15	2072	2086
Cluster-85446.2	1	p3	(CAA)5	15	1695	1709
Cluster-85446.3	1	p3	(CAA)5	15	1451	1465
Cluster-85451.0	2	p3	(ATC)5	15	578	592
Cluster-85476.2	1	p3	(CTC)5	15	502	516
Cluster-85483.0	2	p3	(GCT)5	15	3137	3151
Cluster-85483.1	2	p3	(GCT)5	15	1958	1972
Cluster-85483.2	2	p3	(GCT)5	15	1859	1873
Cluster-85483.3	2	p3	(GCT)5	15	2090	2104
Cluster-85500.1	1	p3	(TAG)5	15	172	186
Cluster-85500.3	1	p3	(TAG)5	15	172	186
Cluster-85500.5	1	p3	(TAG)5	15	172	186
Cluster-85500.6	1	p3	(TAG)5	15	172	186
Cluster-85505.0	3	p3	(TAA)5	15	1038	1052
Cluster-85526.0	1	p3	(GCT)5	15	738	752
Cluster-85546.0	1	p3	(GCT)5	15	817	831
Cluster-85583.3	2	p3	(TCA)5	15	783	797
Cluster-85617.0	1	p3	(GAA)5	15	531	545
Cluster-85666.1	1	p3	(AGA)5	15	64	78
Cluster-85668.2	2	p3	(GCT)5	15	889	903
Cluster-85702.0	1	p3	(TAG)5	15	189	203
Cluster-85732.0	1	p3	(GGC)5	15	412	426
Cluster-85734.1	1	p3	(TTC)5	15	1436	1450
Cluster-85739.0	1	p3	(CCA)5	15	92	106
Cluster-85739.1	1	p3	(CCA)5	15	92	106
Cluster-85739.3	1	p3	(TGG)5	15	1436	1450
[truncated: 2,070 more rows]

## Sheet: 6
ID	SSR nr.	SSR type	SSR	size	start	end
Cluster-21714.0	1	c	(CA)6tatcatacacatcacacatgcatatcacacacatcacacatac(CA)6tatcatacagataccactcacacatat(CA)6tcacacacataccacacatatcacacacacaacacacacatat(CA)7	163	1	163
Cluster-23438.0	1	c	(AT)8(AG)6	28	79	106
Cluster-27701.0	1	c	(T)10atataaatatatg(TA)6	35	199	233
Cluster-27962.16	1	c	(TG)6(TA)8	28	2184	2211
Cluster-29848.0	1	c	(TAT)6atacgttagattttctatcagacgtctattgaagagagagaaaggagaaaaagaaagaaaaatacagag(GAA)5	102	101	202
Cluster-32195.0	1	c	(GA)6gggaaaggaccagatcagcttgaagagcca(ACC)5	57	137	193
Cluster-39591.0	1	c	(TA)6atgcgtgattaaactagaataatgcatggttgtttattagtgac(AAT)6	74	89	162
Cluster-42625.0	1	c	(CA)7ccacacacagcagacagcagac(CA)6	48	21	68
Cluster-47224.0	1	c	(CA)8(CT)7(AT)7taattgaatgtcttaattaattcaatctatgaagataattaattaaattatattgatt(GA)7gcataagttaatttgttaggctcttttgaattaatataattaattgaatctgaaccatgaaagaggctac(AT)6	198	118	315
Cluster-48215.0	1	c	(CTG)8agatctcttctcgattctttcataatccatttctatttccttcatcacaagcaa(TC)6	90	39	128
Cluster-48642.2	1	c	(AT)6(AG)6	24	51	74
Cluster-49118.3	1	c	(TA)9(CA)6	30	357	386
Cluster-49118.4	1	c	(TA)9(CA)6	30	357	386
Cluster-49118.6	1	c	(TA)9(CA)6	30	357	386
Cluster-49734.0	1	c	(TA)6ca(CG)7(CA)8	44	419	462
Cluster-50476.0	1	c	(CT)6(AT)6	24	5	28
Cluster-50788.0	1	c	(TA)8cgtggaggctgctgaattaggagatcatgcatgtagcctccctaattccgtattccttatttatttttaagaagcccagtactgccctct(TTC)6	124	115	238
Cluster-51560.0	1	c	(AT)7acatatttattgttaat(TA)6	43	188	230
Cluster-51940.0	1	c	(CCG)7cca(CCG)6ccccgacccgcgcgccctcccgagggaggacgcggggccggggggcggagacgggggaggagga(GGAC)5	126	148	273
Cluster-52236.0	1	c	(CT)8(AT)9g(TA)6	47	61	107
Cluster-52657.0	1	c	(TAC)6(TAA)6	36	491	526
Cluster-52912.0	1	c	(TG)6(AG)7	26	163	188
Cluster-53145.0	1	c	(AG)6aaggccacagatgagggaggagagaaagaggagcaataatcaagatcaacttggagttttgatcatccaaagcaagg(AGA)5	104	99	202
Cluster-53145.2	1	c	(AG)6aaggccacagatgagggaggagagaaagaggagcaataatcaagatcaacttggagttttgatcatccaaagcaagg(AGA)5	104	99	202
Cluster-53145.3	1	c	(AG)6aaggccacagatgagggaggagagaaagaggagcaataatcaagatcaacttggagttttgatcatccaaagcaagg(AGA)5	104	99	202
Cluster-53588.0	1	c	(CG)6(CA)6	24	169	192
Cluster-53922.0	1	c	(TC)6atctaaagctcataaatttcaaaaaataatcac(AAT)5	60	143	202
Cluster-54225.0	1	c	(TA)7(CA)6	26	81	106
Cluster-54975.0	1	c	(TAT)6tcac(A)11	33	72	104
Cluster-55700.1	1	c	(AT)6acatctactgtatacgtaaagttatcatc(AT)6	53	476	528
Cluster-55974.0	2	c	(T)10cagcttcctctct(TC)6	35	177	211
Cluster-56083.4	1	c	(CT)6(AT)6(GT)7(GA)6	50	1105	1154
Cluster-56145.0	1	c	(TA)6(TG)8	28	61	88
Cluster-56231.0	1	c	(TA)6(TG)6	24	408	431
Cluster-56262.0	1	c	(A)11tttgcataagggccggtacaggctgtagcggctggccaaaaatgggttgctcccaacaaccgattgctgtggatggaatccc(AT)6	105	1	105
Cluster-57859.0	1	c	(TG)6(TA)7	26	481	506
Cluster-57987.0	1	c	(GGT)5gattgtgcttggtgaattaattaacatcccttggcctaattctctttttaattactactagtatttgtt(CATC)6caattttaata(TCT)5	134	714	847
Cluster-58127.0	1	c	(AT)7(AG)6	26	20	45
Cluster-58365.0	1	c	(AC)6atatgcatatatatttcccccagtaggtaagactttcatttcctttatagatatgatctctgaaatatggtgtgcgtgtatttatgtt(TA)8	116	133	248
Cluster-58453.14	1	c	(GA)7ccactagatcagagttggtagtggggacggtgccggttgtctgcttctctatatgattgcgttaaaacaaaagaggcacaacttcggg(GA)6	114	2784	2897
Cluster-59035.0	1	c	(AT)6(AC)9	30	99	128
Cluster-59074.0	1	c	(TC)6cttgtgaaaaattcatcccttgccgctaaaaacccactttcataactggatactgtttagaccaaagggaaagatcttggc(T)11	104	129	232
Cluster-59567.0	1	c	(TAA)5tactt(ATA)6aataattatattaattatt(ATA)5	72	49	120
Cluster-59589.0	1	c	(AT)6(AC)8	28	421	448
Cluster-59904.0	1	c	(CT)6(AT)6	24	41	64
Cluster-60002.0	1	c	(TA)6ctagtactagtaatactcagattttttttaataatctatatttgacattcttaatttctttaggcaaccaagtatatatacttgatcagttttttgacc(GA)6	123	1558	1680
Cluster-60195.0	1	c	(TG)6tat(GA)7a(AG)7	44	306	349
Cluster-60979.0	1	c	(AGTAGA)6agaagaacagtagagatgaagaagagtagaaggagaagaagagt(AGA)5	95	386	480
Cluster-61007.0	1	c	(TC)6actatccaagtttctctcattac(T)10	45	388	432
Cluster-61458.19	1	c	(TC)6(T)11	23	1111	1133
Cluster-61458.21	1	c	(TC)6(T)11	23	1111	1133
Cluster-61458.22	1	c	(TC)6(T)11	23	1840	1862
Cluster-61458.24	1	c	(TC)6(T)11	23	482	504
Cluster-61458.26	1	c	(TC)6(T)11	23	1111	1133
Cluster-61458.28	1	c	(TC)6(T)11	23	1111	1133
Cluster-61458.29	1	c	(TC)6(T)11	23	786	808
Cluster-61590.5	1	c	(AT)6agagagagagaacccaaagagttcttc(A)10	49	2107	2155
Cluster-61590.7	1	c	(TA)6(GA)8	28	1493	1520
Cluster-61590.8	1	c	(TA)6(GA)8	28	1505	1532
Cluster-61590.9	1	c	(TA)6(GA)8	28	1534	1561
Cluster-61838.0	1	c	(TTC)6attgctaaacgatgaattaggcaggcactggaagggttcctcctttggtcgtctgcatgaaccgcatg(ATT)7	107	89	195
Cluster-61901.2	1	c	(GA)6ctgccattcaattctaggcagagacccacaatcattatttcattgcaggactctttctgt(TC)6	84	28	111
Cluster-61930.1	1	c	(AT)6tt(TG)7	28	1414	1441
Cluster-61930.2	1	c	(AT)6tt(TG)7	28	2435	2462
Cluster-61930.4	1	c	(AT)6tt(TG)7	28	2402	2429
Cluster-62159.0	2	c	(TA)6(T)10	22	771	792
Cluster-62353.0	1	c	(CT)9t(AC)6	31	526	556
Cluster-62480.20	1	c	(ACT)6tttttcttttctgttatttttttat(A)10	53	142	194
Cluster-62480.21	1	c	(ACT)6tttttcttttctgttatttttttat(A)10	53	142	194
Cluster-62480.22	1	c	(ACT)6tttttcttttctgttatttttttat(A)10	53	142	194
Cluster-62480.23	1	c	(ACT)6tttttcttttctgttatttttttat(A)10	53	142	194
Cluster-62480.24	1	c	(ACT)6tttttcttttctgttatttttttat(A)10	53	142	194
Cluster-62598.0	1	c	(AG)7ggagaga(AG)6ggaagagttagctgattccatggactgctgctctgtttctttaccacctgatctcaaaatg(A)10	104	394	497
Cluster-62898.1	1	c	(CT)8(AT)6	28	184	211
Cluster-62898.5	1	c	(CT)8(AT)6	28	184	211
Cluster-62898.9	1	c	(CT)8(AT)6	28	184	211
Cluster-63161.0	2	c	(TC)6tagacgcact(CA)8	38	273	310
Cluster-63485.0	2	c	(AG)8aaagccctcatccaataccatctccccacgtggcaccccaaggacgcctgtctccatccctttct(TC)6	93	7617	7709
Cluster-63485.1	2	c	(AG)8aaagccctcatccaataccatctccccacgtggcaccccaaggacgcctgtctccatccctttct(TC)6	93	7685	7777
Cluster-63632.0	1	c	(TA)7(GA)6	26	594	619
Cluster-63810.0	1	c	(TA)7(GA)6	26	39	64
Cluster-63865.1	1	c	(AT)7(AG)6	26	1854	1879
Cluster-63865.3	1	c	(AT)7(AG)6	26	1854	1879
Cluster-64011.0	1	c	(T)11ggaattctaagcattctaatgttataataacttcctagagacgactcatctttcatgtacatatgct(TA)6(TG)8	106	20	125
Cluster-64066.1	1	c	(TA)6cacacacatatattactagatatagcctactactatatatagccacccatggcatgtcaattaagccatcaccttcttta(TC)6	104	225	328
Cluster-64066.2	1	c	(TA)6cacacacatatattactagatatagcctactactatatatagccacccatggcatgtcaattaagccatcaccttcttta(TC)6	104	225	328
Cluster-64066.3	1	c	(TA)6cacacacatatattactagatatagcctactactatatatagccacccatggcatgtcaattaagccatcaccttcttta(TC)6	104	225	328
Cluster-64066.4	1	c	(TA)6cacacacatatattactagatatagcctactactatatatagccacccatggcatgtcaattaagccatcaccttcttta(TC)6	104	225	328
Cluster-64066.5	1	c	(TA)6cacacacatatattactagatatagcctactactatatatagccacccatggcatgtcaattaagccatcaccttcttta(TC)6	104	225	328
Cluster-64066.6	1	c	(TA)6cacacacatatattactagatatagcctactactatatatagccacccatggcatgtcaattaagccatcaccttcttta(TC)6	104	225	328
Cluster-64066.7	1	c	(TA)6cacacacatatattactagatatagcctactactatatatagccacccatggcatgtcaattaagccatcaccttcttta(TC)6	104	225	328
Cluster-64239.0	1	c	(AC)6(GT)6	24	681	704
Cluster-64461.0	1	c	(TA)8(CA)6	28	1	28
Cluster-64490.0	1	c	(T)10actttttacttttgtgtggcggtttattttgatgatatatatatgtattta(TG)6	73	631	703
Cluster-64995.0	1	c	(TTC)6(T)10	28	110	137
Cluster-65066.0	1	c	(AT)7gcacacac(ACA)6	40	34	73
Cluster-65066.1	1	c	(AT)7gcacacac(ACA)6	40	34	73
Cluster-65279.0	1	c	(AG)6aatg(A)10	26	126	151
Cluster-65279.1	1	c	(AG)6aatg(A)10	26	749	774
Cluster-65289.15	1	c	(CT)8gacagtctgact(CA)6	40	875	914
Cluster-65289.17	1	c	(CT)8gacagtctgact(CA)6	40	875	914
Cluster-65717.0	1	c	(CT)6agatctctctctc(TA)6	37	225	261
Cluster-65863.0	1	c	(CCCATT)6cccagctatatagcctataccag(TAC)5ttgttccaagttcattataataatccaaagaaaaactaagagcagttgacgatataattggtttgatgatctgttcttagaggaattaaaacttgca(GAT)8	195	185	379
Cluster-66012.0	1	c	(TA)7(CA)6	26	18	43
Cluster-66200.0	1	c	(A)10gctgaaaaatattttttaccttggggagaatcatcataagagataagatatgtaaatatattaatggatctagtgcca(ATT)6	106	2821	2926
Cluster-66293.0	2	c	(TGC)7(TAA)6	39	993	1031
Cluster-66470.0	2	c	(TA)6(GA)8	28	2048	2075
Cluster-66520.0	1	c	(CT)6aattaattaattaagtctctctctatctctctcttg(TTC)5	63	23	85
Cluster-66756.0	1	c	(CT)6cacaaactcatcga(CT)6	38	260	297
Cluster-66947.1	2	c	(AGC)6aggggaaacgaggcagattagcattttacccgtttacaataaagtgtgttcatgaatt(AGC)6	94	2015	2108
Cluster-67826.0	1	c	(TTC)5attctcagatcatatatcttcaccatttttaatatcagcttgcagatgagaaggaggagctagctagtggaatgaataatataaatccagta(CTAG)5ctctatatatgaagctaagctccattaattaattgaactac(AT)6	180	1	180
Cluster-67969.0	1	c	(AT)6(AG)6	24	666	689
Cluster-67977.0	1	c	(AGA)7agggtagagagggttggtccgtaggattggatttaagagtttgagtga(AG)6	81	1770	1850
Cluster-68022.0	1	c	(CT)6cactgcccgaacactaatatatgtgtatatgtatg(TA)8	63	25	87
Cluster-68129.0	1	c	(AT)6(AG)8	28	53	80
Cluster-68247.0	2	c	(GA)6ggaggagggataaagaataaggaaggaaagaaagagagatc(AG)7	67	744	810
Cluster-68437.0	1	c	(CA)6tgatcgtgcatacacacatcttctaatggcaatctaggatatgctctctctatct(CA)6	79	153	231
Cluster-68762.0	1	c	(TC)6ctattctctatcactttcaattttgtggttttttatatattggaattggaatttgg(GA)6	80	1862	1941
Cluster-68833.0	1	c	(AT)7(AG)6	26	1593	1618
Cluster-68833.10	2	c	(AT)7(AG)6	26	3983	4008
Cluster-68833.3	1	c	(AT)7(AG)6	26	992	1017
Cluster-68833.4	1	c	(AT)7(AG)6	26	725	750
Cluster-68833.6	1	c	(AT)7(AG)6	26	3944	3969
Cluster-68897.0	1	c	(TA)7gcaaacctggatcggaccaatatgcttccattccccaagggac(AGA)6	75	535	609
Cluster-69438.0	1	c	(CATC)7ataagatcacatactattttaaaccaa(AGAT)6	79	8	86
Cluster-69523.0	1	c	(TAA)6ttg(TAA)5	36	1146	1181
Cluster-69523.1	1	c	(TAA)6ttg(TAA)5	36	925	960
Cluster-69554.0	1	c	(TGC)6tttttccctcttccgcccatctaatctatctatagatctatctgcaattaattaactcacaacaaaacaaaaaagaaaagatttttttattattaaga(AT)6	128	514	641
Cluster-69953.0	1	c	(AG)8gatttacttccgctagtattagtagcagatag(TAA)6	66	479	544
Cluster-70229.0	1	c	(AT)9(AC)6	30	76	105
Cluster-70370.0	1	c	(CT)6(CA)7	26	55	80
Cluster-70456.0	1	c	(TC)9cctccccatgatctctcttctcctttccgcactatgattttgaagatttcacacatttcatcaccaaaagtcattcttttactctct(CTC)6	123	46	168
Cluster-70456.1	1	c	(TC)9cctccccatgatctctcttctcctttccgcactatgattttgaagatttcacacatttcatcaccaaaagtcattcttttactctct(CTC)6	123	46	168
Cluster-70494.0	3	c	(AT)8(AG)6	28	506	533
Cluster-70550.0	1	c	(TCA)6taatatctaataaatataattatcaagacaagacagggaatttaaagaaattaattagcaagaagaagaagaatt(AAG)5	108	151	258
Cluster-70681.0	1	c	(GATGAA)9(GAT)6	72	1	72
Cluster-70681.1	1	c	(GATGAA)9(GAT)6	72	1	72
Cluster-71092.1	1	c	(TC)6(TA)7	26	43	68
Cluster-71376.0	1	c	(CT)8caattctcaccctagatgattttttctttc(TA)6	58	686	743
Cluster-71905.0	1	c	(AG)7aagggaaagaatcgcttcgtatataagcaattgaaaacttaaagccttatt(AG)6	77	1	77
Cluster-71905.1	1	c	(AG)7aagggaaagaatcgcttcgtatataagcaattgaaaacttaaagccttatt(AG)6	77	1	77
Cluster-71905.2	1	c	(AG)7aagggaaagaatcgcttcgtatataagcaattgaaaacttaaagccttatt(AG)6	77	1	77
Cluster-71905.3	1	c	(AG)7aagggaaagaatcgcttcgtatataagcaattgaaaacttaaagccttatt(AG)6	77	1	77
Cluster-71905.5	1	c	(AG)7aagggaaagaatcgcttcgtatataagcaattgaaaacttaaagccttatt(AG)6	77	1	77
Cluster-71945.10	1	c	(GAG)5gtattaattgtaatgaaaccaaaaacttgaaacaaacattcaactgatcc(GGTT)6	89	6087	6175
Cluster-71945.11	1	c	(GAG)5gtattaattgtaatgaaaccaaaaacttgaaacaaacattcaactgatcc(GGTT)6	89	6125	6213
Cluster-71945.2	1	c	(GAG)5gtattaattgtaatgaaaccaaaaacttgaaacaaacattcaactgatcc(GGTT)6	89	6191	6279
Cluster-71945.3	1	c	(GAG)5gtattaattgtaatgaaaccaaaaacttgaaacaaacattcaactgatcc(GGTT)6	89	6119	6207
Cluster-71945.4	2	c	(GAG)5gtattaattgtaatgaaaccaaaaacttgaaacaaacattcaactgatcc(GGTT)6	89	6271	6359
Cluster-72054.1	2	c	(AC)6agatatatggcgacggatcgaaccgtcgccatagacaccaaagacgacggttcgtctttgattcgctctttaaggttcgctttagacacggactg(TA)6a(AT)6	132	1304	1435
Cluster-72121.1	1	c	(GT)6(GA)9	30	34	63
Cluster-72248.1	1	c	(GA)6tgagcaggtgcagagcttaataag(GA)6	48	1308	1355
Cluster-72248.2	2	c	(GA)6tgagcaggtgcagagcttaataag(GA)6	48	1307	1354
Cluster-72248.3	1	c	(GA)6tgagcaggtgcagagcttaataag(GA)6	48	1001	1048
Cluster-72248.4	2	c	(GA)6tgagcaggtgcagagcttaataag(GA)6	48	1338	1385
Cluster-72374.2	1	c	(CAG)6catcaacaacaa(CAG)6	48	25	72
Cluster-72409.0	1	c	(A)10cctaacattcgtgtgcaaatgtgtgtgttttgtaggtggt(TG)6	62	327	388
Cluster-72620.0	1	c	(TGT)8cgtggatgttgctgctgctgcagctgacgaggctgctgctgttgc(TGT)6	87	199	285
Cluster-72658.0	1	c	(TA)7tgg(GT)6	29	807	835
Cluster-72813.0	1	c	(AT)6c(TA)7	27	109	135
Cluster-72909.0	1	c	(GT)8(AT)6	28	211	238
Cluster-73184.0	1	c	(CATA)6tatatagacacagagagagat(AG)6	57	1	57
Cluster-73184.1	1	c	(CATA)6tatatagacacagagagagat(AG)6	57	1	57
Cluster-73190.0	1	c	(TC)7(AC)6	26	326	351
Cluster-73241.0	2	c	(GAG)7gtttgataatc(TGG)6	50	181	230
Cluster-73326.0	1	c	(CT)7(AT)6	26	2198	2223
Cluster-73430.0	1	c	(TA)6t(TA)7	27	712	738
Cluster-73558.0	1	c	(TG)9tat(TA)6	33	315	347
Cluster-73718.0	1	c	(AT)6gcaaagtg(TA)7	34	1446	1479
Cluster-73803.1	2	c	(AT)6ac(AT)7ac(AT)7	44	2126	2169
Cluster-73803.6	1	c	(AT)6ac(AT)7ac(AT)7	44	2142	2185
Cluster-73803.7	1	c	(AT)6ac(AT)7ac(AT)7	44	1412	1455
Cluster-73865.0	1	c	(CT)6(AT)7	26	45	70
Cluster-74128.0	1	c	(TA)6gagagag(A)10	29	366	394
Cluster-74195.0	1	c	(TTC)6tcgttgtggtacttgttgaagttgtacagtggacttgtagtagcctccttcctttcatcatcttcttct(TCA)5	102	277	378
Cluster-74213.0	1	c	(TGG)6taagtggtggcgagtggttcttgtcaatggtgg(GGT)6	69	288	356
Cluster-74234.0	1	c	(TC)6ttcagagcatctctctggaaacttggttt(GAA)8	65	7	71
Cluster-74315.0	1	c	(TTTGT)5gtattacgcaacactaggcaaaaattggatgggctaccgagtggaaacaaaaccacaattagcaccaccgtcagctg(CCA)6	120	1794	1913
Cluster-74402.0	1	c	(AT)9g(TA)6	31	65	95
Cluster-74402.0	2	c	(TA)6c(AT)9	31	1287	1317
Cluster-74402.1	1	c	(AT)9g(TA)6	31	65	95
Cluster-74402.1	3	c	(TA)6c(AT)9	31	3435	3465
Cluster-74402.2	1	c	(AT)9g(TA)6	31	65	95
Cluster-74402.2	3	c	(TA)6c(AT)9	31	4376	4406
Cluster-74402.3	1	c	(AT)9g(TA)6	31	65	95
Cluster-74402.4	1	c	(AT)9g(TA)6	31	65	95
Cluster-74402.5	1	c	(AT)9g(TA)6	31	65	95
Cluster-74402.5	3	c	(TA)6c(AT)9	31	3430	3460
Cluster-74402.6	1	c	(AT)9g(TA)6	31	65	95
Cluster-74402.6	3	c	(TA)6c(AT)9	31	3430	3460
Cluster-74402.7	1	c	(AT)9g(TA)6	31	65	95
Cluster-74402.7	2	c	(TA)6c(AT)9	31	2444	2474
Cluster-74402.8	1	c	(AT)9g(TA)6	31	65	95
Cluster-74402.8	3	c	(TA)6c(AT)9	31	2353	2383
Cluster-74541.0	1	c	(TG)6(AG)6	24	1409	1432
Cluster-74541.1	2	c	(TG)6(AG)6	24	1172	1195
Cluster-74582.0	1	c	(TA)6a(AT)6	25	65	89
Cluster-74666.0	1	c	(GGCT)6tagctgatatatat(GCAG)5	58	887	944
Cluster-74971.0	1	c	(TC)6tt(TC)6	26	1378	1403
Cluster-75011.0	1	c	(AT)6(CT)8(AT)8	44	39	82
Cluster-75011.1	1	c	(AT)6(CT)8(AT)8	44	39	82
Cluster-75248.1	1	c	(TTG)6tgtatgcat(GA)8	43	1063	1105
Cluster-75248.10	2	c	(TTG)6tgtatgcat(GA)8	43	932	974
Cluster-75248.2	1	c	(TTG)6tgtatgcat(GA)8	43	1188	1230
Cluster-75248.3	1	c	(TTG)6tgtatgcat(GA)8	43	1396	1438
Cluster-75248.8	2	c	(TTG)6tgtatgcat(GA)8	43	1253	1295
Cluster-75248.9	2	c	(TTG)6tgtatgcat(GA)8	43	1253	1295
Cluster-75272.0	2	c	(TGC)5tggatttattactttttgtt(GAG)6gatttggaagacaaactgcaacccatctgatgggtttgtatgtctgtttttagatctctaatagttaaaatggt(GAG)5	142	698	839
Cluster-75323.3	1	c	(TA)6caagaatagtactagtac(TAG)5	45	1653	1697
Cluster-75323.4	1	c	(TA)6caagaatagtactagtac(TAG)5	45	1650	1694
Cluster-75323.4	2	c	(CTA)5gtactagtactattcttg(TA)6	45	2364	2408
Cluster-75340.0	2	c	(TGA)6(GGA)5	33	464	496
Cluster-75362.0	2	c	(GA)7aagagtgtc(TG)6	35	1374	1408
Cluster-75450.0	1	c	(CT)6atctcggatccacttcc(CT)8	45	75	119
Cluster-75631.0	1	c	(TCCA)6(TCT)5	39	38	76
Cluster-75655.0	1	c	(TG)6(TA)8	28	1642	1669
Cluster-75700.0	1	c	(TC)6tg(TC)9(AC)7	46	300	345
Cluster-75704.0	1	c	(CT)6(CA)6	24	118	141
Cluster-75725.0	2	c	(TAG)6tctgagtgcatga(ATT)6(AGC)7	70	358	427
Cluster-75838.0	1	c	(TA)6tgtaacatgtattctcacaaatatatatcattcacactcacacgcacactcacactgacact(CA)7	88	614	701
Cluster-75863.1	1	c	(CT)6cacacacg(CAT)5	35	15	49
Cluster-75868.0	1	c	(CTT)6gttgatttattagtgtatagtatagagacttgttatatatattagagg(GA)9	84	1418	1501
Cluster-75990.0	1	c	(TA)6tgtgctaaccctacc(AT)6	39	1438	1476
Cluster-75995.0	1	c	(TG)6cgtgcgtgcgtgtgaactcagcttctgctgctgtactac(TA)9	69	170	238
Cluster-75995.1	1	c	(TG)6cgtgcgtgcgtgtgaactcagcttctgctgctgtactac(TA)9	69	170	238
Cluster-76009.0	1	c	(CT)6catatttttttctcagtaaactactgtctgtagacgc(ATACAT)6	85	19	103
Cluster-76044.0	1	c	(AT)9aggcatag(AT)6(AG)8	54	911	964
Cluster-76085.1	1	c	(AGGAG)6agagatagagagtcaaagagtagtgacgtaaaattggtcaacgaatccagttgttatatgaacttgttatatattctccctcaattc(A)10	127	1500	1626
Cluster-76274.0	1	c	(TCT)5cgagcagatttaattacttaattgagtactgactaaaacctacatttttatgt(AC)6	80	85	164
Cluster-76282.0	1	c	(AG)6tttgtgccgagttattaaagcaaaaattctcttgaggatgcactgtcttggaggtcttgca(CT)7ccatctctaaaaattcaaaccttgaaagttcctttcttcctatctcagtttatgccttgagtctttccattaaaactcttaatttctctctctcc(AT)7	196	16	211
Cluster-76288.0	1	c	(AC)6(AT)7	26	65	90
Cluster-76427.0	1	c	(TAG)5cagcagcagtgctttttggcacctcaaatccattttcttgatttgaaaaaatcccatcaaatccaccagtagtactcataagatcaaactc(TGA)6	124	251	374
Cluster-76435.0	1	c	(TA)6catatacatatacatatacatacatatatgtattcatactaaatctgaaatcattgcaatcccatca(T)10	89	49	137
Cluster-76461.0	1	c	(CT)6atatatac(AT)7	34	42	75
Cluster-76548.0	1	c	(AAGG)5aagagatatggaagcttttgtatatttctatcgatatccggaaagatatattataattattgggtggatggcaggcagataaaaggaagaa(GAT)6	129	1254	1382
Cluster-76748.0	1	c	(CT)7cccctattcaaatttcaaacctctacg(TC)6	53	2598	2650
Cluster-76770.0	1	c	(CAG)5tgattgtgggagtagtgtttggattgcacatagtggattttcttttctgttgtggagggaaaaggggagagagataatctcatga(AT)6	112	96	207
Cluster-76831.9	1	c	(TA)6(GA)7	26	88	113
Cluster-76834.2	1	c	(TA)8aagttttggtat(TA)6	40	3034	3073
Cluster-76931.0	1	c	(GA)8ggtttttataataaagtggtcaggggaatgttt(AG)6	61	887	947
Cluster-77084.0	1	c	(TA)8(CA)6	28	693	720
Cluster-77179.0	1	c	(CT)6cgttctcaacagttttttttcaatagctgataacacttgtaaactaaaattttgttcagtcgtatttaacatcatatttcag(CT)6	106	45	150
Cluster-77282.0	1	c	(AGCC)6ttgagagtatggct(TC)9ttgagcagtagaataaagcgaaaaaagttgggaaatatattatttattcttgattatcttaaac(AAT)6	138	423	560
Cluster-77294.0	1	c	(AC)6atatac(AT)8	34	1202	1235
Cluster-77697.0	1	c	(AAG)5aattgtggctttttgaagtgagaggaaggaggagtagaggatggatatggggtata(GGT)6	89	735	823
Cluster-77803.1	3	c	(TC)6tatt(TA)6	28	493	520
Cluster-77803.2	3	c	(TC)6tatt(TA)6	28	493	520
Cluster-77887.1	1	c	(AT)6(GT)7	26	1244	1269
Cluster-77954.3	1	c	(TC)7atctgcaaaccaaaccagctgcttctttatctcaaggcttaagcaccaattaatagtggtacataaccctttaat(TTC)6	107	51	157
Cluster-77999.0	1	c	(AT)7(AC)6	26	1704	1729
Cluster-78091.0	1	c	(T)11ctttctcc(CT)6	31	6	36
Cluster-78146.0	1	c	(CT)7ccccactttcctctccaaacccttcccccaacccaacctctcactt(TC)6	72	1	72
Cluster-78197.0	1	c	(AAG)5agagaagacaatttggaattgagctaagaattccttcatgtgaattaatgaacaagcatcttagatatagatatatagatatagaa(AG)6	113	1042	1154
Cluster-78212.0	1	c	(GAG)8agagagacagagactt(AAGA)6tagatatatat(AG)8	91	798	888
Cluster-78325.0	1	c	(CT)6tccttaaacttttatcaactctctttctctctctaaaatatgtacgtatacatc(TA)7	80	84	163
Cluster-78521.0	1	c	(TAA)6tggagggttgttgatgatatataattataggagtacaaagtaaagtctagagagagaaagataaggatg(GA)7	101	1962	2062
Cluster-78657.0	1	c	(T)10atttataaaatcccaacccatacttcattaccttcccatatccaaccttaccatccccaatct(TC)6	85	5	89
Cluster-78783.0	1	c	(CT)6gtaaaattagagataataatagtatttactttgttataggatctgtctaattatcatctatc(ATCT)6	98	32	129
Cluster-79019.0	1	c	(TTCA)5taagttgtgctagc(TA)9gaatgatggttgcacta(AT)6	81	29	109
Cluster-79592.3	1	c	(TG)7(TA)6(AT)6	38	943	980
Cluster-79592.4	1	c	(TG)7(TA)6(AT)6	38	943	980
Cluster-79594.0	1	c	(AT)6agtgctacaagtatctgttgtcgtcatgttcaaatgattcaagagggaa(AC)8	77	209	285
Cluster-79846.0	1	c	(TC)6cattgagacaaaaaggagcccaaacggtttttgaatacaacagaacatggcaacagatgagaaatgggtaaattccaattcccctgaca(AAG)6	119	76	194
Cluster-79927.0	1	c	(AT)8aggtaggtaggtagg(GA)6	43	380	422
Cluster-80144.0	1	c	(TG)6(TA)8	28	421	448
Cluster-80233.12	1	c	(A)11gcatatgtccaaaataccctcttcttcatcctccttctgtac(GA)6	65	214	278
Cluster-80366.0	2	c	(TA)8tgcatgtcatgtattattaattctcaattacaaatatgtagcagacat(GCTA)6	88	439	526
Cluster-80421.0	1	c	(TA)7tggtcaacgcagataaaattaataataataaag(ATA)6	65	73	137
Cluster-80491.0	1	c	(CT)6ccttttcttttctt(TTA)7	47	44	90
Cluster-80504.0	2	c	(CTAT)8catgttcaactgtgtgtttgcaataattattttggtaatttgatgttgtggtgatactggatattgttcaaggttaagctggtttttcatgtt(TGC)6	143	2250	2392
Cluster-80759.0	1	c	(AT)6(AG)7	26	66	91
Cluster-80889.0	2	c	(TA)8tgatctagagaagtacgtacaaagcatgatctatatataaatatatagattattaaatataggggattaggtagag(GA)6	104	215	318
Cluster-81036.0	1	c	(CT)6(AT)6	24	1354	1377
Cluster-81048.10	1	c	(AC)6agaagaagaacataaatctcttgtaaaggaatctgaatctgtatgtaaacatatacactatatac(AT)6(AG)8	105	1	105
Cluster-81048.4	1	c	(AC)6agaagaagaacataaatctcttgtaaaggaatctgaatctgtatgtaaacatatacactatatac(AT)6(AG)8	105	1	105
Cluster-81048.5	1	c	(AC)6agaagaagaacataaatctcttgtaaaggaatctgaatctgtatgtaaacatatacactatatac(AT)6(AG)8	105	1	105
Cluster-81048.7	1	c	(AC)6agaagaagaacataaatctcttgtaaaggaatctgaatctgtatgtaaacatatacactatatac(AT)6(AG)8	105	1	105
Cluster-81048.9	1	c	(AC)6agaagaagaacataaatctcttgtaaaggaatctgaatctgtatgtaaacatatacactatatac(AT)6(AG)8	105	1	105
Cluster-81116.0	1	c	(TGT)5tgcaatcatcattctgccactcaaaatttggcagaaacttaaagtcttcaagcattatattgctgtcactggatgaattttttgttaatgaggaac(AAG)6	129	364	492
Cluster-81225.1	1	c	(GT)7(GA)6	26	1080	1105
Cluster-81225.2	1	c	(GT)7(GA)6	26	2197	2222
Cluster-81398.0	1	c	(AG)8aaatagagaa(AG)6	38	53	90
Cluster-81494.0	1	c	(AT)6(AC)6	24	321	344
Cluster-81800.1	3	c	(AT)6tatatatgtttctttggac(TG)9	49	4332	4380
Cluster-81800.2	3	c	(AT)6tatatatgtttctttggac(TG)9	49	4252	4300
Cluster-81892.0	2	c	(TGA)8(GGA)6	42	367	408
Cluster-81892.2	3	c	(TGA)8(GGA)6	42	486	527
Cluster-81892.7	2	c	(TGA)8(GGA)6	42	367	408
Cluster-81912.0	1	c	(TC)8(AC)6	28	87	114
Cluster-81963.1	1	c	(TA)7(CA)6	26	38	63
Cluster-81963.2	1	c	(TA)7(CA)6	26	38	63
Cluster-81982.1	1	c	(T)10gcgttaa(AG)6	29	1713	1741
Cluster-81982.3	1	c	(T)10gcgttaa(AG)6	29	526	554
Cluster-81993.0	2	c	(TG)6(TA)9	30	2558	2587
Cluster-81993.1	2	c	(TG)6(TA)6	24	2558	2581
Cluster-81993.2	2	c	(TG)6(TA)9	30	2097	2126
Cluster-81993.7	2	c	(TG)6(TA)6	24	2082	2105
Cluster-81993.9	2	c	(GT)6(AT)9	30	1129	1158
Cluster-82014.3	2	c	(AT)6g(TA)6	25	1248	1272
Cluster-82014.5	1	c	(AT)6g(TA)6	25	794	818
Cluster-82137.0	1	c	(CTTT)5atttctttctttttctcaaattccaaatgggtattcagtgaatgaatcaataaatg(AGA)6	94	930	1023
Cluster-82195.1	1	c	(TC)7(TA)6	26	10	35
Cluster-82336.0	1	c	(TGG)6atggtgggctatggtggtggcggtggtgagcggtatagtggatgatgggtggttctgcctggtggtggattgtggttgtgggtga(TGG)5	118	1171	1288
Cluster-82436.0	2	c	(GAG)6(GAT)5	33	896	928
Cluster-82509.0	2	c	(CT)9(AT)6	30	1075	1104
Cluster-82557.1	1	c	(TA)6tga(GT)6	27	34	60
Cluster-82764.5	1	c	(TC)6(TA)6	24	1508	1531
Cluster-82818.7	2	c	(AT)6(AG)8	28	1194	1221
Cluster-82920.0	1	c	(CT)7(AT)6	26	60	85
Cluster-83032.0	1	c	(AT)8taaaaaaacttaaacacacttcaaacctctatt(TA)6	61	1782	1842
Cluster-83038.1	1	c	(T)11aatttgagaaaatcccaagaatacgttgtatg(TA)6	55	328	382
Cluster-83038.2	1	c	(T)11aatttgagaaaatcccaagaatacgttgtatg(TA)6	55	328	382
Cluster-83038.4	1	c	(T)11aatttgagaaaatcccaagaatacgttgtatg(TA)6	55	328	382
Cluster-83038.5	1	c	(T)11aatttgagaaaatcccaagaatacgttgtatg(TA)6	55	328	382
Cluster-83081.0	1	c	(GTG)5ggttctgtgagttgagcgagacatattccgggactgggtctgggtcgggtgggaaattggtggga(AG)6	92	2663	2754
Cluster-83225.0	1	c	(TTC)6(ATC)7	39	513	551
Cluster-83252.1	1	c	(AG)6tagtgatgagagaaagtgtcctttttcctttttcttttctctgttttttttcctctctgatg(TC)7	88	2023	2110
Cluster-83370.1	2	c	(TAT)6ga(T)10	30	1717	1746
Cluster-83370.2	2	c	(TAT)6ga(T)10	30	1497	1526
Cluster-83370.3	2	c	(TAT)6ga(T)10	30	1836	1865
Cluster-83370.4	2	c	(TAT)6ga(T)10	30	1715	1744
Cluster-83479.2	1	c	(AG)6ataccatacaagtacaggacatgactctctctatatatatagagataccttacaagtacaggacatagagat(AG)6	96	70	165
Cluster-83479.4	1	c	(AG)6ataccatacaagtacaggacatgactctctctatatatatagagataccttacaagtacaggacatagagat(AG)6	96	70	165
Cluster-83617.0	3	c	(TA)9tttgttttgctacttgtttgttccctttggcttttagaaatattaaccagcaatttatcatactaattatgacttatg(AAT)6	114	2277	2390
Cluster-83729.0	1	c	(CT)6aacactgttcgatcactctgtttataggtccgaaatcatatactacggtatgtatttatacc(CT)9	92	12	103
Cluster-83730.0	1	c	(T)11gttttaaccaaagaaattggagggtgaggaaaagaataagctgggggtagctgatgaattgaagttggtttcgggagag(TA)6	102	1339	1440
Cluster-84019.0	2	c	(TA)7tgtgtgt(GA)6	33	586	618
Cluster-84181.0	1	c	(TC)6tgttctgttcttacacacgcagttcaaacc(CT)6	54	210	263
Cluster-84228.0	1	c	(TTG)5atgcttctgctgttgaatttgttgcaacaatagcaattgttgctgatgttgaa(GTT)5gctgctgtaacattagttgttgttgctgctgctgctgagctaacgatttcgcctcttccatttctccccc(CT)6	165	1308	1472
Cluster-84228.1	1	c	(TTG)5atgcttctgctgttgaatttgttgcaacaatagcaattgttgctgatgttgaa(GTT)5gctgctgtaacattagttgttgttgctgctgctgctgagctaacgatttcgcctcttccatttctccccc(CT)6	165	1251	1415
Cluster-84228.4	1	c	(TTG)5atgcttctgctgttgaatttgttgcaacaatagcaattgttgctgatgttgaa(GTT)5gctgctgtaacattagttgttgttgctgctgctgctgagctaacgatttcgcctcttccatttctccccc(CT)6	165	1242	1406
Cluster-84246.1	1	c	(CT)6cagacacac(GT)8	37	119	155
Cluster-84499.0	1	c	(GT)6atata(AT)7	31	1491	1521
Cluster-84658.0	2	c	(AC)6(AG)9	30	977	1006
Cluster-84853.0	1	c	(CCCTT)6ccttccttcataggctgcattgctatatcc(TA)6	72	712	783
Cluster-85092.0	1	c	(TG)6(TA)7	26	1590	1615
Cluster-85136.1	2	c	(TC)6(AC)6	24	1800	1823
Cluster-85331.0	1	c	(TGA)6aatatatttat(AG)6	41	1383	1423
Cluster-85355.0	2	c	(AG)7aaactgcgtgtgtgagtgtgtt(AG)6	48	3608	3655
Cluster-85399.0	1	c	(TA)6gagatagagagatt(AG)6	38	557	594
Cluster-85399.1	1	c	(TA)6gagatagagagatt(AG)6	38	2251	2288
Cluster-85505.0	1	c	(AT)6agagagagaaagagagagta(AG)6	44	82	125
Cluster-85505.0	2	c	(TCC)6tcaactactagttcaactctacaggtgatgagactatatatatacataattaatatatcctaattaatttcttaactcattctattaatttgta(AT)6	124	665	788
Cluster-85617.3	1	c	(GAC)5ggcttcggggatatcggcgacgacggttttggcagtgacgacttcaacatcggctttgacagcgacgacgacggctcgacgacttcgaccgtgac(CT)6	122	609	730
Cluster-85653.0	1	c	(CT)6gaaaactcagaaacagta(TC)7	44	1425	1468
Cluster-85653.1	1	c	(CT)6gaaaactcagaaacagta(TC)7	44	1281	1324
Cluster-85668.0	1	c	(AT)6aaaaagcatgacatgatctacc(TA)9	52	267	318
Cluster-85668.1	1	c	(AT)6aaaaagcatgacatgatctacc(TA)9	52	267	318
Cluster-85668.2	1	c	(AT)6aaaaagcatgacatgatctacc(TA)9	52	267	318
Cluster-85668.3	1	c	(AT)6aaaaagcatgacatgatctacc(TA)9	52	267	318
Cluster-85724.2	1	c	(CT)9(AT)6	30	263	292
Cluster-85797.2	1	c	(TG)6tatagagaaatgtgaatctgggtttacactaaaagggagttaaatgaatagatatttaa(AG)8	87	2116	2202
Cluster-85799.0	1	c	(GGT)6agcagtagtagtagtaattactaaaacttatactaattataatagc(AAG)7	85	468	552
Cluster-85812.0	1	c	(TG)6tctgtgtgaatatatgtatgtctgtctgtttgtacgtcagtttgctgc(TCT)5taccataataata(ATC)5	103	435	537
Cluster-85825.0	1	c	(AT)8acatacacacg(GT)6	39	413	451
Cluster-86088.13	1	c	(A)10ga(AGC)6	30	195	224
Cluster-86088.4	1	c	(A)10ga(AGC)6	30	195	224
Cluster-86133.1	1	c	(CT)6(CA)6	24	1279	1302
Cluster-86171.0	1	c	(AT)9aataaaatacaaatgatttattgtatagtcatctgggccattcaaagtttgagataaatcccaccgtctatacagtgccggaggcacggaacccagctag(TA)6	130	50	179
Cluster-86227.0	3	c	(TC)6ttctatatgaaaatcattgcccctcccctcctcctcc(CTG)6	67	1594	1660
Cluster-86227.1	5	c	(TC)6ttctatatgaaaatcattgcccctcccctcctcctcc(CTG)6	67	3619	3685
Cluster-86361.0	1	c	(GT)7(AT)6	26	41	66
Cluster-86642.0	1	c	(TC)6tatacattgtctgaaaattgataacagtgtctgaaaattgatatctcctctcagttgctgcatcactttctggttttcctaaatttctccatttctgtga(AAAG)5	132	57	188
Cluster-86646.0	1	c	(AG)6tttt(AG)6	28	3820	3847
Cluster-86807.0	1	c	(T)11gttgggtg(TA)6	31	371	401
Cluster-86985.2	1	c	(TA)8(GA)6	28	762	789
Cluster-86985.5	1	c	(TA)8(GA)6	28	761	788
Cluster-86985.6	1	c	(TA)8(GA)6	28	760	787
Cluster-86985.8	1	c	(TA)8(GA)6	28	760	787
Cluster-86985.9	1	c	(TA)8(GA)6	28	760	787
Cluster-87035.0	1	c	(A)10tactccaaagagtagtcctg(TAT)6	48	322	369
Cluster-87065.2	1	c	(GCA)6gctgcttcgcataaatagacatctgt(GA)6	56	1839	1894
Cluster-87065.6	1	c	(GCA)6gctgcttcgcataaatagacatctgt(GA)6	56	3335	3390
Cluster-87065.8	1	c	(GCA)6gctgcttcgcataaatagacatctgt(GA)6	56	2692	2747
Cluster-87091.1	1	c	(TA)6(GA)7	26	161	186
Cluster-87115.8	1	c	(TC)6ctcctttttctctctctaaaacccccc(TCT)6	57	1506	1562
Cluster-87161.1	1	c	(CTT)6cacataaagtccaataaatatgagtctccgcaggaagtaagaaaaatcataactccacatt(TC)6	91	68	158
Cluster-87161.2	1	c	(CTT)6cacataaagtccaataaatatgagtctccgcaggaagtaagaaaaatcataactccacatt(TC)6	91	68	158
Cluster-87163.0	2	c	(TAG)5gtgttgagagttgatggattagtttcatccatttctaattttaagtttagtttagttttcttgattattatttccctcta(TC)7(TA)8(TG)6	137	203	339
Cluster-87163.1	2	c	(TAG)5gtgttgagagttgatggattagtttcatccatttctaattttaagtttagtttagttttcttgattattatttccctcta(TC)7(TA)8(TG)6	137	203	339
Cluster-87163.2	2	c	(TAG)5gtgttgagagttgatggattagtttcatccatttctaattttaagtttagtttagttttcttgattattatttccctcta(TC)7(TA)8(TG)6	137	203	339
Cluster-87163.3	2	c	(TAG)5gtgttgagagttgatggattagtttcatccatttctaattttaagtttagtttagttttcttgattattatttccctcta(TC)7(TA)8(TG)6	137	203	339
Cluster-87163.4	2	c	(TAG)5gtgttgagagttgatggattagtttcatccatttctaattttaagtttagtttagttttcttgattattatttccctcta(TC)7(TA)8(TG)6	137	203	339
Cluster-87327.0	1	c	(TC)6tttg(T)10	26	3019	3044
Cluster-87376.1	2	c	(CT)6ccttttcttttctt(TTA)6	44	3501	3544
Cluster-87515.0	1	c	(TA)6tgtacatatgtactcaactcagtatttgacagt(TA)8	61	3737	3797
Cluster-87515.3	1	c	(TA)6tgtacatatgtactcaactcagtatttgacagt(TA)8	61	3647	3707
Cluster-87515.4	1	c	(TA)6tgtacatatgtactcaactcagtatttgacagt(TA)8	61	3610	3670
Cluster-87515.6	1	c	(TA)6tgtacatatgtactcaactcagtatttgacagt(TA)8	61	3609	3669
Cluster-87515.7	1	c	(TA)6tgtacatatgtactcaactcagtatttgacagt(TA)8	61	3720	3780
Cluster-87515.9	1	c	(TA)6tgtacatatgtactcaactcagtatttgacagt(TA)8	61	3644	3704
Cluster-87599.2	2	c	(CT)8ccc(TA)6tcc(GT)7	48	290	337
Cluster-87677.1	2	c	(TA)6tttcttaattcattattaagtttggctaactcattgacatccttagttat(ACCCC)5	87	516	602
Cluster-87748.10	1	c	(CTG)6t(TGC)8	43	3269	3311
Cluster-87748.12	1	c	(CTG)6t(TGC)8	43	3413	3455
Cluster-87748.16	1	c	(CTG)6t(TGC)8	43	2097	2139
Cluster-87784.0	1	c	(CT)6cccgtg(GT)7	32	1178	1209
Cluster-87903.4	1	c	(AG)6ggga(G)11	27	1812	1838
Cluster-87931.0	1	c	(GGT)6(GGA)7	39	10	48
Cluster-87931.1	1	c	(GGT)6(GGA)7	39	10	48
Cluster-87961.0	1	c	(ATA)7atg(ATA)6acagttg(TAA)5	64	1	64
Cluster-87976.0	1	c	(GAA)6aaattggtggt(GGA)5	44	1788	1831
Cluster-87976.1	1	c	(GAA)6aaattggtggt(GGA)5	44	2482	2525
Cluster-88025.0	1	c	(TCT)7tatta(GTATTG)6	62	2957	3018
Cluster-88038.2	1	c	(TA)8tgcg(CA)6	32	591	622
Cluster-88138.0	1	c	(AT)6aaggaaaataaaatgacagtatatataaattaattattaat(TA)9	71	244	314
Cluster-88463.0	1	c	(AT)6(AG)7	26	740	765
Cluster-88463.2	1	c	(AT)6(AG)7	26	740	765
Cluster-88463.3	1	c	(AT)6(AG)7	26	740	765
Cluster-88607.1	1	c	(TA)6(TG)8	28	33	60
Cluster-88607.2	1	c	(TA)6(TG)8	28	33	60
Cluster-88628.1	2	c	(AT)6(AC)7	26	2150	2175
Cluster-88675.10	1	c	(A)11taccaaatcaaaacccaccaattaagatttgtatacaaatcaaagtcgcatcagtctttccccgctta(CTC)6	97	84	180
Cluster-88675.19	1	c	(A)11taccaaatcaaaacccaccaattaagatttgtatacaaatcaaagtcgcatcagtctttccccgctta(CTC)6	97	84	180
Cluster-88675.6	1	c	(A)11taccaaatcaaaacccaccaattaagatttgtatacaaatcaaagtcgcatcagtctttccccgctta(CTC)6	97	84	180
Cluster-88675.7	1	c	(A)11taccaaatcaaaacccaccaattaagatttgtatacaaatcaaagtcgcatcagtctttccccgctta(CTC)6	97	84	180
Cluster-88675.8	1	c	(A)11taccaaatcaaaacccaccaattaagatttgtatacaaatcaaagtcgcatcagtctttccccgctta(CTC)6	97	84	180
Cluster-88683.0	1	c	(AC)6gt(GA)7	28	1974	2001
Cluster-88683.3	1	c	(AC)6gt(GA)7	28	1021	1048
Cluster-88773.2	1	c	(AT)8(AG)6	28	3064	3091
Cluster-88773.4	1	c	(AT)8(AG)6	28	3168	3195
Cluster-88828.0	1	c	(TA)6(GA)7	26	1873	1898
Cluster-88994.0	1	c	(AT)6(AG)9	30	579	608
Cluster-89025.0	1	c	(TA)6(CA)7	26	1525	1550
Cluster-89122.0	1	c	(TCC)5(ATC)6	33	52	84
Cluster-89139.11	1	c	(ATA)5g(TAA)6	34	4325	4358
Cluster-89223.0	1	c	(CT)7ttctt(TC)6tg(TC)7	47	1422	1468
Cluster-89417.20	1	c	(CA)6atggtaatccaattgaatttaaacttggctacaatttttataagtcaaaaggaaaaatagtatcaccctgatgacaaaataaata(CATG)5	117	1	117
Cluster-89559.2	1	c	(TC)8(TA)6	28	185	212
Cluster-89564.0	1	c	(TAC)6(TAA)6aagacttgatttttatttcgtaataaggagtttccagattaaattttgatttatattgatttagtgtcaaaaaaataa(AAT)5	129	6	134
Cluster-89921.0	1	c	(CT)7ttttttt(TC)6	33	347	379
Cluster-89938.0	1	c	(TA)6cacgtatatatgtgtg(TA)9tgtgtgtg(TA)7	68	3394	3461
Cluster-89938.3	1	c	(TA)6cacgtatatatgtgtg(TA)9tgtgtgtg(TA)7	68	3418	3485
Cluster-89938.8	1	c	(TA)6cacgtatatatgtgtg(TA)9tgtgtgtg(TA)7	68	3482	3549
Cluster-89938.9	1	c	(TA)6cacgtatatatgtgtg(TA)9tgtgtgtg(TA)7	68	366	433
Cluster-90186.0	2	c	(GAC)5gaagatgatgatggtgccattgatcaagattggaattgtgggaaaatgggatttgttgtttcaaagcaa(AAGCAG)6	120	1157	1276
Cluster-90198.0	1	c	(CT)6aaataaactcttcactttcaaactctctcgatactccctgtctctcagaattagggttcttttactcccgctttgccttttaccctttt(TC)6	113	89	201
Cluster-90198.1	1	c	(CT)6aaataaactcttcactttcaaactctctcgatactccctgtctctcagaattagggttcttttactcccgctttgccttttaccctttt(TC)6	113	89	201
Cluster-90198.2	1	c	(CT)6aaataaactcttcactttcaaactctctcgatactccctgtctctcagaattagggttcttttactcccgctttgccttttaccctttt(TC)6	113	89	201
Cluster-90198.3	1	c	(CT)6aaataaactcttcactttcaaactctctcgatactccctgtctctcagaattagggttcttttactcccgctttgccttttaccctttt(TC)6	113	89	201
Cluster-90198.4	1	c	(CT)6aaataaactcttcactttcaaactctctcgatactccctgtctctcagaattagggttcttttactcccgctttgccttttaccctttt(TC)6	113	89	201
Cluster-90198.6	1	c	(CT)6aaataaactcttcactttcaaactctctcgatactccctgtctctcagaattagggttcttttactcccgctttgccttttaccctttt(TC)6	113	89	201
Cluster-90198.7	1	c	(TA)6tttgctctatagatatactaagaataattcttgaatctcttgccctcttgatccaataatggacagtaatctagctttagtgcttgatg(CTT)6	119	198	316
Cluster-90253.0	1	c	(TCT)7tcaatttttc(CT)6atacatacatctgttgccggattcagaatcatctttgcataatagccttcatatgattgggcctcttcaaatcccagcagctaattaag(CT)8(AT)7	162	7	168
Cluster-90253.0	2	c	(GT)6c(TA)6	25	1392	1416
Cluster-90253.10	1	c	(TCT)7tcaatttttc(CT)6atacatacatctgttgccggattcagaatcatctttgcataatagccttcatatgattgggcctcttcaaatcccagcagctaattaag(CT)8(AT)7	162	7	168
Cluster-90253.12	1	c	(TCT)7tcaatttttc(CT)6atacatacatctgttgccggattcagaatcatctttgcataatagccttcatatgattgggcctcttcaaatcccagcagctaattaag(CT)8(AT)7	162	7	168
Cluster-90253.4	1	c	(TCT)7tcaatttttc(CT)6atacatacatctgttgccggattcagaatcatctttgcataatagccttcatatgattgggcctcttcaaatcccagcagctaattaag(CT)8(AT)7	162	7	168
Cluster-90253.7	1	c	(TCT)7tcaatttttc(CT)6atacatacatctgttgccggattcagaatcatctttgcataatagccttcatatgattgggcctcttcaaatcccagcagctaattaag(CT)8(AT)7	162	7	168
Cluster-90253.9	1	c	(TCT)7tcaatttttc(CT)6atacatacatctgttgccggattcagaatcatctttgcataatagccttcatatgattgggcctcttcaaatcccagcagctaattaag(CT)8(AT)7	162	7	168
Cluster-90367.0	1	c	(TTA)6ttt(TG)7	35	2202	2236
Cluster-90469.1	1	c	(T)10ctagtgtgcaactctttaaaatcataaatatta(GCT)6	61	1933	1993
Cluster-90469.11	1	c	(T)10ctagtgtgcaactctttaaaatcataaatatta(GCT)6	61	2012	2072
Cluster-90469.2	1	c	(T)10ctagtgtgcaactctttaaaatcataaatatta(GCT)6	61	1946	2006
Cluster-90469.3	2	c	(T)10ctagtgtgcaactctttaaaatcataaatatta(GCT)6	61	2229	2289
Cluster-90469.4	2	c	(T)10ctagtgtgcaactctttaaaatcataaatatta(GCT)6	61	2938	2998
Cluster-90469.5	1	c	(T)10ctagtgtgcaactctttaaaatcataaatatta(GCT)6	61	4217	4277
Cluster-90469.6	2	c	(T)10ctagtgtgcaactctttaaaatcataaatatta(GCT)6	61	3065	3125
Cluster-90469.7	2	c	(T)10ctagtgtgcaactctttaaaatcataaatatta(GCT)6	61	2816	2876
Cluster-90469.8	1	c	(T)10ctagtgtgcaactctttaaaatcataaatatta(GCT)6	61	1821	1881
Cluster-90572.0	2	c	(TA)6tg(TA)9	32	158	189
Cluster-90631.1	1	c	(TC)7cctccctacaattcctttcaaagtctacccga(CT)6	58	1236	1293
Cluster-90688.0	1	c	(GAT)6t(AGTA)5	39	1121	1159
Cluster-90688.1	1	c	(GAT)6t(AGTA)5	39	1506	1544
Cluster-90695.1	1	c	(AT)6aggaacaagtccctcaataaaaacattaagttacaatcaa(TC)7	66	80	145
Cluster-90918.0	1	c	(CT)6(AT)6	24	331	354
Cluster-90950.1	1	c	(TAA)5tactt(ATA)6aataattatattaattatt(ATA)5	72	630	701
Cluster-91030.0	1	c	(TA)6ttaagatcgacttcactagatgaatac(TA)8	55	1504	1558
Cluster-91081.0	1	c	(TC)6atgtagtcactcaacagctcaacctttaacctccatttgaacctctattttatccaaaacaatcggaaaaag(TC)6	96	31	126
Cluster-91170.0	1	c	(TC)6tgtgtatacacacatacatagatgtgttaatcctctctgcaattctcacat(TG)8	79	115	193
Cluster-91170.0	2	c	(TC)6tgtgtatacacacatacatagatgtgttaatcctctctgcaattctcacat(TG)7	77	339	415
Cluster-91188.0	3	c	(GT)6aatacaatactaataaataaattatggaccacctaaaaattggtcatcgatcaa(TCC)8	90	3057	3146
Cluster-91188.3	3	c	(GT)6aatacaatactaataaataaattatggaccacctaaaaattggtcatcgatcaa(TCC)8	90	3127	3216
Cluster-91188.4	3	c	(GT)6aatacaatactaataaataaattatggaccacctaaaaattggtcatcgatcaa(TCC)8	90	3217	3306
Cluster-91188.5	3	c	(GT)6aatacaatactaataaataaattatggaccacctaaaaattggtcatcgatcaa(TCC)8	90	2941	3030
Cluster-91259.0	1	c	(AGA)7aggagcaaagaggcagatgagttgagtatgacaaaatcaaagacggatggaaattggtagtagatggctggctttgttatgttatctctcccc(CT)6	126	1	126
Cluster-91334.1	1	c	(AG)6ttcttgtataaggaacaattaagttacgtttctctt(TA)8	64	1143	1206
Cluster-91377.4	2	c	(TA)6ggaatatttgt(TATATC)5	53	1548	1600
Cluster-91401.0	1	c	(TA)8(TG)6	28	60	87
Cluster-91467.0	2	c	(AT)6tatgttttttttattctctttttattttttcccttgtttacttatttattattgttagttctattattgttgttgttg(TTA)7	111	2268	2378
Cluster-91574.3	1	c	(TG)6(AG)7	26	1191	1216
Cluster-91693.1	1	c	(GT)6att(GA)7	29	1468	1496
Cluster-91693.2	1	c	(GT)6att(GA)7	29	1468	1496
Cluster-91720.0	1	c	(ATTA)6agatgcgaaaggaggaggatacatgtggttaacgtgcaatgtaggaaaaaaagagaaataggagagaattt(GA)6	107	4	110
Cluster-91936.0	1	c	(TA)6acgtatatcta(TG)6	35	2806	2840
Cluster-91936.5	1	c	(TA)6acgtatatcta(TG)6	35	2588	2622
Cluster-91936.6	1	c	(TA)6acgtatatctatgtgtgtgtca(GT)7	48	2670	2717
Cluster-91948.0	1	c	(CT)7(AT)6	26	41	66
Cluster-91948.1	1	c	(CT)7(AT)6	26	41	66
Cluster-92038.0	1	c	(CT)8cacaatatatatgtacacatgaacaaaccagcttct(TTC)6	70	40	109
Cluster-92322.3	1	c	(CT)6(CA)7	26	1096	1121
Cluster-92357.0	1	c	(TC)6actctct(CA)8	35	268	302
Cluster-92357.1	1	c	(TC)6actctct(CA)8	35	268	302
Cluster-92397.0	1	c	(CT)7ccccctcacacacacg(CA)6	42	273	314
Cluster-92507.0	1	c	(TC)6ttcctcctatttctcactttctgtcaaggtaagaagtatttctgggaagatgaatacccatttatcagatacgcaagctctctctt(TC)6	110	29	138
Cluster-92518.0	1	c	(TC)6gtgtccaatacttgagttgttactaaaaaaagacattgtttctgtaaattctgtagttccgtacatagatatatagagcacc(AT)8	110	176	285
Cluster-92518.1	1	c	(TC)6gtgtccaatacttgagttgttactaaaaaaagacattgtttctgtaaattctgtagttccgtacatagatatatagagcacc(AT)8	110	176	285
Cluster-92638.0	1	c	(TG)6gcagct(TAA)5	33	429	461
Cluster-92661.0	3	c	(TAG)6gaaagtactgctcatccctgcttcatttcgcctgaagaagagaagcagtagtagtagcattaccagtactactagtgctcctacggataataacat(TAG)5	129	1289	1417
Cluster-92662.0	1	c	(CT)6ccctccctccctctctcacctctctctctcctctctctctatatatat(TA)8	76	18	93
Cluster-92663.0	1	c	(GAG)7cagg(AGC)6	43	2011	2053
Cluster-92663.1	1	c	(GAG)7cagg(AGC)6	43	1772	1814
Cluster-92663.2	1	c	(GAG)7cagg(AGC)6	43	1925	1967
Cluster-92663.3	1	c	(GAG)7cagg(AGC)6	43	1177	1219
Cluster-92663.4	1	c	(GAG)7cagg(AGC)6	43	1416	1458
Cluster-92666.9	1	c	(A)10ggtgttggaatctataattcagaaaccctagatttgaatgtttgatggtgctggtgcag(CAT)6	87	697	783
Cluster-92849.0	2	c	(TA)6ca(CG)6	26	1207	1232
Cluster-92869.0	1	c	(CT)8caaggctaccgacgatactctgataagggtcgatcccctccttctctcgtactccaaggttcgtgcc(CT)6	95	52	146
Cluster-92888.1	3	c	(TG)7(TA)6	26	1753	1778
Cluster-92889.1	1	c	(AG)8actttcttttattgctctggtcttttggaatgtacacagagtctgactggtacctgaaaatttccacac(AG)6	97	45	141
Cluster-92889.10	1	c	(AG)8actttcttttattgctctggtcttttggaatgtacacagagtctgactggtacctgaaaatttccacac(AG)6	97	45	141
Cluster-92905.10	1	c	(CCT)5ccaagtgttcgacgaaagaactcacaggagctggggaagac(GAG)6	74	2944	3017
Cluster-92905.13	1	c	(CCT)5ccaagtgttcgacgaaagaactcacaggagctggggaagac(GAG)6	74	1529	1602
Cluster-92905.9	1	c	(CCT)5ccaagtgttcgacgaaagaactcacaggagctggggaagac(GAG)6	74	2180	2253
Cluster-93030.0	1	c	(GA)6a(AG)7	27	130	156
Cluster-93050.0	1	c	(T)10cttttcttttccacccttttctttccctc(TA)6	51	31	81
Cluster-93059.0	1	c	(TCA)6acaac(AAT)5	38	72	109
Cluster-93059.2	1	c	(TCA)6acaac(AAT)5	38	72	109
Cluster-93059.7	1	c	(TCA)6acaac(AAT)5	38	72	109
Cluster-93059.9	1	c	(TCA)6acaac(AAT)5	38	72	109
Cluster-93067.0	1	c	(TC)6tgttaaatc(TA)6	33	3207	3239
Cluster-93225.8	1	c	(TTC)6ctgaagaggctgctgattctccaaagccggcgaagaattttgttggtcttgatcgacaaatttgatgagccactt(TTC)5tcaaatttcagacgg(GA)6	135	231	365
Cluster-93280.0	1	c	(TC)6cctctctgcctgtctcactgtgtctgtcttctatcttactctctttctctccccgtctgtctctctctcactccctccctgtctgtt(TC)7	113	439	551
Cluster-93294.0	1	c	(TA)6atcg(CTTT)5	36	127	162
Cluster-93294.1	1	c	(TA)6atcg(CTTT)5	36	127	162
Cluster-93294.10	1	c	(TA)6atcg(CTTT)5	36	127	162
Cluster-93294.11	1	c	(TA)6atcg(CTTT)5	36	127	162
Cluster-93294.12	1	c	(TA)6atcg(CTTT)5	36	127	162
Cluster-93294.2	1	c	(TA)6atcg(CTTT)5	36	127	162
Cluster-93294.3	1	c	(TA)6atcg(CTTT)5	36	127	162
Cluster-93294.4	1	c	(TA)6atcg(CTTT)5	36	127	162
Cluster-93294.5	1	c	(TA)6atcg(CTTT)5	36	127	162
Cluster-93294.6	1	c	(TA)6atcg(CTTT)5	36	127	162
Cluster-93294.7	1	c	(TA)6atcg(CTTT)5	36	127	162
Cluster-93294.8	1	c	(TA)6atcg(CTTT)5	36	127	162
Cluster-93294.9	1	c	(TA)6atcg(CTTT)5	36	127	162
Cluster-93403.11	2	c	(AG)6g(GA)9	31	4015	4045
Cluster-93403.12	2	c	(AG)6g(GA)9	31	4885	4915
Cluster-93403.3	1	c	(AG)6g(GA)9	31	3497	3527
Cluster-93403.7	2	c	(AG)6g(GA)9	31	4808	4838
Cluster-93433.1	1	c	(GT)6(AT)6	24	1877	1900
Cluster-93504.0	3	c	(ATT)6aagacttatcgtttaggatgctgattgttgcaaatcaaataaaggagatagtagatgttatgtggttaattat(GTA)5	106	598	703
Cluster-93504.1	3	c	(ATT)6aagacttatcgtttaggatgctgattgttgcaaatcaaataaaggagatagtagatgttatgtggttaattat(GTA)5	106	469	574
Cluster-93571.8	1	c	(A)10ctccaaacaagttaaactgatgcgtgcacgtggatttttgcaagagtaattctacatgtgactaaagtacaaaagattccaaaaactgatgcaactt(GA)6	119	409	527
Cluster-93674.0	1	c	(TG)7(AG)6	26	634	659
Cluster-93815.0	1	c	(AG)8actagaataattgtactgagtacacacattatttcagtcttgttgaaaagaataacttctcatttttgttttaatgaatattacagtttctatcagtt(TA)6	126	28	153
Cluster-93815.1	1	c	(AG)8actagaataattgtactgagtacacacattatttcagtcttgttgaaaagaataacttctcatttttgttttaatgaatattacagtttctatcagtt(TA)6	126	28	153
Cluster-93815.5	1	c	(AG)8actagaataattgtactgagtacacacattatttcagtcttgttgaaaagaataacttctcatttttgttttaatgaatattacagtttctatcagtt(TA)6	126	28	153
Cluster-93815.6	1	c	(AG)8actagaataattgtactgagtacacacattatttcagtcttgttgaaaagaataacttctcatttttgttttaatgaatattacagtttctatcagtt(TA)6	126	28	153
Cluster-93836.0	1	c	(TA)6gggggaaatgggtatgcacagctgtgcaa(T)10	51	1	51
Cluster-93836.2	1	c	(TA)6gggggaaatgggtatgcacagctgtgcaa(T)10	51	1	51
Cluster-93910.1	1	c	(TG)6(AG)7	26	85	110
Cluster-93910.10	1	c	(TG)6(AG)7	26	85	110
Cluster-93910.7	1	c	(TG)6(AG)7	26	85	110
Cluster-93910.8	1	c	(TG)6(AG)7	26	85	110
Cluster-93910.9	1	c	(TG)6(AG)7	26	85	110
Cluster-93949.0	1	c	(CT)8cc(CCCT)6	42	46	87
Cluster-94051.0	2	c	(CA)6tatacaagattat(ATA)6	43	3835	3877
Cluster-94051.11	2	c	(CA)6tatacaagattat(ATA)6	43	3911	3953
Cluster-94051.2	2	c	(CA)6tatacaagattat(ATA)6	43	3627	3669
Cluster-94051.3	1	c	(CT)6ccctccctccctccacgccttcatcataat(TC)9	60	19	78
Cluster-94051.3	2	c	(CA)6tatacaagattat(ATA)6	43	2975	3017
Cluster-94051.4	2	c	(CA)6tatacaagattat(ATA)6	43	4003	4045
Cluster-94051.5	1	c	(CT)6ccctccctccctccacgccttcatcataat(TC)9	60	19	78
Cluster-94051.5	3	c	(CA)6tatacaagattat(ATA)6	43	3297	3339
Cluster-94051.7	3	c	(CA)6tatacaagattat(ATA)6	43	3701	3743
Cluster-94051.8	2	c	(CA)6tatacaagattat(ATA)6	43	3700	3742
Cluster-94051.9	2	c	(CA)6tatacaagattat(ATA)6	43	3608	3650
Cluster-94094.10	1	c	(T)10ctattcagaccaatcggtgtaattcaatgttcaggttattgtgtgaattggcttatcattactattgcattatctagcattctttggtcagtgcc(CTT)6	123	906	1028
Cluster-94156.0	2	c	(GTG)6aggtttaggaatattaatattgatgggtggttgatcatcataagaagagcaaggaggcactgg(AGT)5	96	919	1014
Cluster-94173.4	1	c	(GA)7ggtaag(AT)7(GT)6ataacgtacttgatcaatttttacataaacgtggcccatcaatgtgt(GA)6	105	44	148
Cluster-94173.5	1	c	(GA)7ggtaag(AT)7(GT)6ataacgtacttgatcaatttttacataaacgtggcccatcaatgtgt(GA)6	105	44	148
Cluster-94213.0	1	c	(CT)6(AT)6	24	2044	2067
Cluster-94409.0	1	c	(AGG)6tttatcttcttcttcttcatcatcatcaccgtgtgcagcctgcaagcttaatggaaggaaacaaacaggtggtgcagcagcagc(AGG)6	120	249	368
Cluster-94438.1	1	c	(AT)7(AG)6	26	6	31
Cluster-94448.0	1	c	(TAA)6tt(A)11	31	46	76
Cluster-94448.1	1	c	(TAA)6tt(A)11	31	46	76
Cluster-94448.3	1	c	(TAA)6tt(A)11	31	46	76
Cluster-94519.0	2	c	(TC)8ttac(TA)6	32	208	239
Cluster-94612.1	1	c	(CTGC)5aacaa(GGTAAT)6	61	123	183
Cluster-94699.0	1	c	(CT)6c(A)10	23	20	42
Cluster-94699.1	1	c	(CT)6c(A)10	23	20	42
Cluster-94726.0	1	c	(TCC)6agggccaggctagccaagattttgacttgctgctgtatggcataaaaaagtagtggatttcgcttggctggtgt(AGA)8	116	2721	2836
Cluster-94726.1	1	c	(TCC)6agggccaggctagccaagattttgacttgctgctgtatggcataaaaaagtagtggatttcgcttggctggtgt(AGA)8	116	2641	2756
Cluster-94726.2	1	c	(TCC)6agggccaggctagccaagattttgacttgctgctgtatggcataaaaaagtagtggatttcgcttggctggtgt(AGA)8	116	1804	1919
Cluster-94726.3	1	c	(TCC)6agggccaggctagccaagattttgacttgctgctgtatggcataaaaaagtagtggatttcgcttggctggtgt(AGA)8	116	2798	2913
Cluster-94726.4	1	c	(TCC)6agggccaggctagccaagattttgacttgctgctgtatggcataaaaaagtagtggatttcgcttggctggtgt(AGA)8	116	4634	4749
Cluster-94810.0	1	c	(AT)6gcatgcatgtgtatgctcatacg(AT)6	47	1319	1365
Cluster-94810.1	2	c	(AT)6gcatgcatgtgtatgctcatacg(AT)6	47	1631	1677
Cluster-94810.2	1	c	(AT)6gcatgcatgtgtatgctcatacg(AT)6	47	1321	1367
Cluster-94810.3	2	c	(AT)6gcatgcatgtgtatgctcatacg(AT)6	47	1631	1677
Cluster-94810.4	3	c	(AT)6gcatgcatgtgtatgctcatacg(AT)6	47	1889	1935
Cluster-94810.5	1	c	(AT)6gcatgcatgtgtatgctcatacg(AT)6	47	1503	1549
Cluster-94810.6	2	c	(AT)6gcatgcatgtgtatgctcatacg(AT)6	47	1603	1649
Cluster-94810.7	1	c	(AT)6gcatgcatgtgtatgctcatacg(AT)6	47	1503	1549
Cluster-94810.8	4	c	(AT)6gcatgcatgtgtatgctcatacg(AT)6	47	2024	2070
Cluster-94820.18	1	c	(ATT)6agttttggaattgtttaggtgaagtagttaatagtttttgaa(ATT)6	78	26	103
Cluster-94913.10	2	c	(AT)6cctaacttcaaagtgaaagtctgcagagatatcgtagaccaaatgaaaattaaagaaattaccagtgggtagaa(T)10	96	2466	2561
Cluster-94913.12	1	c	(AT)6cctaacttcaaagtgaaagtctgcagagatatcgtagaccaaatgaaaattaaagaaattaccagtgggtagaa(T)10	96	903	998
Cluster-94913.13	2	c	(AT)6cctaacttcaaagtgaaagtctgcagagatatcgtagaccaaatgaaaattaaagaaattaccagtgggtagaa(T)10	96	2466	2561
Cluster-94913.14	2	c	(AT)6cctaacttcaaagtgaaagtctgcagagatatcgtagaccaaatgaaaattaaagaaattaccagtgggtagaa(T)10	96	2292	2387
Cluster-94913.15	1	c	(AT)6cctaacttcaaagtgaaagtctgcagagatatcgtagaccaaatgaaaattaaagaaattaccagtgggtagaa(T)10	96	2352	2447
Cluster-94913.16	2	c	(AT)6cctaacttcaaagtgaaagtctgcagagatatcgtagaccaaatgaaaattaaagaaattaccagtgggtagaa(T)10	96	2099	2194
Cluster-95005.4	1	c	(AG)6ac(AG)7	28	3561	3588
Cluster-95137.9	1	c	(GA)6atgagggacgaatcttgccgaggattagggtttggtcgcagtatgcatatttcttgttcctgctttcaattttcctctttccgcctttcctggt(TCG)6	124	3950	4073
Cluster-95171.4	2	c	(GA)6(CA)6	24	1894	1917
Cluster-95318.0	1	c	(T)10cactcatcatcaatagacgattttgcttgtgtttgtcttttaaatttggcagtcatgcatata(TG)6	85	746	830
Cluster-95386.0	1	c	(CAG)6caagaacagcaaaaccatccccatttagcctcacaaatctatgccccatctcaaccatatgatcaatcaacccaagcttattacgatgcatacaat(CAA)5	129	64	192
Cluster-95480.0	1	c	(TA)6(GA)6	24	922	945
Cluster-95492.1	1	c	(AT)8(AC)6	28	2171	2198
Cluster-95492.3	1	c	(AT)8(AC)6	28	2861	2888
Cluster-95492.4	1	c	(AT)8(AC)6	28	884	911
Cluster-95492.5	1	c	(AT)8(AC)6	28	2587	2614
Cluster-95492.8	1	c	(AT)8(AC)6	28	2283	2310
Cluster-95492.9	1	c	(AT)8(AC)6	28	884	911
Cluster-95638.0	2	c	(TA)6(TG)8	28	3108	3135
Cluster-95638.1	2	c	(TA)6(TG)8	28	3783	3810
Cluster-95638.2	2	c	(TA)6(TG)8	28	3137	3164
Cluster-95638.3	2	c	(TA)6(TG)8	28	3108	3135
Cluster-95638.5	2	c	(TA)6(TG)8	28	3133	3160
Cluster-95638.6	2	c	(TA)6(TG)8	28	763	790
Cluster-95638.7	3	c	(TA)6(TG)8	28	3614	3641
Cluster-95638.8	2	c	(TA)6(TG)8	28	2352	2379
Cluster-95732.0	1	c	(AGA)6tggtagagagaccagagagaata(TAT)5	56	200	255
Cluster-96094.0	2	c	(TGC)6tcctg(CTC)7	44	554	597
Cluster-10033.0	1	p2	(AT)6	12	232	243
Cluster-10762.0	1	p2	(TA)6	12	186	197
Cluster-10913.0	1	p2	(GT)6	12	207	218
Cluster-11326.0	1	p2	(CG)6	12	116	127
Cluster-11980.0	1	p2	(CG)6	12	134	145
Cluster-12038.0	1	p2	(AC)6	12	32	43
Cluster-1204.0	1	p2	(GC)6	12	31	42
Cluster-12324.0	1	p2	(CA)6	12	5	16
Cluster-12543.0	1	p2	(CT)6	12	12	23
Cluster-13799.0	1	p2	(CG)6	12	121	132
Cluster-14076.0	1	p2	(GC)6	12	123	134
Cluster-15365.0	1	p2	(AC)6	12	408	419
Cluster-15750.0	1	p2	(GC)6	12	102	113
Cluster-15879.0	1	p2	(AC)6	12	208	219
Cluster-15960.0	1	p2	(CA)6	12	20	31
Cluster-16024.0	1	p2	(CG)6	12	190	201
Cluster-16262.0	1	p2	(CT)6	12	6	17
Cluster-17086.0	1	p2	(TA)6	12	13	24
Cluster-17139.0	1	p2	(GC)6	12	81	92
Cluster-17388.0	1	p2	(AT)6	12	67	78
Cluster-18344.0	1	p2	(AT)6	12	99	110
Cluster-18749.0	1	p2	(TA)6	12	220	231
Cluster-1887.0	1	p2	(AG)6	12	283	294
Cluster-18870.0	1	p2	(TA)6	12	7	18
Cluster-19030.0	1	p2	(CG)6	12	245	256
Cluster-19492.0	1	p2	(CT)6	12	221	232
Cluster-19705.0	1	p2	(CG)6	12	46	57
Cluster-20342.0	1	p2	(GC)6	12	249	260
Cluster-21607.0	1	p2	(GC)6	12	134	145
Cluster-2185.0	1	p2	(AG)6	12	83	94
Cluster-22.0	1	p2	(CG)6	12	90	101
Cluster-22479.0	1	p2	(GC)6	12	202	213
Cluster-23055.0	1	p2	(AT)6	12	51	62
Cluster-23376.0	1	p2	(CT)6	12	77	88
Cluster-23552.0	1	p2	(CT)6	12	194	205
Cluster-24265.0	1	p2	(AT)6	12	181	192
Cluster-24414.0	1	p2	(GC)6	12	208	219
Cluster-24493.0	1	p2	(CG)6	12	376	387
Cluster-25036.0	1	p2	(CT)6	12	136	147
Cluster-25240.0	1	p2	(CG)6	12	103	114
Cluster-25432.0	1	p2	(GC)6	12	262	273
Cluster-25727.0	1	p2	(AG)6	12	137	148
Cluster-26370.0	1	p2	(AT)6	12	225	236
Cluster-2723.0	1	p2	(AT)6	12	120	131
Cluster-28115.0	1	p2	(CT)6	12	217	228
Cluster-28261.0	1	p2	(TC)6	12	167	178
Cluster-28470.0	1	p2	(GC)6	12	205	216
Cluster-29585.0	1	p2	(GA)6	12	341	352
Cluster-2991.0	1	p2	(GC)6	12	491	502
Cluster-30822.0	1	p2	(CG)6	12	44	55
Cluster-30993.0	1	p2	(CG)6	12	7	18
Cluster-31604.0	1	p2	(AG)6	12	234	245
Cluster-31806.0	1	p2	(CG)6	12	142	153
Cluster-32312.0	1	p2	(AT)6	12	215	226
Cluster-3314.0	1	p2	(GC)6	12	689	700
Cluster-33271.0	1	p2	(GC)6	12	250	261
Cluster-3399.0	1	p2	(TA)6	12	247	258
Cluster-35177.0	1	p2	(TA)6	12	49	60
Cluster-35615.0	1	p2	(TC)6	12	209	220
Cluster-36071.0	1	p2	(CT)6	12	293	304
Cluster-36137.0	1	p2	(TG)6	12	56	67
Cluster-36310.0	1	p2	(GC)6	12	397	408
Cluster-37040.0	1	p2	(GC)6	12	71	82
Cluster-37560.0	1	p2	(GT)6	12	180	191
Cluster-38053.0	1	p2	(CA)6	12	126	137
Cluster-38127.0	1	p2	(CG)6	12	132	143
Cluster-38472.0	1	p2	(CT)6	12	207	218
Cluster-38472.5	1	p2	(CT)6	12	495	506
Cluster-38472.8	1	p2	(CT)6	12	406	417
Cluster-38692.0	1	p2	(AC)6	12	1	12
Cluster-38987.0	1	p2	(GC)6	12	329	340
Cluster-39555.0	1	p2	(CT)6	12	73	84
Cluster-40007.0	1	p2	(TC)6	12	156	167
Cluster-40914.0	1	p2	(AG)6	12	172	183
Cluster-41600.0	1	p2	(CG)6	12	655	666
Cluster-42141.0	1	p2	(AT)6	12	287	298
Cluster-42244.0	1	p2	(TC)6	12	136	147
Cluster-42356.0	1	p2	(AG)6	12	272	283
Cluster-42701.0	1	p2	(AT)6	12	46	57
Cluster-44231.0	1	p2	(TA)6	12	174	185
Cluster-44280.0	1	p2	(CA)6	12	104	115
Cluster-44560.0	1	p2	(AT)6	12	166	177
Cluster-44571.0	1	p2	(AT)6	12	270	281
Cluster-44848.0	1	p2	(AT)6	12	57	68
Cluster-44873.0	1	p2	(TC)6	12	24	35
Cluster-44918.1	2	p2	(GT)6	12	1011	1022
Cluster-45001.0	1	p2	(GA)6	12	208	219
Cluster-45585.22	1	p2	(AG)6	12	25	36
Cluster-4583.2	1	p2	(GC)6	12	1481	1492
Cluster-45960.0	1	p2	(CA)6	12	222	233
Cluster-46428.0	1	p2	(TC)6	12	141	152
Cluster-46513.0	1	p2	(AG)6	12	43	54
Cluster-46607.2	1	p2	(TC)6	12	624	635
Cluster-46793.0	1	p2	(AG)6	12	212	223
Cluster-47047.0	1	p2	(AT)6	12	316	327
Cluster-47097.0	1	p2	(AC)6	12	212	223
Cluster-47106.0	1	p2	(GA)6	12	24	35
Cluster-47106.2	1	p2	(GA)6	12	24	35
Cluster-47106.3	1	p2	(GA)6	12	24	35
Cluster-47106.7	1	p2	(GA)6	12	24	35
Cluster-47110.0	2	p2	(AT)6	12	458	469
Cluster-47561.0	1	p2	(TC)6	12	61	72
Cluster-47607.5	1	p2	(TA)6	12	778	789
Cluster-47611.0	1	p2	(TA)6	12	106	117
Cluster-47701.0	1	p2	(AG)6	12	130	141
Cluster-47726.0	1	p2	(CT)6	12	1171	1182
Cluster-47726.1	1	p2	(CT)6	12	1119	1130
Cluster-47965.0	1	p2	(CT)6	12	255	266
Cluster-47978.0	1	p2	(TC)6	12	13	24
Cluster-48062.0	1	p2	(TA)6	12	214	225
Cluster-48085.0	1	p2	(TA)6	12	352	363
Cluster-48115.22	1	p2	(AT)6	12	271	282
Cluster-48115.23	1	p2	(AT)6	12	271	282
Cluster-48115.24	1	p2	(AT)6	12	271	282
Cluster-48115.28	1	p2	(AT)6	12	271	282
Cluster-48130.2	1	p2	(AT)6	12	142	153
Cluster-48130.3	1	p2	(AT)6	12	142	153
Cluster-48130.4	1	p2	(AT)6	12	142	153
Cluster-48289.0	1	p2	(CA)6	12	266	277
Cluster-48304.0	1	p2	(AG)6	12	396	407
Cluster-48468.0	1	p2	(TC)6	12	102	113
Cluster-48496.0	1	p2	(AT)6	12	146	157
Cluster-48633.0	1	p2	(GA)6	12	10	21
Cluster-48689.0	2	p2	(AG)6	12	280	291
Cluster-48785.3	3	p2	(GA)6	12	1114	1125
Cluster-48794.18	1	p2	(TC)6	12	488	499
Cluster-48794.7	2	p2	(AG)6	12	818	829
Cluster-48908.0	1	p2	(AG)6	12	241	252
Cluster-48974.10	2	p2	(TC)6	12	722	733
Cluster-48974.13	2	p2	(TC)6	12	626	637
Cluster-48974.4	2	p2	(TC)6	12	722	733
Cluster-48974.7	2	p2	(TC)6	12	631	642
Cluster-48974.9	2	p2	(TC)6	12	631	642
Cluster-49302.0	2	p2	(TA)6	12	741	752
Cluster-49336.0	1	p2	(TA)6	12	179	190
Cluster-49379.0	1	p2	(TA)6	12	263	274
Cluster-49415.0	1	p2	(AG)6	12	84	95
Cluster-49575.0	1	p2	(TC)6	12	250	261
Cluster-49624.0	1	p2	(CT)6	12	143	154
Cluster-49640.0	1	p2	(AG)6	12	69	80
Cluster-49660.0	1	p2	(TA)6	12	351	362
Cluster-49780.0	1	p2	(GA)6	12	1	12
Cluster-49868.0	1	p2	(TC)6	12	176	187
Cluster-49878.0	1	p2	(AT)6	12	169	180
Cluster-49891.0	1	p2	(AG)6	12	606	617
Cluster-50077.0	1	p2	(TA)6	12	263	274
Cluster-50081.0	1	p2	(TG)6	12	216	227
Cluster-50108.0	1	p2	(AT)6	12	98	109
Cluster-50224.0	2	p2	(GA)6	12	745	756
Cluster-50267.6	1	p2	(TC)6	12	837	848
Cluster-50306.0	1	p2	(TA)6	12	58	69
Cluster-50445.14	1	p2	(GA)6	12	762	773
Cluster-50511.0	1	p2	(AT)6	12	342	353
Cluster-50530.0	1	p2	(AT)6	12	309	320
Cluster-50585.0	1	p2	(CT)6	12	96	107
Cluster-50622.0	1	p2	(TC)6	12	22	33
Cluster-50801.0	1	p2	(GA)6	12	153	164
Cluster-50997.0	1	p2	(AT)6	12	324	335
Cluster-51003.0	1	p2	(AT)6	12	154	165
Cluster-51169.0	1	p2	(TA)6	12	66	77
Cluster-51213.1	1	p2	(TC)6	12	406	417
Cluster-51362.0	1	p2	(TA)6	12	151	162
Cluster-51430.0	1	p2	(CA)6	12	595	606
Cluster-51452.0	1	p2	(TC)6	12	273	284
Cluster-51513.1	1	p2	(AT)6	12	2157	2168
Cluster-51513.4	1	p2	(AT)6	12	1941	1952
Cluster-51542.0	1	p2	(CT)6	12	518	529
Cluster-51573.0	1	p2	(CA)6	12	476	487
Cluster-51576.0	1	p2	(TA)6	12	389	400
Cluster-51597.0	1	p2	(AT)6	12	221	232
Cluster-51804.0	1	p2	(TC)6	12	7	18
Cluster-51871.0	1	p2	(TC)6	12	125	136
Cluster-51907.0	1	p2	(TC)6	12	92	103
Cluster-51928.0	1	p2	(TG)6	12	407	418
Cluster-51968.0	1	p2	(AT)6	12	489	500
Cluster-51984.0	1	p2	(TA)6	12	350	361
Cluster-52129.0	1	p2	(CA)6	12	305	316
Cluster-52150.0	1	p2	(GT)6	12	26	37
Cluster-52273.0	1	p2	(AC)6	12	97	108
Cluster-52289.0	1	p2	(TA)6	12	337	348
Cluster-52294.0	1	p2	(CT)6	12	83	94
Cluster-52391.14	2	p2	(GA)6	12	5673	5684
Cluster-52391.15	2	p2	(GA)6	12	5784	5795
Cluster-52391.16	2	p2	(GA)6	12	2073	2084
Cluster-52391.17	2	p2	(GA)6	12	5594	5605
Cluster-52391.19	2	p2	(GA)6	12	5627	5638
Cluster-52391.24	2	p2	(GA)6	12	5695	5706
Cluster-52404.0	1	p2	(TC)6	12	157	168
Cluster-52460.0	1	p2	(GA)6	12	490	501
Cluster-52460.1	2	p2	(GA)6	12	759	770
Cluster-52460.2	1	p2	(GA)6	12	925	936
Cluster-52499.2	1	p2	(TA)6	12	306	317
Cluster-52629.0	1	p2	(TA)6	12	226	237
Cluster-52694.0	1	p2	(TA)6	12	25	36
Cluster-52704.0	1	p2	(TG)6	12	102	113
Cluster-52729.1	1	p2	(AG)6	12	2569	2580
Cluster-52729.2	1	p2	(AG)6	12	2701	2712
Cluster-52806.1	1	p2	(AT)6	12	343	354
Cluster-52870.1	1	p2	(CT)6	12	34	45
Cluster-52870.3	1	p2	(CT)6	12	34	45
Cluster-52906.0	1	p2	(AT)6	12	189	200
Cluster-52992.0	1	p2	(TA)6	12	69	80
Cluster-53065.0	1	p2	(TA)6	12	1	12
Cluster-53076.0	1	p2	(TC)6	12	107	118
Cluster-53113.0	2	p2	(AG)6	12	432	443
Cluster-53118.0	1	p2	(TG)6	12	145	156
Cluster-53121.0	1	p2	(AT)6	12	113	124
Cluster-53152.0	1	p2	(TA)6	12	835	846
Cluster-53198.0	1	p2	(AT)6	12	269	280
Cluster-53460.0	1	p2	(TG)6	12	620	631
Cluster-53543.0	1	p2	(GC)6	12	509	520
Cluster-53560.0	1	p2	(TA)6	12	147	158
Cluster-53673.0	1	p2	(AT)6	12	181	192
Cluster-53673.0	2	p2	(TA)6	12	356	367
Cluster-53789.0	1	p2	(AT)6	12	445	456
Cluster-53979.0	1	p2	(AG)6	12	552	563
Cluster-54120.0	1	p2	(TC)6	12	238	249
Cluster-54124.0	1	p2	(AT)6	12	537	548
Cluster-54156.0	1	p2	(TA)6	12	493	504
Cluster-54234.0	1	p2	(GA)6	12	176	187
Cluster-54259.0	1	p2	(TA)6	12	61	72
Cluster-54292.0	1	p2	(AT)6	12	462	473
Cluster-54305.0	1	p2	(CA)6	12	513	524
Cluster-54382.0	1	p2	(TA)6	12	65	76
Cluster-54407.1	1	p2	(CT)6	12	83	94
Cluster-54427.0	1	p2	(TA)6	12	660	671
Cluster-54485.5	1	p2	(AT)6	12	45	56
Cluster-54503.0	1	p2	(TG)6	12	285	296
Cluster-54505.0	1	p2	(CA)6	12	354	365
Cluster-54583.0	1	p2	(TG)6	12	219	230
Cluster-54613.0	1	p2	(TA)6	12	1	12
Cluster-54677.0	1	p2	(TA)6	12	430	441
Cluster-54703.0	1	p2	(CA)6	12	1340	1351
Cluster-54710.26	1	p2	(TA)6	12	283	294
Cluster-54745.0	1	p2	(AG)6	12	646	657
Cluster-54749.0	1	p2	(AG)6	12	27	38
Cluster-54794.0	1	p2	(GT)6	12	481	492
Cluster-54842.12	1	p2	(TC)6	12	64	75
Cluster-54842.13	1	p2	(TC)6	12	64	75
Cluster-54842.4	1	p2	(TC)6	12	64	75
Cluster-54842.8	1	p2	(TC)6	12	64	75
Cluster-54866.0	1	p2	(TA)6	12	50	61
Cluster-55098.0	1	p2	(GA)6	12	524	535
Cluster-55187.0	1	p2	(TA)6	12	229	240
Cluster-55289.0	1	p2	(TG)6	12	233	244
Cluster-55294.0	1	p2	(TC)6	12	601	612
Cluster-55303.0	1	p2	(AT)6	12	273	284
Cluster-55375.0	1	p2	(TC)6	12	2005	2016
Cluster-55496.0	1	p2	(CA)6	12	100	111
Cluster-55530.0	2	p2	(GA)6	12	486	497
Cluster-55530.1	1	p2	(GA)6	12	475	486
Cluster-55639.0	1	p2	(TA)6	12	482	493
Cluster-55707.0	1	p2	(AG)6	12	47	58
Cluster-55885.0	1	p2	(CT)6	12	578	589
Cluster-55887.0	1	p2	(AT)6	12	1903	1914
Cluster-55905.0	1	p2	(TA)6	12	70	81
Cluster-55931.11	1	p2	(AT)6	12	588	599
Cluster-55931.12	1	p2	(AT)6	12	588	599
Cluster-55931.13	1	p2	(AT)6	12	588	599
Cluster-55931.14	1	p2	(AT)6	12	588	599
Cluster-55931.15	1	p2	(AT)6	12	588	599
Cluster-55931.17	1	p2	(AT)6	12	588	599
Cluster-56047.0	1	p2	(CT)6	12	1155	1166
Cluster-56085.0	1	p2	(TC)6	12	510	521
Cluster-56086.0	1	p2	(AG)6	12	1694	1705
Cluster-56086.1	1	p2	(AG)6	12	598	609
Cluster-56100.2	1	p2	(TC)6	12	164	175
Cluster-56100.8	1	p2	(TC)6	12	164	175
Cluster-56177.5	1	p2	(AT)6	12	3686	3697
Cluster-56177.7	1	p2	(TC)6	12	3153	3164
Cluster-56177.7	2	p2	(AT)6	12	3899	3910
Cluster-56205.0	1	p2	(AC)6	12	475	486
Cluster-56210.0	1	p2	(GA)6	12	382	393
Cluster-56289.0	1	p2	(AT)6	12	271	282
Cluster-56309.0	1	p2	(CT)6	12	158	169
Cluster-56317.0	1	p2	(AT)6	12	76	87
Cluster-56347.0	1	p2	(GA)6	12	6	17
Cluster-56441.0	2	p2	(TG)6	12	359	370
Cluster-56463.0	1	p2	(TA)6	12	16	27
Cluster-56496.0	1	p2	(AT)6	12	104	115
Cluster-56523.0	1	p2	(AG)6	12	203	214
Cluster-56610.0	1	p2	(TC)6	12	12	23
Cluster-56678.0	1	p2	(TC)6	12	278	289
Cluster-56917.0	1	p2	(AT)6	12	51	62
Cluster-56982.10	2	p2	(AT)6	12	122	133
Cluster-56982.11	2	p2	(AT)6	12	122	133
Cluster-56982.13	2	p2	(AT)6	12	122	133
Cluster-56982.5	2	p2	(AT)6	12	122	133
Cluster-56982.7	2	p2	(AT)6	12	122	133
Cluster-57039.0	1	p2	(CT)6	12	788	799
Cluster-57076.0	1	p2	(CT)6	12	281	292
Cluster-57100.0	1	p2	(AG)6	12	192	203
Cluster-57118.0	2	p2	(TG)6	12	270	281
Cluster-57118.1	2	p2	(TG)6	12	193	204
Cluster-57156.0	1	p2	(AT)6	12	237	248
Cluster-57180.0	2	p2	(GT)6	12	566	577
Cluster-57225.2	1	p2	(TA)6	12	1571	1582
Cluster-57225.3	1	p2	(TA)6	12	3649	3660
Cluster-57225.4	1	p2	(TA)6	12	3649	3660
Cluster-57225.5	1	p2	(TA)6	12	475	486
Cluster-57225.6	1	p2	(TA)6	12	3649	3660
Cluster-57225.7	1	p2	(TA)6	12	3649	3660
Cluster-57225.8	1	p2	(TA)6	12	1274	1285
Cluster-57445.0	1	p2	(AC)6	12	520	531
Cluster-57567.0	1	p2	(TA)6	12	730	741
Cluster-57631.0	1	p2	(CT)6	12	20	31
Cluster-57652.12	2	p2	(TC)6	12	324	335
Cluster-57652.13	2	p2	(TC)6	12	324	335
Cluster-57686.53	1	p2	(TA)6	12	320	331
Cluster-57727.0	2	p2	(CT)6	12	251	262
Cluster-57769.0	1	p2	(AT)6	12	14	25
Cluster-57843.0	1	p2	(AC)6	12	1	12
Cluster-57862.0	1	p2	(CA)6	12	362	373
Cluster-57917.0	1	p2	(GA)6	12	33	44
Cluster-57917.0	2	p2	(GA)6	12	190	201
Cluster-58055.2	1	p2	(GA)6	12	3068	3079
Cluster-58055.5	1	p2	(GA)6	12	1428	1439
Cluster-58214.10	1	p2	(CA)6	12	1130	1141
Cluster-58214.11	1	p2	(CA)6	12	479	490
Cluster-58214.9	1	p2	(CA)6	12	1544	1555
Cluster-58291.0	1	p2	(GA)6	12	682	693
Cluster-58302.0	1	p2	(AG)6	12	358	369
Cluster-58312.0	1	p2	(AT)6	12	13	24
Cluster-58362.1	1	p2	(AG)6	12	4	15
Cluster-58373.0	1	p2	(TA)6	12	391	402
Cluster-58420.0	1	p2	(TA)6	12	350	361
Cluster-58479.0	1	p2	(AG)6	12	293	304
Cluster-58522.0	1	p2	(GA)6	12	150	161
Cluster-58542.0	1	p2	(CT)6	12	11	22
Cluster-58569.0	1	p2	(TA)6	12	130	141
Cluster-58571.0	1	p2	(CT)6	12	107	118
Cluster-58631.0	1	p2	(TC)6	12	445	456
Cluster-58640.0	1	p2	(TA)6	12	1059	1070
Cluster-58673.0	1	p2	(TC)6	12	1028	1039
Cluster-58673.4	1	p2	(TC)6	12	1028	1039
Cluster-58673.5	1	p2	(TC)6	12	1228	1239
Cluster-58673.6	1	p2	(TC)6	12	1028	1039
Cluster-58673.8	1	p2	(TC)6	12	1228	1239
Cluster-58703.0	1	p2	(TA)6	12	621	632
Cluster-58748.0	1	p2	(TC)6	12	297	308
Cluster-58764.0	1	p2	(TC)6	12	126	137
Cluster-58777.0	1	p2	(TA)6	12	37	48
Cluster-58793.0	1	p2	(AT)6	12	437	448
Cluster-58816.0	1	p2	(TC)6	12	224	235
Cluster-58850.0	1	p2	(TC)6	12	40	51
Cluster-58887.0	1	p2	(AC)6	12	434	445
Cluster-59029.0	1	p2	(TC)6	12	291	302
Cluster-59029.1	1	p2	(TC)6	12	291	302
Cluster-59105.1	1	p2	(AT)6	12	1457	1468
Cluster-59105.4	1	p2	(TC)6	12	61	72
Cluster-59194.0	1	p2	(CG)6	12	102	113
Cluster-59212.0	1	p2	(TA)6	12	37	48
Cluster-59233.0	1	p2	(AT)6	12	110	121
Cluster-59250.2	3	p2	(AT)6	12	1476	1487
Cluster-59250.3	1	p2	(AT)6	12	263	274
Cluster-59309.0	1	p2	(AT)6	12	337	348
Cluster-59373.0	2	p2	(TC)6	12	150	161
Cluster-59375.1	1	p2	(TA)6	12	727	738
Cluster-59468.0	1	p2	(AG)6	12	425	436
Cluster-59472.1	1	p2	(AT)6	12	87	98
Cluster-59472.2	1	p2	(AT)6	12	87	98
Cluster-59472.3	1	p2	(AT)6	12	87	98
Cluster-59472.4	1	p2	(AT)6	12	87	98
Cluster-59472.7	1	p2	(AT)6	12	87	98
Cluster-59472.8	1	p2	(AT)6	12	87	98
Cluster-59478.0	1	p2	(GA)6	12	396	407
Cluster-59484.0	1	p2	(AG)6	12	140	151
Cluster-59681.0	2	p2	(GA)6	12	495	506
Cluster-59687.0	1	p2	(TA)6	12	66	77
Cluster-59695.0	1	p2	(TA)6	12	249	260
Cluster-59814.0	1	p2	(AT)6	12	108	119
Cluster-59859.0	1	p2	(AT)6	12	115	126
Cluster-59893.1	1	p2	(CT)6	12	3187	3198
Cluster-59952.0	1	p2	(GA)6	12	366	377
Cluster-60033.2	2	p2	(CT)6	12	1001	1012
Cluster-60043.10	2	p2	(CT)6	12	2761	2772
Cluster-60043.11	2	p2	(CT)6	12	3135	3146
Cluster-60043.6	2	p2	(CT)6	12	2387	2398
Cluster-60043.8	2	p2	(CT)6	12	2296	2307
Cluster-60043.9	2	p2	(CT)6	12	2495	2506
Cluster-60047.0	1	p2	(AT)6	12	229	240
Cluster-60048.0	1	p2	(AT)6	12	10	21
Cluster-60052.11	1	p2	(GT)6	12	7	18
Cluster-60104.0	1	p2	(AT)6	12	73	84
Cluster-60105.0	1	p2	(AC)6	12	696	707
Cluster-60108.0	1	p2	(TA)6	12	80	91
Cluster-60140.0	1	p2	(CT)6	12	19	30
Cluster-60216.1	1	p2	(TA)6	12	166	177
Cluster-60216.2	1	p2	(TA)6	12	166	177
Cluster-60216.4	1	p2	(TA)6	12	166	177
Cluster-60216.5	1	p2	(TA)6	12	166	177
Cluster-60216.6	1	p2	(TA)6	12	166	177
Cluster-60216.7	1	p2	(TA)6	12	166	177
Cluster-60260.0	1	p2	(TA)6	12	384	395
Cluster-60310.0	1	p2	(GT)6	12	229	240
Cluster-60340.0	1	p2	(GA)6	12	418	429
Cluster-60379.0	2	p2	(AG)6	12	1516	1527
Cluster-60429.0	1	p2	(TA)6	12	1	12
Cluster-60902.0	1	p2	(CA)6	12	504	515
Cluster-60953.0	1	p2	(TA)6	12	257	268
Cluster-60955.0	1	p2	(TA)6	12	555	566
Cluster-61000.1	2	p2	(TA)6	12	703	714
Cluster-61000.5	2	p2	(TA)6	12	703	714
Cluster-61000.6	2	p2	(TA)6	12	703	714
Cluster-61000.9	2	p2	(TA)6	12	570	581
Cluster-61025.1	1	p2	(CT)6	12	1410	1421
Cluster-61025.11	1	p2	(AT)6	12	2816	2827
Cluster-61025.13	1	p2	(AT)6	12	2963	2974
Cluster-61025.15	1	p2	(CT)6	12	1410	1421
Cluster-61025.2	1	p2	(CT)6	12	1410	1421
Cluster-61025.6	1	p2	(CT)6	12	1410	1421
Cluster-61025.7	1	p2	(CT)6	12	1410	1421
Cluster-61035.0	2	p2	(TA)6	12	719	730
Cluster-61052.9	2	p2	(AT)6	12	2321	2332
Cluster-61071.0	2	p2	(AC)6	12	202	213
Cluster-61076.0	2	p2	(AG)6	12	575	586
Cluster-61171.0	1	p2	(AG)6	12	326	337
Cluster-61186.0	1	p2	(AT)6	12	309	320
Cluster-61222.0	2	p2	(AC)6	12	142	153
Cluster-61259.0	1	p2	(TG)6	12	9	20
Cluster-61321.8	1	p2	(GA)6	12	1116	1127
Cluster-61321.9	1	p2	(GA)6	12	1414	1425
Cluster-61358.0	1	p2	(AG)6	12	271	282
Cluster-61395.0	1	p2	(GC)6	12	147	158
Cluster-61450.2	1	p2	(AT)6	12	610	621
Cluster-61453.13	1	p2	(TC)6	12	2979	2990
Cluster-61453.7	1	p2	(TC)6	12	2979	2990
Cluster-61458.14	1	p2	(AG)6	12	1212	1223
Cluster-61458.17	1	p2	(AT)6	12	202	213
Cluster-61458.31	1	p2	(AG)6	12	930	941
Cluster-61458.32	1	p2	(AG)6	12	361	372
Cluster-61478.0	2	p2	(AT)6	12	1205	1216
Cluster-61478.4	2	p2	(AT)6	12	3747	3758
Cluster-61478.5	2	p2	(AT)6	12	3980	3991
Cluster-61478.6	3	p2	(AT)6	12	1630	1641
Cluster-61511.0	1	p2	(TA)6	12	281	292
Cluster-61520.3	4	p2	(TG)6	12	2870	2881
Cluster-61520.4	4	p2	(TG)6	12	2870	2881
Cluster-61520.5	4	p2	(TG)6	12	2870	2881
Cluster-61520.7	4	p2	(TG)6	12	2870	2881
Cluster-61590.2	1	p2	(TA)6	12	309	320
Cluster-61675.0	1	p2	(AC)6	12	252	263
Cluster-61707.0	1	p2	(TA)6	12	419	430
Cluster-61707.1	1	p2	(TA)6	12	329	340
Cluster-61731.0	1	p2	(CT)6	12	54	65
Cluster-61867.1	1	p2	(CA)6	12	2266	2277
Cluster-61867.2	1	p2	(TA)6	12	1350	1361
Cluster-61867.6	1	p2	(CA)6	12	1598	1609
Cluster-61867.7	1	p2	(TA)6	12	1109	1120
Cluster-61921.1	1	p2	(CT)6	12	1641	1652
Cluster-61921.2	1	p2	(CT)6	12	1291	1302
Cluster-61921.3	1	p2	(CT)6	12	1801	1812
Cluster-61921.4	2	p2	(CT)6	12	3532	3543
Cluster-61921.5	2	p2	(CT)6	12	1920	1931
Cluster-61921.7	2	p2	(CT)6	12	3022	3033
Cluster-61921.8	2	p2	(CT)6	12	2672	2683
Cluster-61957.0	1	p2	(AG)6	12	85	96
Cluster-62095.0	1	p2	(TC)6	12	214	225
Cluster-62127.0	1	p2	(CT)6	12	575	586
Cluster-62128.4	1	p2	(AC)6	12	4521	4532
Cluster-62145.0	1	p2	(AC)6	12	4	15
Cluster-62401.1	1	p2	(AG)6	12	1304	1315
Cluster-62401.3	1	p2	(AG)6	12	1329	1340
Cluster-62420.0	1	p2	(CT)6	12	659	670
Cluster-62481.1	1	p2	(TC)6	12	33	44
Cluster-62532.1	1	p2	(AT)6	12	4542	4553
Cluster-62532.2	1	p2	(AT)6	12	4553	4564
Cluster-62532.4	1	p2	(AT)6	12	4672	4683
Cluster-62532.6	1	p2	(AT)6	12	4553	4564
Cluster-62532.7	1	p2	(AT)6	12	3479	3490
Cluster-62532.8	1	p2	(AT)6	12	4583	4594
Cluster-62578.0	2	p2	(TG)6	12	855	866
Cluster-62580.0	1	p2	(TC)6	12	63	74
Cluster-62644.0	1	p2	(CT)6	12	113	124
Cluster-62644.0	2	p2	(AT)6	12	403	414
Cluster-62684.0	1	p2	(TC)6	12	28	39
Cluster-62689.3	1	p2	(CT)6	12	1023	1034
Cluster-62689.4	1	p2	(CT)6	12	702	713
Cluster-62689.5	1	p2	(CT)6	12	702	713
Cluster-62689.6	1	p2	(CT)6	12	702	713
Cluster-62689.9	1	p2	(CT)6	12	702	713
Cluster-62709.0	1	p2	(GA)6	12	306	317
Cluster-62716.0	1	p2	(AT)6	12	190	201
Cluster-62739.11	1	p2	(AT)6	12	538	549
Cluster-62758.0	1	p2	(AT)6	12	55	66
Cluster-62782.0	1	p2	(AT)6	12	789	800
Cluster-62806.0	1	p2	(TA)6	12	276	287
Cluster-62875.0	1	p2	(AG)6	12	332	343
Cluster-62875.6	1	p2	(CT)6	12	69	80
Cluster-62894.0	1	p2	(GA)6	12	108	119
Cluster-62897.0	1	p2	(GA)6	12	431	442
Cluster-62897.1	1	p2	(GA)6	12	367	378
Cluster-63112.0	1	p2	(GT)6	12	465	476
Cluster-63121.0	1	p2	(TC)6	12	45	56
Cluster-63121.1	1	p2	(AT)6	12	1538	1549
Cluster-63121.2	1	p2	(TC)6	12	45	56
Cluster-63121.4	1	p2	(TC)6	12	45	56
Cluster-63121.4	2	p2	(AT)6	12	1441	1452
Cluster-63121.5	1	p2	(TC)6	12	45	56
Cluster-63121.5	2	p2	(AT)6	12	1881	1892
Cluster-63121.6	1	p2	(TC)6	12	45	56
Cluster-63121.7	1	p2	(TC)6	12	45	56
Cluster-63206.0	2	p2	(AT)6	12	477	488
Cluster-63254.1	1	p2	(TC)6	12	531	542
Cluster-63276.0	1	p2	(TG)6	12	281	292
Cluster-63375.0	1	p2	(CA)6	12	320	331
Cluster-63395.1	1	p2	(TA)6	12	2761	2772
Cluster-63404.0	1	p2	(TA)6	12	543	554
Cluster-63485.0	1	p2	(AG)6	12	7497	7508
Cluster-63485.1	1	p2	(AG)6	12	7565	7576
Cluster-63530.0	1	p2	(GC)6	12	7	18
Cluster-63555.0	1	p2	(AG)6	12	361	372
Cluster-63581.0	1	p2	(AG)6	12	413	424
Cluster-63587.10	1	p2	(GA)6	12	5033	5044
Cluster-63667.0	1	p2	(AT)6	12	664	675
Cluster-63672.0	2	p2	(CT)6	12	864	875
Cluster-63683.0	1	p2	(TA)6	12	1468	1479
Cluster-63704.0	1	p2	(TG)6	12	366	377
Cluster-63709.0	1	p2	(TA)6	12	154	165
Cluster-63722.0	1	p2	(TA)6	12	2276	2287
Cluster-63775.0	1	p2	(AC)6	12	99	110
Cluster-63834.0	1	p2	(CT)6	12	549	560
Cluster-63850.0	1	p2	(TA)6	12	73	84
Cluster-63891.0	1	p2	(TA)6	12	378	389
Cluster-63915.0	1	p2	(TA)6	12	1355	1366
Cluster-63916.0	1	p2	(GA)6	12	302	313
Cluster-63916.2	1	p2	(GA)6	12	302	313
Cluster-63931.0	1	p2	(AG)6	12	900	911
Cluster-63976.0	3	p2	(AG)6	12	754	765
Cluster-63997.0	1	p2	(GA)6	12	87	98
Cluster-64022.0	1	p2	(AG)6	12	316	327
Cluster-64040.0	1	p2	(TA)6	12	38	49
Cluster-64041.0	1	p2	(AT)6	12	252	263
Cluster-64052.0	1	p2	(CT)6	12	2141	2152
Cluster-64052.1	1	p2	(CT)6	12	242	253
Cluster-64097.0	1	p2	(CT)6	12	302	313
Cluster-64097.10	1	p2	(CT)6	12	302	313
Cluster-64097.11	1	p2	(CT)6	12	302	313
Cluster-64097.2	1	p2	(CT)6	12	302	313
Cluster-64097.3	1	p2	(CT)6	12	302	313
Cluster-64097.4	1	p2	(CT)6	12	302	313
Cluster-64097.5	1	p2	(CT)6	12	302	313
Cluster-64097.6	1	p2	(CT)6	12	302	313
Cluster-64097.7	1	p2	(CT)6	12	302	313
Cluster-64097.8	1	p2	(CT)6	12	302	313
Cluster-64097.9	1	p2	(CT)6	12	302	313
Cluster-64107.0	1	p2	(AT)6	12	50	61
Cluster-64147.0	1	p2	(AT)6	12	138	149
Cluster-64219.7	1	p2	(AT)6	12	295	306
Cluster-64263.0	1	p2	(TA)6	12	154	165
Cluster-64263.5	2	p2	(AT)6	12	311	322
Cluster-64287.0	1	p2	(TG)6	12	976	987
Cluster-64355.0	1	p2	(TA)6	12	353	364
Cluster-64366.0	1	p2	(AT)6	12	554	565
Cluster-64384.0	1	p2	(TC)6	12	71	82
Cluster-64398.0	1	p2	(CT)6	12	389	400
Cluster-64466.0	1	p2	(AT)6	12	1101	1112
Cluster-64484.0	1	p2	(AT)6	12	218	229
Cluster-64559.0	1	p2	(TA)6	12	721	732
Cluster-64649.0	1	p2	(TC)6	12	254	265
Cluster-64702.0	1	p2	(TA)6	12	1240	1251
Cluster-64746.0	1	p2	(AT)6	12	206	217
Cluster-64748.0	1	p2	(AT)6	12	843	854
Cluster-64768.0	1	p2	(AG)6	12	195	206
Cluster-64804.3	1	p2	(AG)6	12	1891	1902
Cluster-64863.0	1	p2	(TC)6	12	321	332
Cluster-65026.1	1	p2	(TA)6	12	100	111
Cluster-65036.0	1	p2	(AT)6	12	787	798
Cluster-65036.0	2	p2	(AT)6	12	1346	1357
Cluster-65042.0	1	p2	(TA)6	12	126	137
Cluster-65087.0	1	p2	(TG)6	12	733	744
Cluster-65099.0	1	p2	(TC)6	12	141	152
Cluster-65168.0	1	p2	(AG)6	12	404	415
Cluster-65181.0	1	p2	(GA)6	12	216	227
Cluster-65218.0	1	p2	(CT)6	12	84	95
Cluster-65222.0	1	p2	(AG)6	12	97	108
Cluster-65252.0	1	p2	(AT)6	12	308	319
Cluster-65289.0	1	p2	(AG)6	12	34	45
Cluster-65306.17	2	p2	(TA)6	12	1152	1163
Cluster-65306.20	2	p2	(TA)6	12	1152	1163
Cluster-65306.3	2	p2	(AT)6	12	3538	3549
Cluster-65381.0	1	p2	(GA)6	12	380	391
Cluster-65433.0	1	p2	(TA)6	12	337	348
Cluster-65448.0	1	p2	(TC)6	12	515	526
Cluster-65454.0	1	p2	(AT)6	12	113	124
Cluster-65463.0	1	p2	(AT)6	12	100	111
Cluster-65468.0	1	p2	(GA)6	12	603	614
Cluster-65503.0	1	p2	(AG)6	12	10	21
Cluster-65602.0	1	p2	(TC)6	12	163	174
Cluster-65659.0	1	p2	(AT)6	12	70	81
Cluster-65687.1	2	p2	(CT)6	12	2601	2612
Cluster-65687.2	2	p2	(CT)6	12	2947	2958
Cluster-65687.5	2	p2	(CT)6	12	2840	2851
Cluster-65687.6	2	p2	(CT)6	12	2601	2612
Cluster-65691.0	1	p2	(TC)6	12	1	12
Cluster-65730.1	1	p2	(TA)6	12	114	125
Cluster-65766.1	1	p2	(TC)6	12	1507	1518
Cluster-65832.0	1	p2	(TC)6	12	669	680
Cluster-65837.0	1	p2	(AG)6	12	21	32
Cluster-65839.0	1	p2	(GA)6	12	1	12
Cluster-65882.4	1	p2	(GA)6	12	1633	1644
Cluster-65892.0	1	p2	(TC)6	12	374	385
Cluster-65921.0	1	p2	(TC)6	12	1210	1221
Cluster-65924.0	1	p2	(TA)6	12	24	35
Cluster-65924.1	1	p2	(TA)6	12	24	35
Cluster-65960.0	1	p2	(AG)6	12	1571	1582
Cluster-66046.0	1	p2	(TC)6	12	1315	1326
Cluster-66046.1	1	p2	(AT)6	12	1087	1098
Cluster-66046.1	2	p2	(TC)6	12	1591	1602
Cluster-66046.2	1	p2	(TC)6	12	1275	1286
Cluster-66046.3	1	p2	(AT)6	12	1013	1024
Cluster-66046.3	2	p2	(TC)6	12	1517	1528
Cluster-66046.4	1	p2	(TC)6	12	1201	1212
Cluster-66046.5	1	p2	(TC)6	12	1175	1186
Cluster-66046.7	1	p2	(AT)6	12	1201	1212
Cluster-66046.7	2	p2	(TC)6	12	1705	1716
Cluster-66116.1	1	p2	(TC)6	12	120	131
Cluster-66116.2	1	p2	(TC)6	12	120	131
Cluster-66116.7	1	p2	(TC)6	12	120	131
Cluster-66135.0	1	p2	(GA)6	12	538	549
Cluster-66171.0	1	p2	(TA)6	12	99	110
Cluster-66171.1	1	p2	(TA)6	12	99	110
Cluster-66212.0	1	p2	(AT)6	12	43	54
Cluster-66219.0	1	p2	(CT)6	12	299	310
Cluster-66219.1	2	p2	(CT)6	12	387	398
Cluster-66298.0	1	p2	(TC)6	12	811	822
Cluster-66372.0	2	p2	(CA)6	12	620	631
Cluster-66375.1	1	p2	(TA)6	12	2062	2073
Cluster-66542.0	1	p2	(TC)6	12	292	303
Cluster-66590.1	1	p2	(CT)6	12	192	203
Cluster-66614.0	1	p2	(AG)6	12	505	516
Cluster-66664.4	1	p2	(AG)6	12	44	55
Cluster-66664.6	1	p2	(AG)6	12	44	55
Cluster-66716.0	1	p2	(CT)6	12	38	49
Cluster-66727.1	1	p2	(TG)6	12	1283	1294
Cluster-66744.0	1	p2	(TA)6	12	451	462
Cluster-66745.0	1	p2	(AG)6	12	214	225
Cluster-66832.0	1	p2	(CT)6	12	515	526
Cluster-66854.0	2	p2	(GA)6	12	156	167
Cluster-66958.3	1	p2	(TA)6	12	39	50
Cluster-66958.8	1	p2	(TA)6	12	39	50
Cluster-67054.0	1	p2	(TA)6	12	326	337
Cluster-67063.0	1	p2	(AG)6	12	893	904
Cluster-67094.0	1	p2	(AT)6	12	1305	1316
Cluster-67094.0	2	p2	(AG)6	12	2579	2590
Cluster-67094.1	1	p2	(AT)6	12	1305	1316
Cluster-67094.1	2	p2	(AG)6	12	2579	2590
Cluster-67094.2	1	p2	(AT)6	12	1305	1316
Cluster-67094.2	2	p2	(AG)6	12	2579	2590
Cluster-67094.4	1	p2	(AT)6	12	1305	1316
Cluster-67094.4	2	p2	(AG)6	12	2579	2590
Cluster-67094.5	1	p2	(AT)6	12	1305	1316
Cluster-67094.5	2	p2	(AG)6	12	2579	2590
Cluster-67094.7	1	p2	(AT)6	12	1305	1316
Cluster-67094.7	2	p2	(AG)6	12	2579	2590
Cluster-6711.0	1	p2	(GC)6	12	248	259
Cluster-67113.0	1	p2	(AG)6	12	1453	1464
Cluster-67151.0	1	p2	(GA)6	12	625	636
Cluster-67166.12	1	p2	(GA)6	12	620	631
Cluster-6717.0	1	p2	(GC)6	12	158	169
Cluster-67195.0	1	p2	(AG)6	12	215	226
Cluster-67212.7	1	p2	(AT)6	12	31	42
Cluster-67273.2	1	p2	(AG)6	12	1120	1131
Cluster-67273.3	2	p2	(AG)6	12	813	824
Cluster-67342.0	1	p2	(AT)6	12	423	434
Cluster-67368.3	1	p2	(TA)6	12	1778	1789
Cluster-67368.3	2	p2	(TA)6	12	1990	2001
Cluster-67369.0	1	p2	(CA)6	12	814	825
Cluster-67386.0	2	p2	(AT)6	12	347	358
Cluster-67415.0	1	p2	(TA)6	12	70	81
Cluster-67445.0	1	p2	(CT)6	12	243	254
Cluster-67451.0	2	p2	(CT)6	12	1093	1104
Cluster-67453.1	1	p2	(TA)6	12	1057	1068
Cluster-67453.12	1	p2	(TA)6	12	1062	1073
Cluster-67453.2	1	p2	(TA)6	12	1066	1077
Cluster-67453.3	1	p2	(TA)6	12	1048	1059
Cluster-67453.4	1	p2	(TA)6	12	1047	1058
Cluster-67453.5	1	p2	(TA)6	12	1671	1682
Cluster-67453.6	1	p2	(TA)6	12	1062	1073
Cluster-67453.7	1	p2	(TA)6	12	1053	1064
Cluster-67453.8	1	p2	(TA)6	12	562	573
Cluster-67453.9	1	p2	(TA)6	12	1680	1691
Cluster-67466.0	1	p2	(TA)6	12	222	233
Cluster-67553.0	1	p2	(AT)6	12	680	691
Cluster-67636.1	2	p2	(TG)6	12	631	642
Cluster-67670.0	1	p2	(TG)6	12	209	220
Cluster-67709.1	1	p2	(TC)6	12	2479	2490
Cluster-67713.0	1	p2	(TA)6	12	135	146
Cluster-67827.0	1	p2	(GT)6	12	687	698
Cluster-67866.0	1	p2	(TA)6	12	387	398
Cluster-6787.0	1	p2	(TA)6	12	71	82
Cluster-67925.0	1	p2	(TA)6	12	569	580
Cluster-67930.0	1	p2	(TA)6	12	544	555
Cluster-67942.0	2	p2	(AG)6	12	1042	1053
Cluster-67979.0	1	p2	(TA)6	12	43	54
Cluster-68015.0	1	p2	(TA)6	12	68	79
Cluster-68046.0	1	p2	(AT)6	12	16	27
Cluster-68088.0	1	p2	(CT)6	12	950	961
Cluster-68088.0	2	p2	(CT)6	12	1069	1080
Cluster-68200.2	2	p2	(AG)6	12	1074	1085
Cluster-68283.0	1	p2	(AT)6	12	75	86
Cluster-68300.1	2	p2	(CT)6	12	258	269
Cluster-68309.0	1	p2	(AG)6	12	401	412
Cluster-68309.6	1	p2	(AG)6	12	492	503
Cluster-68323.0	1	p2	(AT)6	12	897	908
Cluster-68347.13	1	p2	(GA)6	12	2846	2857
Cluster-68347.7	1	p2	(GA)6	12	2761	2772
Cluster-68355.0	1	p2	(GA)6	12	820	831
Cluster-68397.0	1	p2	(TC)6	12	108	119
Cluster-68444.0	1	p2	(AT)6	12	2144	2155
Cluster-68499.0	1	p2	(TG)6	12	131	142
Cluster-68537.0	1	p2	(GT)6	12	806	817
Cluster-68547.0	1	p2	(TA)6	12	1817	1828
Cluster-68581.0	1	p2	(AT)6	12	238	249
Cluster-68583.0	1	p2	(AG)6	12	2091	2102
Cluster-68753.0	1	p2	(AG)6	12	405	416
Cluster-68784.0	1	p2	(CT)6	12	440	451
Cluster-68814.0	1	p2	(TC)6	12	452	463
Cluster-68816.0	2	p2	(AG)6	12	635	646
Cluster-68855.0	1	p2	(TA)6	12	1203	1214
Cluster-68888.0	1	p2	(TA)6	12	9	20
Cluster-68943.0	2	p2	(AG)6	12	256	267
Cluster-68965.0	2	p2	(AG)6	12	212	223
Cluster-69027.0	2	p2	(AG)6	12	1652	1663
Cluster-69033.0	1	p2	(TA)6	12	47	58
Cluster-69091.0	1	p2	(TA)6	12	190	201
Cluster-69099.0	1	p2	(TC)6	12	223	234
Cluster-69114.0	1	p2	(CT)6	12	12	23
Cluster-69117.0	1	p2	(AG)6	12	62	73
Cluster-69117.1	1	p2	(AG)6	12	62	73
Cluster-69117.2	1	p2	(AG)6	12	62	73
Cluster-69127.0	1	p2	(AT)6	12	145	156
Cluster-69148.0	1	p2	(TA)6	12	1	12
Cluster-69159.1	1	p2	(TA)6	12	1808	1819
Cluster-69159.2	1	p2	(TA)6	12	1807	1818
Cluster-69159.3	3	p2	(AT)6	12	5290	5301
Cluster-69235.1	2	p2	(CT)6	12	1407	1418
Cluster-69235.3	2	p2	(CT)6	12	1504	1515
Cluster-69235.4	2	p2	(CT)6	12	1038	1049
Cluster-69322.0	1	p2	(AT)6	12	126	137
Cluster-69344.1	1	p2	(CT)6	12	906	917
Cluster-69345.0	1	p2	(CT)6	12	1417	1428
Cluster-69399.3	1	p2	(AG)6	12	1201	1212
Cluster-69399.4	1	p2	(AG)6	12	662	673
Cluster-69410.7	2	p2	(TA)6	12	931	942
Cluster-69463.13	1	p2	(TC)6	12	1632	1643
Cluster-69463.14	1	p2	(TC)6	12	1201	1212
Cluster-69463.4	1	p2	(TC)6	12	1150	1161
Cluster-69544.0	1	p2	(CT)6	12	192	203
Cluster-69554.0	2	p2	(TC)6	12	835	846
Cluster-69586.0	1	p2	(AT)6	12	2684	2695
Cluster-69698.0	1	p2	(TA)6	12	1	12
Cluster-69745.1	1	p2	(TC)6	12	392	403
Cluster-69745.10	1	p2	(TC)6	12	392	403
Cluster-69745.2	1	p2	(TC)6	12	392	403
Cluster-69745.3	1	p2	(TC)6	12	392	403
Cluster-69745.4	1	p2	(TC)6	12	392	403
Cluster-69745.5	1	p2	(TC)6	12	392	403
Cluster-69745.6	1	p2	(TC)6	12	392	403
Cluster-69745.7	1	p2	(TC)6	12	392	403
Cluster-69745.8	1	p2	(TC)6	12	392	403
Cluster-69745.9	1	p2	(TC)6	12	392	403
Cluster-69770.0	1	p2	(TA)6	12	294	305
Cluster-69801.0	2	p2	(AT)6	12	879	890
Cluster-69845.0	1	p2	(GA)6	12	393	404
Cluster-69896.6	1	p2	(GA)6	12	42	53
Cluster-69918.0	1	p2	(AT)6	12	3173	3184
Cluster-69918.3	2	p2	(AT)6	12	3070	3081
Cluster-69918.5	1	p2	(AT)6	12	3173	3184
Cluster-69918.6	1	p2	(AT)6	12	2379	2390
Cluster-69918.7	1	p2	(AT)6	12	2489	2500
Cluster-69918.8	1	p2	(AT)6	12	3493	3504
Cluster-69918.9	1	p2	(AT)6	12	3173	3184
Cluster-69937.0	1	p2	(TC)6	12	145	156
Cluster-69973.0	1	p2	(TG)6	12	928	939
Cluster-70009.1	1	p2	(AT)6	12	386	397
Cluster-70009.4	1	p2	(AT)6	12	386	397
Cluster-70026.0	1	p2	(GA)6	12	355	366
Cluster-70030.0	1	p2	(TA)6	12	100	111
Cluster-70144.0	1	p2	(TA)6	12	121	132
Cluster-70167.0	1	p2	(TA)6	12	748	759
Cluster-70175.0	1	p2	(TC)6	12	813	824
Cluster-70199.0	1	p2	(AT)6	12	2838	2849
Cluster-70199.1	1	p2	(AT)6	12	583	594
Cluster-70225.0	1	p2	(AT)6	12	961	972
Cluster-70249.15	1	p2	(TA)6	12	30	41
Cluster-70249.16	1	p2	(TA)6	12	30	41
Cluster-70249.18	1	p2	(TA)6	12	30	41
Cluster-70249.19	1	p2	(TA)6	12	30	41
Cluster-70249.23	1	p2	(TA)6	12	30	41
Cluster-70289.0	1	p2	(TA)6	12	421	432
Cluster-70295.0	1	p2	(TC)6	12	18	29
Cluster-70332.0	1	p2	(AT)6	12	555	566
Cluster-70399.0	1	p2	(GT)6	12	46	57
Cluster-70403.0	1	p2	(AG)6	12	1479	1490
Cluster-70403.1	3	p2	(GA)6	12	1512	1523
Cluster-70403.2	3	p2	(GA)6	12	1524	1535
Cluster-70436.0	2	p2	(CT)6	12	349	360
Cluster-70491.0	1	p2	(GA)6	12	230	241
Cluster-70514.0	1	p2	(AG)6	12	2846	2857
Cluster-70518.0	1	p2	(CT)6	12	1049	1060
Cluster-70569.0	1	p2	(AC)6	12	389	400
Cluster-70661.0	1	p2	(CT)6	12	41	52
Cluster-70668.0	1	p2	(TC)6	12	41	52
Cluster-70779.0	1	p2	(AT)6	12	199	210
Cluster-70838.2	1	p2	(AG)6	12	27	38
Cluster-70838.3	1	p2	(AG)6	12	27	38
Cluster-70858.4	1	p2	(TA)6	12	118	129
Cluster-70858.5	1	p2	(TA)6	12	118	129
Cluster-70858.7	1	p2	(TA)6	12	118	129
Cluster-71052.0	1	p2	(TC)6	12	1	12
Cluster-71203.0	1	p2	(TC)6	12	448	459
Cluster-71241.0	2	p2	(TC)6	12	4585	4596
Cluster-71255.0	1	p2	(TA)6	12	544	555
Cluster-71291.0	1	p2	(AC)6	12	591	602
Cluster-71353.1	1	p2	(TA)6	12	2032	2043
Cluster-71353.2	1	p2	(TA)6	12	7598	7609
Cluster-71353.3	1	p2	(TA)6	12	1302	1313
Cluster-71363.0	1	p2	(TA)6	12	94	105
Cluster-71404.0	1	p2	(TC)6	12	2126	2137
Cluster-71413.0	1	p2	(CA)6	12	626	637
Cluster-71448.0	1	p2	(TG)6	12	1138	1149
Cluster-71478.2	2	p2	(AT)6	12	350	361
Cluster-71542.0	1	p2	(AT)6	12	769	780
Cluster-71587.0	1	p2	(TC)6	12	1716	1727
Cluster-71592.0	1	p2	(AT)6	12	1	12
Cluster-71620.0	1	p2	(GA)6	12	568	579
Cluster-71733.3	1	p2	(AT)6	12	186	197
Cluster-71733.4	1	p2	(AT)6	12	186	197
Cluster-71777.4	1	p2	(AG)6	12	1293	1304
Cluster-71777.5	1	p2	(AG)6	12	1293	1304
Cluster-71797.0	1	p2	(GA)6	12	78	89
Cluster-71831.0	1	p2	(CT)6	12	88	99
Cluster-71848.0	3	p2	(GA)6	12	917	928
Cluster-71925.0	1	p2	(AG)6	12	1597	1608
Cluster-71932.0	1	p2	(GT)6	12	974	985
Cluster-71976.0	1	p2	(AC)6	12	466	477
Cluster-71997.0	2	p2	(AG)6	12	129	140
Cluster-72031.1	1	p2	(AT)6	12	1045	1056
Cluster-72054.1	1	p2	(TA)6	12	927	938
Cluster-72054.4	1	p2	(TA)6	12	602	613
Cluster-72144.2	1	p2	(AT)6	12	2734	2745
Cluster-72144.3	1	p2	(AT)6	12	2378	2389
Cluster-72204.1	1	p2	(GA)6	12	15	26
Cluster-72237.0	1	p2	(CT)6	12	162	173
Cluster-72251.0	1	p2	(AC)6	12	347	358
Cluster-72296.0	2	p2	(TC)6	12	462	473
Cluster-72314.0	1	p2	(AC)6	12	391	402
Cluster-72342.0	1	p2	(AG)6	12	24	35
Cluster-72342.1	1	p2	(AG)6	12	24	35
Cluster-72342.2	1	p2	(AG)6	12	24	35
Cluster-72342.3	1	p2	(GA)6	12	2214	2225
Cluster-72342.4	1	p2	(AG)6	12	24	35
Cluster-72382.0	1	p2	(CT)6	12	25	36
Cluster-72396.0	1	p2	(AG)6	12	6	17
Cluster-72418.0	1	p2	(AT)6	12	54	65
Cluster-72482.1	1	p2	(AG)6	12	2089	2100
Cluster-72508.1	2	p2	(GA)6	12	1938	1949
Cluster-72520.0	1	p2	(GC)6	12	518	529
Cluster-72532.0	1	p2	(TA)6	12	89	100
Cluster-72536.0	1	p2	(GT)6	12	321	332
Cluster-72619.0	1	p2	(TC)6	12	48	59
Cluster-72631.6	1	p2	(AT)6	12	119	130
Cluster-72631.7	1	p2	(AT)6	12	119	130
Cluster-72643.0	1	p2	(AT)6	12	599	610
Cluster-72644.0	1	p2	(TG)6	12	28	39
Cluster-72717.0	2	p2	(TA)6	12	457	468
Cluster-72721.0	1	p2	(TC)6	12	338	349
Cluster-72721.1	1	p2	(TC)6	12	246	257
Cluster-72727.0	2	p2	(GC)6	12	516	527
Cluster-72761.0	1	p2	(TC)6	12	821	832
Cluster-72766.0	1	p2	(CT)6	12	19	30
Cluster-72902.1	1	p2	(AT)6	12	215	226
Cluster-72902.1	2	p2	(AT)6	12	652	663
Cluster-72938.1	2	p2	(AT)6	12	3158	3169
Cluster-73029.0	1	p2	(AT)6	12	310	321
Cluster-73040.0	1	p2	(AC)6	12	755	766
Cluster-73055.0	1	p2	(CT)6	12	12	23
Cluster-73106.3	1	p2	(AT)6	12	965	976
Cluster-73130.0	1	p2	(AT)6	12	117	128
Cluster-73151.0	1	p2	(TA)6	12	487	498
Cluster-73166.0	1	p2	(CT)6	12	1319	1330
Cluster-73216.2	2	p2	(TC)6	12	2304	2315
Cluster-73228.0	1	p2	(AT)6	12	204	215
Cluster-73368.13	2	p2	(TC)6	12	1311	1322
Cluster-73368.6	2	p2	(TC)6	12	1182	1193
Cluster-73368.7	2	p2	(TC)6	12	1259	1270
Cluster-73368.9	1	p2	(TC)6	12	1193	1204
Cluster-73390.1	1	p2	(AT)6	12	85	96
Cluster-73396.0	1	p2	(TA)6	12	2312	2323
Cluster-73412.1	1	p2	(CT)6	12	3584	3595
Cluster-73412.12	1	p2	(CT)6	12	390	401
Cluster-73412.6	1	p2	(CT)6	12	3247	3258
Cluster-73412.7	1	p2	(CT)6	12	2616	2627
Cluster-73412.8	1	p2	(CT)6	12	1589	1600
Cluster-73457.1	1	p2	(TC)6	12	1255	1266
Cluster-73457.2	2	p2	(TC)6	12	2252	2263
Cluster-73473.1	1	p2	(TA)6	12	97	108
Cluster-73533.0	1	p2	(TA)6	12	94	105
Cluster-73554.6	2	p2	(CT)6	12	325	336
Cluster-73574.0	1	p2	(AT)6	12	1245	1256
Cluster-73604.0	1	p2	(GA)6	12	106	117
Cluster-73616.0	1	p2	(TC)6	12	1279	1290
Cluster-73622.0	1	p2	(TC)6	12	124	135
Cluster-73729.3	1	p2	(AT)6	12	192	203
Cluster-73729.4	1	p2	(AT)6	12	192	203
Cluster-73747.0	1	p2	(AT)6	12	678	689
Cluster-73776.0	1	p2	(AT)6	12	318	329
Cluster-73780.3	1	p2	(GA)6	12	1880	1891
Cluster-73780.4	1	p2	(GA)6	12	1696	1707
Cluster-73864.3	1	p2	(GA)6	12	1424	1435
Cluster-73918.0	1	p2	(AG)6	12	1612	1623
Cluster-73920.0	1	p2	(CT)6	12	86	97
Cluster-73922.0	1	p2	(TA)6	12	103	114
Cluster-73930.0	1	p2	(TC)6	12	496	507
Cluster-74055.0	1	p2	(GA)6	12	4362	4373
Cluster-74102.0	1	p2	(GA)6	12	873	884
Cluster-74150.0	1	p2	(TA)6	12	618	629
Cluster-74152.0	1	p2	(TC)6	12	1838	1849
Cluster-74167.10	1	p2	(TA)6	12	222	233
Cluster-74175.0	1	p2	(GA)6	12	1363	1374
Cluster-74181.23	2	p2	(AG)6	12	1230	1241
Cluster-74181.24	2	p2	(AG)6	12	1230	1241
Cluster-74186.6	1	p2	(TA)6	12	74	85
Cluster-74230.0	2	p2	(TG)6	12	1363	1374
Cluster-74285.0	1	p2	(AG)6	12	82	93
Cluster-7438.0	1	p2	(CG)6	12	205	216
Cluster-74400.0	1	p2	(TA)6	12	689	700
Cluster-74411.0	1	p2	(AT)6	12	1928	1939
Cluster-74430.0	1	p2	(TC)6	12	404	415
Cluster-74430.0	2	p2	(AT)6	12	547	558
Cluster-74439.0	1	p2	(AT)6	12	344	355
Cluster-74475.0	1	p2	(TG)6	12	1756	1767
Cluster-74478.0	1	p2	(AT)6	12	1149	1160
Cluster-74539.2	1	p2	(AT)6	12	2638	2649
Cluster-74539.3	1	p2	(AT)6	12	2806	2817
Cluster-74539.4	1	p2	(AT)6	12	2809	2820
Cluster-74554.0	1	p2	(TA)6	12	168	179
Cluster-74557.0	1	p2	(AC)6	12	293	304
Cluster-74575.0	1	p2	(CA)6	12	406	417
Cluster-74598.5	1	p2	(GA)6	12	1184	1195
Cluster-74607.0	1	p2	(TA)6	12	2044	2055
Cluster-74626.0	1	p2	(TA)6	12	294	305
Cluster-74641.0	2	p2	(TA)6	12	1569	1580
Cluster-74641.1	2	p2	(TA)6	12	1560	1571
Cluster-74641.2	2	p2	(TA)6	12	1673	1684
Cluster-74641.3	2	p2	(TA)6	12	1531	1542
Cluster-74641.4	2	p2	(TA)6	12	1676	1687
Cluster-74652.0	1	p2	(TA)6	12	230	241
Cluster-74684.0	2	p2	(TC)6	12	2641	2652
Cluster-74701.0	1	p2	(TA)6	12	124	135
Cluster-74718.0	1	p2	(TA)6	12	1276	1287
Cluster-74732.0	1	p2	(CA)6	12	440	451
Cluster-74741.0	1	p2	(AT)6	12	106	117
Cluster-74744.1	1	p2	(TC)6	12	1436	1447
Cluster-74744.2	1	p2	(GA)6	12	427	438
Cluster-74768.0	1	p2	(GT)6	12	104	115
Cluster-74775.11	1	p2	(AG)6	12	2057	2068
Cluster-74775.2	1	p2	(AG)6	12	2059	2070
Cluster-74796.0	1	p2	(TA)6	12	43	54
Cluster-74853.0	2	p2	(GA)6	12	3323	3334
Cluster-74924.0	2	p2	(TA)6	12	1053	1064
Cluster-74981.0	1	p2	(TA)6	12	30	41
Cluster-75035.1	1	p2	(CT)6	12	816	827
Cluster-75135.0	1	p2	(TA)6	12	249	260
Cluster-75135.1	1	p2	(TA)6	12	249	260
Cluster-75135.2	1	p2	(TA)6	12	249	260
Cluster-75135.3	1	p2	(TA)6	12	249	260
Cluster-75135.4	1	p2	(TA)6	12	249	260
Cluster-75188.0	1	p2	(AG)6	12	1111	1122
Cluster-75203.0	1	p2	(TA)6	12	899	910
Cluster-75244.0	1	p2	(TC)6	12	23	34
Cluster-75283.0	2	p2	(TA)6	12	789	800
Cluster-75347.0	1	p2	(TA)6	12	138	149
Cluster-75473.0	1	p2	(AG)6	12	2383	2394
Cluster-75482.0	1	p2	(AG)6	12	1168	1179
Cluster-75490.0	1	p2	(TG)6	12	186	197
Cluster-75516.2	1	p2	(TA)6	12	1030	1041
Cluster-75608.6	1	p2	(TA)6	12	837	848
Cluster-75624.0	3	p2	(AT)6	12	1737	1748
Cluster-75624.1	1	p2	(AT)6	12	1447	1458
Cluster-75664.0	1	p2	(TA)6	12	224	235
Cluster-75673.0	1	p2	(CT)6	12	718	729
Cluster-75682.0	1	p2	(TC)6	12	147	158
Cluster-75713.0	1	p2	(GA)6	12	2004	2015
Cluster-75734.0	1	p2	(CT)6	12	63	74
Cluster-75758.1	1	p2	(TC)6	12	66	77
Cluster-75827.4	1	p2	(CG)6	12	271	282
Cluster-75827.4	2	p2	(CG)6	12	1840	1851
Cluster-75827.5	1	p2	(CG)6	12	271	282
Cluster-75850.0	1	p2	(GA)6	12	1120	1131
Cluster-75862.2	1	p2	(AT)6	12	54	65
Cluster-75862.2	3	p2	(GT)6	12	1045	1056
Cluster-75862.3	2	p2	(GT)6	12	1898	1909
Cluster-75910.0	2	p2	(AG)6	12	1154	1165
Cluster-75924.23	1	p2	(AT)6	12	69	80
Cluster-75924.24	1	p2	(AT)6	12	69	80
Cluster-75930.0	1	p2	(TA)6	12	473	484
Cluster-75937.0	2	p2	(TA)6	12	2501	2512
Cluster-75937.0	3	p2	(TA)6	12	2776	2787
Cluster-75947.0	1	p2	(TA)6	12	67	78
Cluster-75947.2	1	p2	(TA)6	12	67	78
Cluster-75947.4	1	p2	(TA)6	12	67	78
Cluster-75947.5	1	p2	(TA)6	12	67	78
Cluster-75951.0	1	p2	(GA)6	12	524	535
Cluster-75951.3	1	p2	(GA)6	12	524	535
Cluster-75951.4	1	p2	(GA)6	12	524	535
Cluster-75951.5	1	p2	(GA)6	12	524	535
Cluster-75951.6	1	p2	(GA)6	12	524	535
Cluster-75951.7	1	p2	(GA)6	12	524	535
Cluster-75951.8	1	p2	(GA)6	12	524	535
Cluster-75951.9	1	p2	(GA)6	12	524	535
Cluster-75953.0	1	p2	(GA)6	12	315	326
Cluster-75971.1	1	p2	(AG)6	12	1389	1400
Cluster-75993.0	1	p2	(AG)6	12	2109	2120
Cluster-75995.2	1	p2	(AT)6	12	130	141
Cluster-75995.3	1	p2	(AT)6	12	130	141
Cluster-76019.0	2	p2	(AT)6	12	620	631
Cluster-76024.0	1	p2	(TA)6	12	1615	1626
Cluster-76026.0	1	p2	(AT)6	12	677	688
Cluster-76048.0	1	p2	(TA)6	12	500	511
Cluster-76057.0	1	p2	(AT)6	12	1050	1061
Cluster-76071.0	1	p2	(TA)6	12	57	68
Cluster-76086.0	1	p2	(TG)6	12	1240	1251
Cluster-76111.4	2	p2	(GA)6	12	498	509
Cluster-76155.0	1	p2	(AT)6	12	196	207
Cluster-76192.1	2	p2	(TA)6	12	1428	1439
Cluster-76215.0	2	p2	(TA)6	12	1990	2001
Cluster-76281.0	1	p2	(TA)6	12	1403	1414
Cluster-76296.0	1	p2	(TA)6	12	224	235
Cluster-76365.0	1	p2	(AG)6	12	2575	2586
Cluster-76405.0	2	p2	(TG)6	12	940	951
Cluster-76419.4	1	p2	(TA)6	12	60	71
Cluster-76451.0	1	p2	(GA)6	12	2558	2569
Cluster-76451.1	1	p2	(GA)6	12	2061	2072
Cluster-76451.2	1	p2	(GA)6	12	2518	2529
Cluster-76530.1	1	p2	(TC)6	12	1927	1938
Cluster-76545.1	1	p2	(AT)6	12	323	334
Cluster-76633.10	1	p2	(GT)6	12	588	599
Cluster-76646.0	1	p2	(TC)6	12	515	526
Cluster-76646.1	1	p2	(TC)6	12	560	571
Cluster-76646.1	2	p2	(TC)6	12	828	839
Cluster-76659.0	1	p2	(CT)6	12	165	176
Cluster-76733.1	1	p2	(TA)6	12	83	94
Cluster-76747.2	1	p2	(TA)6	12	873	884
Cluster-76747.3	2	p2	(TA)6	12	941	952
Cluster-76795.0	1	p2	(AT)6	12	75	86
Cluster-76831.1	1	p2	(TC)6	12	1992	2003
Cluster-76831.2	1	p2	(TC)6	12	1384	1395
Cluster-76831.6	1	p2	(TC)6	12	2181	2192
Cluster-76831.8	1	p2	(TC)6	12	1868	1879
Cluster-76833.1	2	p2	(AG)6	12	258	269
Cluster-76833.2	1	p2	(AG)6	12	1096	1107
Cluster-76870.0	1	p2	(CT)6	12	145	156
Cluster-76870.1	1	p2	(CT)6	12	145	156
Cluster-76880.10	1	p2	(GT)6	12	1358	1369
Cluster-76880.3	1	p2	(GT)6	12	1175	1186
Cluster-76880.4	1	p2	(GT)6	12	1332	1343
Cluster-76880.5	1	p2	(GT)6	12	1169	1180
Cluster-76887.1	1	p2	(CT)6	12	1498	1509
Cluster-76896.0	1	p2	(TG)6	12	239	250
Cluster-76932.0	1	p2	(CT)6	12	26	37
Cluster-76939.0	2	p2	(AT)6	12	450	461
Cluster-76959.14	1	p2	(TC)6	12	18	29
Cluster-76966.0	1	p2	(TC)6	12	125	136
Cluster-76969.19	2	p2	(AT)6	12	3999	4010
Cluster-76969.20	1	p2	(AT)6	12	1149	1160
Cluster-76969.21	2	p2	(AT)6	12	2905	2916
Cluster-76969.22	2	p2	(AT)6	12	4210	4221
Cluster-76969.23	2	p2	(AT)6	12	4107	4118
Cluster-76969.24	2	p2	(AT)6	12	2417	2428
Cluster-76969.25	2	p2	(AT)6	12	636	647
Cluster-76969.26	2	p2	(AT)6	12	1066	1077
Cluster-77000.0	2	p2	(TC)6	12	785	796
Cluster-77012.0	1	p2	(TC)6	12	2951	2962
Cluster-77012.1	1	p2	(TC)6	12	2980	2991
Cluster-77027.0	1	p2	(TA)6	12	140	151
Cluster-77027.0	2	p2	(TA)6	12	358	369
Cluster-77041.0	1	p2	(TA)6	12	37	48
Cluster-77045.0	1	p2	(AG)6	12	149	160
Cluster-77111.0	1	p2	(AT)6	12	1720	1731
Cluster-77141.1	1	p2	(TC)6	12	160	171
Cluster-77164.1	1	p2	(AT)6	12	1120	1131
Cluster-77164.2	1	p2	(AT)6	12	2018	2029
Cluster-77210.1	1	p2	(AG)6	12	108	119
Cluster-77240.0	1	p2	(AG)6	12	1300	1311
Cluster-77248.0	1	p2	(AT)6	12	4912	4923
Cluster-77264.0	1	p2	(CT)6	12	1307	1318
Cluster-77326.0	1	p2	(TC)6	12	52	63
Cluster-77326.1	1	p2	(TC)6	12	52	63
Cluster-77357.0	1	p2	(TA)6	12	1140	1151
Cluster-77375.2	1	p2	(CT)6	12	414	425
Cluster-77392.0	1	p2	(CT)6	12	41	52
Cluster-77421.11	1	p2	(TC)6	12	370	381
Cluster-77431.0	1	p2	(CT)6	12	213	224
Cluster-77444.0	1	p2	(TA)6	12	592	603
Cluster-77446.19	1	p2	(AG)6	12	146	157
Cluster-77450.1	3	p2	(TG)6	12	1137	1148
Cluster-77462.0	1	p2	(TA)6	12	121	132
Cluster-77479.0	1	p2	(AT)6	12	306	317
Cluster-77493.0	1	p2	(TA)6	12	132	143
Cluster-77493.0	2	p2	(AG)6	12	2423	2434
Cluster-77515.0	2	p2	(AG)6	12	1531	1542
Cluster-77549.1	1	p2	(AG)6	12	3100	3111
Cluster-77554.0	1	p2	(CT)6	12	534	545
Cluster-77602.0	1	p2	(AT)6	12	244	255
Cluster-77614.0	1	p2	(TC)6	12	185	196
Cluster-77614.1	1	p2	(TC)6	12	185	196
Cluster-77614.2	1	p2	(TC)6	12	185	196
Cluster-77614.3	1	p2	(TC)6	12	185	196
Cluster-77614.4	1	p2	(TC)6	12	185	196
Cluster-77616.0	1	p2	(TA)6	12	37	48
Cluster-77636.0	1	p2	(CA)6	12	1	12
Cluster-77637.0	2	p2	(AT)6	12	590	601
Cluster-77670.0	1	p2	(TA)6	12	111	122
Cluster-77707.0	1	p2	(AG)6	12	3064	3075
Cluster-77713.0	1	p2	(CT)6	12	84	95
Cluster-77713.1	1	p2	(CT)6	12	84	95
Cluster-77729.0	1	p2	(TG)6	12	18	29
Cluster-77745.0	1	p2	(AG)6	12	545	556
Cluster-77768.0	2	p2	(AG)6	12	366	377
Cluster-77768.0	3	p2	(AG)6	12	632	643
Cluster-77816.0	1	p2	(TC)6	12	325	336
Cluster-77816.2	1	p2	(TC)6	12	325	336
Cluster-77816.5	1	p2	(TC)6	12	325	336
Cluster-77854.0	2	p2	(TC)6	12	413	424
Cluster-77885.1	1	p2	(TA)6	12	128	139
Cluster-77895.0	1	p2	(CT)6	12	1013	1024
Cluster-77911.0	2	p2	(TA)6	12	857	868
Cluster-77911.0	3	p2	(TA)6	12	2141	2152
Cluster-77911.1	2	p2	(TA)6	12	857	868
Cluster-77911.1	3	p2	(TA)6	12	1891	1902
Cluster-77911.2	2	p2	(TA)6	12	857	868
Cluster-77911.2	3	p2	(TA)6	12	1891	1902
Cluster-77911.3	2	p2	(TA)6	12	857	868
Cluster-77911.3	3	p2	(TA)6	12	2141	2152
Cluster-77911.4	1	p2	(TA)6	12	857	868
Cluster-77917.0	1	p2	(AG)6	12	122	133
Cluster-77928.0	1	p2	(GA)6	12	434	445
Cluster-77949.0	1	p2	(AG)6	12	243	254
Cluster-77949.13	1	p2	(AG)6	12	1048	1059
Cluster-77954.0	2	p2	(TC)6	12	2241	2252
Cluster-77954.3	2	p2	(TC)6	12	1037	1048
Cluster-77954.4	2	p2	(TC)6	12	969	980
Cluster-77975.0	1	p2	(AG)6	12	191	202
Cluster-77993.1	1	p2	(CT)6	12	155	166
Cluster-78010.1	1	p2	(CT)6	12	1407	1418
Cluster-78010.2	1	p2	(TA)6	12	3247	3258
Cluster-78043.2	1	p2	(CA)6	12	2376	2387
Cluster-78087.0	1	p2	(CT)6	12	17	28
Cluster-78137.0	2	p2	(AT)6	12	976	987
Cluster-78145.0	1	p2	(GA)6	12	1045	1056
Cluster-78147.0	1	p2	(AT)6	12	109	120
Cluster-78161.0	1	p2	(TA)6	12	617	628
Cluster-78162.0	1	p2	(AT)6	12	78	89
Cluster-78171.0	1	p2	(AT)6	12	1692	1703
Cluster-78173.0	1	p2	(CA)6	12	4232	4243
Cluster-78254.0	2	p2	(CT)6	12	2011	2022
Cluster-78254.1	1	p2	(CT)6	12	1363	1374
Cluster-78254.4	1	p2	(CT)6	12	1911	1922
Cluster-78254.5	1	p2	(CT)6	12	589	600
Cluster-78256.0	1	p2	(TA)6	12	172	183
Cluster-78273.0	1	p2	(TA)6	12	830	841
Cluster-78273.8	1	p2	(TA)6	12	830	841
Cluster-78281.2	1	p2	(GA)6	12	679	690
Cluster-78320.0	1	p2	(TC)6	12	7458	7469
Cluster-78320.1	1	p2	(TC)6	12	4248	4259
Cluster-78320.2	1	p2	(TC)6	12	1879	1890
Cluster-78320.3	1	p2	(TC)6	12	5336	5347
Cluster-78325.0	2	p2	(TA)6	12	1368	1379
Cluster-78326.0	1	p2	(AT)6	12	960	971
Cluster-78347.0	1	p2	(TA)6	12	1220	1231
Cluster-78347.3	1	p2	(TA)6	12	4412	4423
Cluster-78378.0	2	p2	(TA)6	12	681	692
Cluster-78390.0	1	p2	(CT)6	12	366	377
Cluster-78391.0	1	p2	(TA)6	12	65	76
Cluster-78391.1	1	p2	(TA)6	12	65	76
Cluster-78400.0	1	p2	(TG)6	12	972	983
Cluster-78401.0	2	p2	(TA)6	12	3954	3965
Cluster-78401.1	2	p2	(TA)6	12	4537	4548
Cluster-78401.2	3	p2	(TA)6	12	7147	7158
Cluster-78435.0	1	p2	(CT)6	12	85	96
Cluster-78437.0	2	p2	(TA)6	12	953	964
Cluster-78444.0	3	p2	(AG)6	12	2734	2745
Cluster-78448.0	2	p2	(TC)6	12	1324	1335
Cluster-78461.0	1	p2	(TA)6	12	127	138
Cluster-78468.1	1	p2	(CT)6	12	24	35
Cluster-78468.2	1	p2	(CT)6	12	24	35
Cluster-78504.1	1	p2	(AC)6	12	1264	1275
Cluster-78508.2	1	p2	(GA)6	12	1840	1851
Cluster-78513.0	1	p2	(TA)6	12	226	237
Cluster-78526.0	1	p2	(TC)6	12	129	140
Cluster-78543.28	1	p2	(GT)6	12	1124	1135
Cluster-78569.0	1	p2	(AG)6	12	484	495
Cluster-78587.0	1	p2	(TA)6	12	1058	1069
Cluster-78600.0	2	p2	(AT)6	12	2324	2335
Cluster-78604.0	1	p2	(AT)6	12	111	122
Cluster-78621.0	2	p2	(TC)6	12	321	332
Cluster-78631.1	1	p2	(AG)6	12	300	311
Cluster-78631.2	1	p2	(AG)6	12	300	311
Cluster-78640.4	1	p2	(TC)6	12	2273	2284
Cluster-78640.5	1	p2	(TC)6	12	1925	1936
Cluster-78654.2	1	p2	(GA)6	12	1710	1721
Cluster-78662.0	1	p2	(AG)6	12	2585	2596
Cluster-78674.0	1	p2	(TA)6	12	332	343
Cluster-7868.0	1	p2	(AC)6	12	184	195
Cluster-78695.12	1	p2	(TG)6	12	258	269
Cluster-78695.14	1	p2	(TG)6	12	258	269
Cluster-78695.15	1	p2	(TG)6	12	258	269
Cluster-78695.2	1	p2	(TC)6	12	1716	1727
Cluster-78695.3	1	p2	(TC)6	12	1181	1192
Cluster-78695.6	1	p2	(TG)6	12	258	269
Cluster-78695.7	1	p2	(TG)6	12	258	269
Cluster-78695.8	1	p2	(TG)6	12	258	269
Cluster-78695.9	1	p2	(TG)6	12	258	269
Cluster-78758.0	1	p2	(CT)6	12	933	944
Cluster-78765.0	1	p2	(GA)6	12	433	444
Cluster-78790.0	1	p2	(TC)6	12	2105	2116
Cluster-78818.2	1	p2	(TG)6	12	539	550
Cluster-78889.3	1	p2	(AG)6	12	1512	1523
Cluster-78892.0	1	p2	(TC)6	12	141	152
Cluster-78897.3	1	p2	(CA)6	12	1058	1069
Cluster-78897.4	1	p2	(CA)6	12	767	778
Cluster-78917.0	4	p2	(GA)6	12	2021	2032
Cluster-78947.0	1	p2	(GA)6	12	295	306
Cluster-78969.0	1	p2	(TC)6	12	90	101
Cluster-78969.1	1	p2	(TC)6	12	90	101
Cluster-78995.0	1	p2	(CT)6	12	142	153
Cluster-78995.3	1	p2	(CT)6	12	142	153
Cluster-78996.0	2	p2	(GA)6	12	2087	2098
Cluster-78996.1	2	p2	(GA)6	12	3015	3026
Cluster-78996.2	2	p2	(GA)6	12	2874	2885
Cluster-79029.0	1	p2	(CT)6	12	338	349
Cluster-79052.0	1	p2	(GA)6	12	36	47
Cluster-79054.1	1	p2	(AT)6	12	650	661
Cluster-79054.2	1	p2	(AT)6	12	769	780
Cluster-79055.0	2	p2	(CG)6	12	1641	1652
Cluster-79055.1	1	p2	(CG)6	12	1083	1094
Cluster-79055.2	1	p2	(CG)6	12	1083	1094
Cluster-79055.3	1	p2	(CG)6	12	1083	1094
Cluster-79055.4	1	p2	(CG)6	12	1462	1473
Cluster-79061.0	1	p2	(TA)6	12	265	276
Cluster-79094.1	1	p2	(AG)6	12	1188	1199
Cluster-79109.0	1	p2	(AT)6	12	201	212
Cluster-79121.8	1	p2	(CA)6	12	544	555
Cluster-79149.0	1	p2	(GA)6	12	1203	1214
Cluster-79175.0	1	p2	(AG)6	12	190	201
Cluster-79234.56	2	p2	(TA)6	12	646	657
Cluster-79240.2	1	p2	(TC)6	12	6	17
Cluster-79240.3	1	p2	(TC)6	12	6	17
Cluster-79240.4	1	p2	(TC)6	12	6	17
Cluster-79240.7	1	p2	(TC)6	12	6	17
Cluster-79300.2	1	p2	(AG)6	12	741	752
Cluster-79300.4	1	p2	(AG)6	12	813	824
Cluster-79324.0	1	p2	(AT)6	12	549	560
Cluster-79324.1	1	p2	(AT)6	12	549	560
Cluster-79333.1	1	p2	(GA)6	12	1422	1433
Cluster-79376.0	1	p2	(AG)6	12	600	611
Cluster-79389.0	1	p2	(AG)6	12	43	54
Cluster-79389.9	1	p2	(AG)6	12	43	54
Cluster-79400.0	2	p2	(TA)6	12	2342	2353
Cluster-79400.1	2	p2	(TA)6	12	2515	2526
Cluster-79424.0	1	p2	(CA)6	12	44	55
Cluster-79425.0	1	p2	(TA)6	12	872	883
Cluster-79445.0	1	p2	(AT)6	12	1364	1375
Cluster-79445.1	1	p2	(AT)6	12	1446	1457
Cluster-79460.2	1	p2	(TC)6	12	1171	1182
Cluster-79483.0	1	p2	(CT)6	12	116	127
Cluster-79484.1	2	p2	(TC)6	12	315	326
Cluster-79522.0	1	p2	(TC)6	12	774	785
Cluster-79622.1	1	p2	(TA)6	12	2081	2092
Cluster-79633.1	1	p2	(AG)6	12	86	97
Cluster-79634.0	2	p2	(CT)6	12	970	981
Cluster-79675.0	1	p2	(TA)6	12	405	416
Cluster-79678.0	1	p2	(GA)6	12	290	301
Cluster-79688.0	1	p2	(AG)6	12	503	514
Cluster-79706.0	1	p2	(AT)6	12	499	510
Cluster-79778.2	1	p2	(CT)6	12	19	30
Cluster-79778.5	1	p2	(CT)6	12	19	30
Cluster-79778.6	1	p2	(CT)6	12	19	30
Cluster-79778.8	1	p2	(CT)6	12	19	30
Cluster-79811.0	1	p2	(TA)6	12	62	73
Cluster-79811.1	1	p2	(TA)6	12	62	73
Cluster-79840.0	2	p2	(AG)6	12	2124	2135
Cluster-79850.0	1	p2	(GA)6	12	269	280
Cluster-79859.0	1	p2	(CT)6	12	2327	2338
Cluster-79864.1	1	p2	(TA)6	12	741	752
Cluster-79864.9	1	p2	(TA)6	12	874	885
Cluster-79866.0	2	p2	(AG)6	12	578	589
Cluster-79907.0	1	p2	(TC)6	12	943	954
Cluster-79942.0	2	p2	(AT)6	12	565	576
Cluster-79942.1	2	p2	(AT)6	12	653	664
Cluster-79945.1	3	p2	(AG)6	12	1128	1139
Cluster-79945.4	2	p2	(AG)6	12	1530	1541
Cluster-79987.0	1	p2	(AG)6	12	379	390
Cluster-80024.7	1	p2	(AG)6	12	22	33
Cluster-80035.1	1	p2	(GA)6	12	260	271
Cluster-80036.0	1	p2	(TA)6	12	535	546
Cluster-80041.0	2	p2	(AG)6	12	1784	1795
Cluster-80067.0	1	p2	(AG)6	12	1884	1895
Cluster-80067.1	1	p2	(AG)6	12	1317	1328
Cluster-80115.0	1	p2	(TC)6	12	29	40
Cluster-80124.0	2	p2	(CT)6	12	1276	1287
Cluster-80125.0	1	p2	(GA)6	12	1808	1819
Cluster-80134.0	2	p2	(AG)6	12	453	464
Cluster-80144.0	2	p2	(AT)6	12	2258	2269
Cluster-80151.0	1	p2	(TA)6	12	270	281
Cluster-80158.0	2	p2	(AG)6	12	665	676
Cluster-80165.0	2	p2	(GA)6	12	477	488
Cluster-80165.0	3	p2	(CT)6	12	806	817
Cluster-80211.0	1	p2	(TA)6	12	256	267
Cluster-80216.0	1	p2	(AT)6	12	1717	1728
Cluster-80217.0	1	p2	(AC)6	12	150	161
Cluster-80233.10	1	p2	(TC)6	12	2265	2276
Cluster-80233.5	1	p2	(TC)6	12	2119	2130
Cluster-80233.7	1	p2	(TC)6	12	1920	1931
Cluster-80233.8	1	p2	(TC)6	12	1557	1568
Cluster-80233.8	2	p2	(GA)6	12	2473	2484
Cluster-80233.9	1	p2	(TC)6	12	2048	2059
Cluster-80241.0	1	p2	(GA)6	12	233	244
Cluster-80303.0	1	p2	(CA)6	12	34	45
Cluster-80366.0	1	p2	(TC)6	12	26	37
Cluster-80366.1	1	p2	(TC)6	12	26	37
Cluster-80396.0	2	p2	(CT)6	12	1473	1484
Cluster-80396.2	1	p2	(CT)6	12	1350	1361
Cluster-80402.0	1	p2	(AT)6	12	4141	4152
Cluster-80402.1	1	p2	(AT)6	12	4670	4681
Cluster-80402.2	1	p2	(AT)6	12	1500	1511
Cluster-80402.3	1	p2	(AT)6	12	920	931
Cluster-80402.4	1	p2	(AT)6	12	1918	1929
Cluster-80402.5	1	p2	(AT)6	12	2064	2075
Cluster-80402.6	1	p2	(AT)6	12	1080	1091
Cluster-80403.0	1	p2	(TA)6	12	102	113
Cluster-80410.0	1	p2	(TC)6	12	381	392
Cluster-80428.1	2	p2	(TA)6	12	1721	1732
Cluster-80458.0	1	p2	(AG)6	12	31	42
Cluster-80483.0	1	p2	(CA)6	12	1918	1929
Cluster-80581.0	1	p2	(TA)6	12	199	210
Cluster-80637.0	1	p2	(AG)6	12	421	432
Cluster-80638.0	3	p2	(TA)6	12	1793	1804
Cluster-80689.1	1	p2	(CT)6	12	150	161
Cluster-80705.12	1	p2	(TC)6	12	1232	1243
Cluster-80733.0	3	p2	(CT)6	12	1318	1329
Cluster-80734.0	1	p2	(TA)6	12	1482	1493
Cluster-80749.2	1	p2	(CT)6	12	3168	3179
Cluster-80774.0	1	p2	(AT)6	12	2367	2378
Cluster-80811.0	1	p2	(TA)6	12	691	702
Cluster-80823.0	1	p2	(TG)6	12	962	973
Cluster-80849.0	2	p2	(AT)6	12	1049	1060
Cluster-80857.7	2	p2	(AG)6	12	1438	1449
Cluster-80947.0	1	p2	(AT)6	12	930	941
Cluster-80947.1	1	p2	(AT)6	12	857	868
Cluster-80985.0	1	p2	(AT)6	12	454	465
Cluster-80995.1	1	p2	(CT)6	12	3	14
Cluster-80999.0	1	p2	(TC)6	12	2	13
Cluster-81002.0	2	p2	(TC)6	12	422	433
Cluster-81052.0	1	p2	(AT)6	12	75	86
Cluster-81064.0	1	p2	(TA)6	12	1490	1501
Cluster-81070.0	1	p2	(TC)6	12	2340	2351
Cluster-81070.1	1	p2	(TC)6	12	2226	2237
Cluster-81070.2	2	p2	(TC)6	12	2413	2424
Cluster-81070.3	1	p2	(TC)6	12	2351	2362
Cluster-81070.5	2	p2	(TC)6	12	2299	2310
Cluster-81092.0	1	p2	(GA)6	12	267	278
Cluster-81095.10	1	p2	(AT)6	12	2005	2016
Cluster-81095.11	1	p2	(AT)6	12	2005	2016
Cluster-81134.0	1	p2	(TA)6	12	57	68
Cluster-81136.10	2	p2	(AG)6	12	2765	2776
Cluster-81136.11	2	p2	(AG)6	12	2775	2786
Cluster-81136.3	2	p2	(AG)6	12	2780	2791
Cluster-81136.6	2	p2	(AG)6	12	2532	2543
Cluster-81146.0	1	p2	(CA)6	12	875	886
Cluster-81185.0	1	p2	(AT)6	12	252	263
Cluster-81233.4	1	p2	(CT)6	12	1429	1440
[truncated: 3,336 more rows]

## Sheet: 7
ID	SSR nr.	SSR type	SSR	size	start	end
Cluster-11771.0	1	p2	(TG)7	14	210	223
Cluster-12214.0	1	p2	(CA)7	14	1	14
Cluster-12399.0	1	p2	(GC)7	14	353	366
Cluster-12785.0	1	p2	(AT)7	14	189	202
Cluster-13004.0	1	p3	(CGC)7	21	78	98
Cluster-14764.0	1	p2	(TA)7	14	200	213
Cluster-15175.0	1	p4	(GTCC)7	28	216	243
Cluster-1550.0	1	p2	(CG)7	14	331	344
Cluster-16359.0	1	p2	(GA)7	14	2	15
Cluster-16422.0	1	p2	(GC)7	14	181	194
Cluster-2008.0	1	p2	(TC)7	14	109	122
Cluster-20927.0	1	p3	(TTA)7	21	69	89
Cluster-21714.0	1	c	(CA)6tatcatacacatcacacatgcatatcacacacatcacacatac(CA)6tatcatacagataccactcacacatat(CA)6tcacacacataccacacatatcacacacacaacacacacatat(CA)7	163	1	163
Cluster-22018.0	1	p3	(GCA)7	21	79	99
Cluster-22142.0	1	p3	(TTA)7	21	44	64
Cluster-22214.0	1	p2	(TA)7	14	94	107
Cluster-22631.0	1	p2	(AT)7	14	195	208
Cluster-22733.0	1	p4	(ATCC)7	28	108	135
Cluster-2275.0	1	p2	(TC)7	14	181	194
Cluster-23379.0	1	p2	(CT)7	14	245	258
Cluster-24207.0	1	p3	(TCG)7	21	72	92
Cluster-24401.0	1	p3	(GCG)7	21	321	341
Cluster-24726.1	1	p3	(TAA)7	21	18	38
Cluster-25444.0	1	p2	(CA)7	14	238	251
Cluster-25483.0	1	p3	(ATT)7	21	8	28
Cluster-25528.0	1	p3	(CCG)7	21	158	178
Cluster-25586.0	1	p3	(CTG)7	21	24	44
Cluster-26070.0	1	p2	(AT)7	14	194	207
Cluster-26273.0	1	p2	(TG)7	14	98	111
Cluster-27222.0	1	p2	(GA)7	14	97	110
Cluster-27786.0	1	p3	(TTG)7	21	166	186
Cluster-27962.143	1	p2	(CT)7	14	23	36
Cluster-28221.0	1	c	(AT)7agagagaggccggatcaggtccggactcccggatcggaccaaaatccggacc(T)11	77	101	177
Cluster-28780.0	1	p2	(GC)7	14	4	17
Cluster-28969.0	1	p2	(CG)7	14	296	309
Cluster-29107.0	1	p2	(AT)7	14	411	424
Cluster-29130.0	1	p2	(CA)7	14	506	519
Cluster-29932.0	1	p2	(CA)7	14	73	86
Cluster-31046.0	1	p3	(TCT)7	21	235	255
Cluster-31971.0	1	p3	(ATC)7	21	107	127
Cluster-32272.0	1	p2	(AG)7	14	1	14
Cluster-33034.0	1	p3	(AGC)7	21	25	45
Cluster-33329.0	1	p3	(CAC)7	21	42	62
Cluster-33547.0	1	p2	(AT)7	14	101	114
Cluster-33941.0	1	p3	(TTA)7	21	185	205
Cluster-36365.0	1	p3	(GGC)7	21	148	168
Cluster-36453.0	1	p4	(TAGA)7	28	173	200
Cluster-37959.0	1	p3	(CAG)7	21	42	62
Cluster-38909.1	1	p2	(TC)7	14	515	528
Cluster-38909.2	1	p2	(TC)7	14	448	461
Cluster-38909.5	1	p2	(TC)7	14	325	338
Cluster-39510.0	1	c	(TC)8(TA)7(TG)7	44	34	77
Cluster-41016.0	1	p2	(CT)7	14	215	228
Cluster-41655.0	1	p2	(TA)7	14	378	391
Cluster-42284.0	1	p2	(AG)7	14	1	14
Cluster-42398.0	1	p2	(AT)7	14	668	681
Cluster-42625.0	1	c	(CA)7ccacacacagcagacagcagac(CA)6	48	21	68
Cluster-43360.0	1	p2	(GC)7	14	280	293
Cluster-43474.0	1	p3	(ATT)7	21	10	30
Cluster-43772.0	1	p3	(GCC)7	21	655	675
Cluster-44090.0	1	p3	(ATT)7	21	91	111
Cluster-4465.0	1	p3	(TGT)7	21	191	211
Cluster-44847.0	1	p2	(CA)7	14	128	141
Cluster-44850.0	1	p6	(TCGGGA)7	42	1	42
Cluster-44952.5	1	p3	(TCT)7	21	1217	1237
Cluster-45550.0	1	p3	(AGC)7	21	248	268
Cluster-45585.2	1	p3	(AAT)7	21	129	149
Cluster-45585.4	1	p3	(AAT)7	21	129	149
Cluster-45585.6	1	p3	(AAT)7	21	954	974
Cluster-45585.8	1	p3	(AAT)7	21	522	542
Cluster-46515.0	1	p2	(AG)7	14	56	69
Cluster-46618.1	1	p2	(AT)7	14	324	337
Cluster-46743.0	1	c	(TC)7(T)10cttcttattgccgatctctta(T)11	56	533	588
Cluster-46743.3	1	c	(TC)7(T)10cttcttattgccgatctctta(T)11	56	539	594
Cluster-46743.4	1	c	(TC)7(T)10cttcttattgccgatctctta(T)11	56	487	542
Cluster-46747.5	1	p5	(CCATT)7	35	917	951
Cluster-46791.0	1	p2	(GA)7	14	142	155
Cluster-47044.2	1	c	(AT)7(AC)8	30	6	35
Cluster-47148.0	1	p2	(CT)7	14	322	335
Cluster-47169.0	1	c	(TA)9(GA)7	32	42	73
Cluster-47224.0	1	c	(CA)8(CT)7(AT)7taattgaatgtcttaattaattcaatctatgaagataattaattaaattatattgatt(GA)7gcataagttaatttgttaggctcttttgaattaatataattaattgaatctgaaccatgaaagaggctac(AT)6	198	118	315
Cluster-47342.0	1	p2	(AG)7	14	42	55
Cluster-47534.0	1	p3	(TAC)7	21	102	122
Cluster-47634.0	2	p2	(AC)7	14	203	216
Cluster-47652.0	1	p2	(AT)7	14	83	96
Cluster-47663.5	1	p2	(TG)7	14	79	92
Cluster-4772.0	1	p2	(TC)7	14	230	243
Cluster-47761.0	1	p2	(CA)7	14	341	354
Cluster-47842.0	1	c	(CT)8(AT)7	30	467	496
Cluster-47955.2	2	p2	(TA)7	14	390	403
Cluster-47979.0	2	p3	(AGA)7	21	371	391
Cluster-48119.16	1	p3	(ATT)7	21	1	21
Cluster-48119.16	2	p2	(TA)7	14	6117	6130
Cluster-48119.18	1	p3	(ATT)7	21	1	21
Cluster-48119.18	2	p2	(TA)7	14	6123	6136
Cluster-48119.20	1	p3	(ATT)7	21	1	21
Cluster-48119.22	1	p3	(ATT)7	21	1	21
Cluster-48156.0	1	p2	(AT)7	14	337	350
Cluster-48219.0	1	p2	(AG)7	14	99	112
Cluster-48300.0	1	p2	(CT)7	14	257	270
Cluster-48381.0	1	c	(CTT)5ttttttaatattttttcttcttaaatcctttaattatatgctacctccatccgggaaaaaaaagaagaagattaagagacggtat(TA)7	114	6	119
Cluster-48538.0	1	p2	(AG)7	14	584	597
Cluster-48660.0	1	p2	(AT)7	14	9	22
Cluster-48727.3	1	p2	(TA)7	14	251	264
Cluster-48727.4	1	p2	(TA)7	14	1861	1874
Cluster-48785.3	2	p2	(TA)7	14	495	508
Cluster-48844.0	1	p2	(TC)7	14	250	263
Cluster-48903.0	1	c	(TA)7tgaaaatatttcaa(T)11	39	65	103
Cluster-48968.0	1	p3	(CCG)7	21	274	294
Cluster-49005.0	1	p2	(GA)7	14	47	60
Cluster-49084.0	1	p3	(CAC)7	21	606	626
Cluster-49084.10	1	p2	(GA)7	14	1471	1484
Cluster-49084.11	1	p2	(GA)7	14	1335	1348
Cluster-49084.3	1	p3	(CAC)7	21	721	741
Cluster-49084.4	1	p3	(CAC)7	21	701	721
Cluster-49084.5	2	p3	(GGT)7	21	167	187
Cluster-49084.6	1	p3	(CAC)7	21	1737	1757
Cluster-49084.7	1	p3	(CAC)7	21	2548	2568
Cluster-49125.0	1	p2	(CT)7	14	66	79
Cluster-49239.0	1	p2	(GT)7	14	290	303
Cluster-49311.0	1	c	(AC)7gtgtgtggcttcaaaagaataaaactgaattcatactggagcaggtccatactgtaggggctctgtcccaatcctgtagtgcattagtgacctcaagt(C)11	123	350	472
Cluster-49373.0	1	p2	(TA)7	14	355	368
Cluster-49455.0	1	p2	(AC)7	14	4	17
Cluster-49546.0	1	p3	(AAG)7	21	87	107
Cluster-49665.0	1	p2	(TC)7	14	26	39
Cluster-49734.0	1	c	(TA)6ca(CG)7(CA)8	44	419	462
Cluster-49865.1	1	p2	(AG)7	14	1059	1072
Cluster-49865.3	2	p2	(AG)7	14	1240	1253
Cluster-49865.4	1	p2	(CT)7	14	210	223
Cluster-49865.5	1	p2	(CT)7	14	210	223
Cluster-49885.0	1	p2	(TG)7	14	764	777
Cluster-49888.0	1	p2	(GT)7	14	46	59
Cluster-49912.19	2	p2	(TC)7	14	553	566
Cluster-49950.0	1	p3	(ACA)7	21	324	344
Cluster-50096.0	1	p2	(AT)7	14	573	586
Cluster-50149.0	1	p2	(AT)7	14	11	24
Cluster-50194.0	1	p2	(TA)7	14	102	115
Cluster-50223.0	1	p2	(CA)7	14	458	471
Cluster-50267.1	1	p2	(CT)7	14	594	607
Cluster-50267.11	1	p2	(CT)7	14	578	591
Cluster-50267.2	1	p2	(CT)7	14	578	591
Cluster-50267.7	1	p2	(CT)7	14	594	607
Cluster-50459.0	1	p2	(TC)7	14	57	70
Cluster-50614.0	1	p2	(AT)7	14	1	14
Cluster-50628.0	1	p2	(TA)7	14	55	68
Cluster-50746.0	1	p2	(GA)7	14	391	404
Cluster-50751.0	1	p2	(AT)7	14	308	321
Cluster-50757.0	1	p2	(CT)7	14	17	30
Cluster-50809.0	1	p2	(CT)7	14	26	39
Cluster-51069.0	1	p3	(TTA)7	21	1	21
Cluster-51131.1	1	p2	(AC)7	14	421	434
Cluster-51171.1	2	p2	(AG)7	14	1345	1358
Cluster-51171.11	1	p2	(AG)7	14	761	774
Cluster-51171.3	2	p2	(AG)7	14	2221	2234
Cluster-51171.4	2	p2	(AG)7	14	2485	2498
Cluster-51171.5	2	p2	(AG)7	14	1237	1250
Cluster-51171.7	2	p2	(AG)7	14	1218	1231
Cluster-51171.9	2	p2	(AG)7	14	2358	2371
Cluster-51202.2	1	p2	(AT)7	14	1698	1711
Cluster-51202.3	1	p2	(AT)7	14	1638	1651
Cluster-51215.0	2	p2	(TA)7	14	531	544
Cluster-51459.0	1	p3	(AAG)7	21	89	109
Cluster-51466.0	1	c	(TCC)7gt(CTC)5	38	309	346
Cluster-51560.0	1	c	(AT)7acatatttattgttaat(TA)6	43	188	230
Cluster-51563.0	1	p3	(AAG)7	21	1	21
Cluster-51782.0	1	p2	(AG)7	14	179	192
Cluster-51846.0	1	p3	(TAT)7	21	79	99
Cluster-51855.2	1	p2	(AG)7	14	1860	1873
Cluster-51860.10	1	p2	(AG)7	14	3207	3220
Cluster-51860.4	1	p2	(AG)7	14	3371	3384
Cluster-51860.6	1	p2	(AG)7	14	2977	2990
Cluster-51860.7	1	p2	(AG)7	14	2980	2993
Cluster-51860.8	1	p2	(AG)7	14	2955	2968
Cluster-51940.0	1	c	(CCG)7cca(CCG)6ccccgacccgcgcgccctcccgagggaggacgcggggccggggggcggagacgggggaggagga(GGAC)5	126	148	273
Cluster-52320.0	1	p2	(AT)7	14	130	143
Cluster-52474.0	1	p2	(TC)7	14	167	180
Cluster-52474.1	1	p2	(TC)7	14	627	640
Cluster-52511.0	1	p2	(TC)7	14	59	72
Cluster-52512.0	1	p2	(AT)7	14	405	418
Cluster-52534.0	1	p2	(TA)7	14	46	59
Cluster-52541.6	1	p3	(TTA)7	21	1	21
Cluster-52590.0	1	c	(AT)7aaatacttacatatatatttttcaataattac(AT)9	64	313	376
Cluster-52686.0	1	p2	(TA)7	14	1	14
Cluster-52857.0	1	p2	(TA)7	14	67	80
Cluster-52903.3	1	c	(CT)7tcgttttcagtttttttagggttagggtttgcttaggcgcgtctactttgacaatctctcacatagt(A)11	92	66	157
Cluster-52903.4	1	c	(CT)7tcgttttcagtttttttagggttagggtttgcttaggcgcgtctactttgacaatctctcacatagt(A)11	92	66	157
Cluster-52903.5	1	c	(CT)7tcgttttcagtttttttagggttagggtttgcttaggcgcgtctactttgacaatctctcacatagt(A)11	92	66	157
Cluster-52903.7	1	c	(CT)7tcgttttcagtttttttagggttagggtttgcttaggcgcgtctactttgacaatctctcacatagt(A)11	92	66	157
Cluster-52912.0	1	c	(TG)6(AG)7	26	163	188
Cluster-53022.1	1	p2	(TA)7	14	242	255
Cluster-53044.0	1	p3	(AGA)7	21	1	21
Cluster-53044.1	1	p3	(AGA)7	21	1	21
Cluster-53044.2	1	p3	(AGA)7	21	1	21
Cluster-53044.3	1	p3	(AGA)7	21	1	21
Cluster-53044.4	1	p3	(AGA)7	21	1	21
Cluster-53044.5	1	p3	(AGA)7	21	1	21
Cluster-53044.6	1	p3	(AGA)7	21	1	21
Cluster-53061.0	1	p2	(TC)7	14	109	122
Cluster-53118.0	2	p2	(TA)7	14	394	407
Cluster-53566.0	1	p3	(TAT)7	21	719	739
Cluster-53627.0	1	p2	(CT)7	14	135	148
Cluster-53706.0	1	c	(AT)7(GT)8	30	76	105
Cluster-53745.0	1	p2	(CA)7	14	393	406
Cluster-53808.10	1	p2	(CT)7	14	16	29
Cluster-53808.11	1	p2	(CT)7	14	16	29
Cluster-53833.0	1	p3	(ATT)7	21	466	486
Cluster-53839.0	2	c	(AT)8acatatac(AT)7	38	421	458
Cluster-53864.0	2	p2	(TC)7	14	2305	2318
Cluster-53864.3	1	p2	(TC)7	14	2437	2450
Cluster-53864.4	1	p2	(TC)7	14	2633	2646
Cluster-53864.5	1	p2	(TC)7	14	2715	2728
Cluster-53864.6	1	p2	(TC)7	14	2525	2538
Cluster-53864.7	1	p2	(TC)7	14	2468	2481
Cluster-53864.8	1	p2	(TC)7	14	2670	2683
Cluster-53864.9	1	p2	(TC)7	14	2550	2563
Cluster-53912.0	1	p2	(TG)7	14	1155	1168
Cluster-54012.0	1	p2	(TG)7	14	59	72
Cluster-54014.0	1	p2	(TC)7	14	43	56
Cluster-54147.0	1	p3	(ATT)7	21	39	59
Cluster-54189.0	1	p2	(GA)7	14	120	133
Cluster-54189.1	1	p2	(GA)7	14	120	133
Cluster-54225.0	1	c	(TA)7(CA)6	26	81	106
Cluster-54231.4	1	p2	(AG)7	14	2304	2317
Cluster-54264.0	1	p2	(TC)7	14	155	168
Cluster-54264.1	1	p2	(TC)7	14	155	168
Cluster-54264.1	2	p2	(AG)7	14	679	692
Cluster-54289.1	1	p3	(TCT)7	21	383	403
Cluster-54315.0	1	p2	(GA)7	14	118	131
Cluster-54350.0	1	p2	(AT)7	14	356	369
Cluster-54443.0	1	p3	(AGA)7	21	275	295
Cluster-54473.0	2	p3	(CTC)7	21	502	522
Cluster-54510.0	1	p2	(TA)7	14	190	203
Cluster-54532.2	1	p2	(TA)7	14	302	315
Cluster-54562.0	1	p3	(CAG)7	21	91	111
Cluster-54710.0	1	p2	(AT)7	14	33	46
Cluster-54835.0	1	p2	(GA)7	14	127	140
Cluster-54879.0	1	p2	(TG)7	14	221	234
Cluster-54895.3	1	p2	(CT)7	14	1960	1973
Cluster-54900.0	2	c	(AC)8(AG)7	30	955	984
Cluster-54955.0	1	p2	(AG)7	14	342	355
Cluster-54967.0	1	p2	(CT)7	14	60	73
Cluster-55049.0	1	p2	(AC)7	14	45	58
Cluster-55247.0	1	p2	(TG)7	14	274	287
Cluster-55298.3	1	p3	(ATT)7	21	235	255
Cluster-55298.5	1	p3	(ATT)7	21	235	255
Cluster-55435.0	1	p3	(TCA)7	21	77	97
Cluster-55496.0	2	p2	(AG)7	14	272	285
Cluster-55511.0	2	p2	(CA)7	14	549	562
Cluster-55568.0	1	p3	(CTC)7	21	287	307
Cluster-55740.0	1	p2	(TC)7	14	68	81
Cluster-55775.0	1	p2	(TC)7	14	465	478
Cluster-55915.0	1	p2	(TA)7	14	842	855
Cluster-55993.0	1	p3	(CCT)7	21	151	171
Cluster-56028.0	1	p3	(AAT)7	21	498	518
Cluster-56082.0	1	p2	(TA)7	14	115	128
Cluster-56083.4	1	c	(CT)6(AT)6(GT)7(GA)6	50	1105	1154
Cluster-56104.10	1	p2	(AG)7	14	1758	1771
Cluster-56104.11	1	p2	(AG)7	14	1618	1631
Cluster-56104.12	2	p2	(AG)7	14	2310	2323
Cluster-56104.14	2	p2	(AG)7	14	1960	1973
Cluster-56104.15	1	p2	(AG)7	14	1671	1684
Cluster-56167.0	1	p2	(AG)7	14	353	366
Cluster-56201.0	1	p2	(GA)7	14	29	42
Cluster-56201.0	2	p2	(TC)7	14	200	213
Cluster-56201.0	4	p2	(TA)7	14	949	962
Cluster-56201.1	1	p2	(GA)7	14	29	42
Cluster-56201.1	2	p2	(TC)7	14	200	213
Cluster-56201.1	6	p2	(TA)7	14	2545	2558
Cluster-56201.2	2	p2	(TA)7	14	184	197
Cluster-56261.10	1	p3	(TAA)7	21	6	26
Cluster-56261.7	1	p3	(TAA)7	21	6	26
Cluster-56261.8	1	p3	(TAA)7	21	6	26
Cluster-56261.9	1	p3	(TAA)7	21	6	26
Cluster-56305.4	1	p2	(TG)7	14	24	37
Cluster-56320.0	1	c	(TA)7(GA)7	28	31	58
Cluster-56320.4	1	c	(AGA)7(AGG)5	36	1	36
Cluster-56399.1	1	p2	(AT)7	14	30	43
Cluster-56483.0	1	p2	(AG)7	14	303	316
Cluster-56550.0	1	p2	(TC)7	14	462	475
Cluster-56676.0	1	c	(TA)7tcagttctgtc(T)10gagaacatagactagctgtgttttggg(TA)7tcagttctgtc(T)10	97	539	635
Cluster-56697.0	1	p2	(TG)7	14	196	209
Cluster-56748.1	1	p2	(AT)7	14	48	61
Cluster-56760.0	1	p2	(AC)7	14	34	47
Cluster-56762.0	1	p2	(AT)7	14	199	212
Cluster-56811.0	1	p2	(AT)7	14	250	263
Cluster-56811.0	2	c	(AT)7gtgtgc(AT)8gcg(CA)7	53	1197	1249
Cluster-56840.0	1	p2	(TA)7	14	575	588
Cluster-56856.0	1	c	(A)10caaatagaagcattattgtgagtgctcatacacatgaacatgcatgtaggcatgtcatg(CA)7	83	210	292
Cluster-56874.0	1	p2	(AC)7	14	197	210
Cluster-56890.0	1	p3	(TAT)7	21	358	378
Cluster-56906.0	1	p2	(TC)7	14	80	93
Cluster-56917.0	2	p2	(AC)7	14	393	406
Cluster-56929.0	1	p2	(TC)7	14	269	282
Cluster-56961.0	1	c	(TG)7(CG)7	28	646	673
Cluster-57057.0	1	p2	(TC)7	14	102	115
Cluster-57127.23	1	p6	(GGTCGA)7	42	250	291
Cluster-57194.0	1	p2	(TG)7	14	681	694
Cluster-57194.0	2	p2	(TG)7	14	1009	1022
Cluster-57294.0	1	p2	(AT)7	14	525	538
Cluster-57308.12	1	p2	(GA)7	14	1673	1686
Cluster-57308.15	1	p2	(GA)7	14	214	227
Cluster-57308.8	1	p2	(GA)7	14	3	16
Cluster-57323.0	1	p2	(TA)7	14	45	58
Cluster-57362.0	1	p2	(TA)7	14	77	90
Cluster-57379.0	1	p3	(CTC)7	21	195	215
Cluster-57540.0	1	p3	(TCT)7	21	342	362
Cluster-57563.0	1	p3	(TAT)7	21	58	78
Cluster-57563.1	1	p3	(TAT)7	21	58	78
Cluster-57661.0	1	p2	(TA)7	14	85	98
Cluster-57681.0	1	p3	(AAT)7	21	156	176
Cluster-57686.59	1	c	(GC)8gtgtggtgtgcgtcggag(GGC)7gggggtgtggggtccttcccccg(C)10	88	162	249
Cluster-57706.0	1	p2	(GT)7	14	79	92
Cluster-57754.0	1	p2	(TA)7	14	98	111
Cluster-57837.0	1	p2	(GT)7	14	18	31
Cluster-57859.0	1	c	(TG)6(TA)7	26	481	506
Cluster-57951.0	1	p2	(AT)7	14	462	475
Cluster-58006.1	1	p2	(TC)7	14	151	164
Cluster-58127.0	1	c	(AT)7(AG)6	26	20	45
Cluster-58214.17	1	c	(TTA)8caattag(TAT)7	52	312	363
Cluster-58228.0	2	p3	(GAT)7	21	255	275
Cluster-58291.1	1	c	(AT)7(AG)9	32	855	886
Cluster-58303.0	1	c	(CT)7cc(CT)9(AT)8	50	116	165
Cluster-58348.0	1	p3	(TAT)7	21	83	103
Cluster-58448.1	1	p2	(TC)7	14	557	570
Cluster-58448.2	1	p2	(TC)7	14	1137	1150
Cluster-58453.14	1	c	(GA)7ccactagatcagagttggtagtggggacggtgccggttgtctgcttctctatatgattgcgttaaaacaaaagaggcacaacttcggg(GA)6	114	2784	2897
Cluster-58573.0	2	c	(TA)7ataacg(ATA)5	35	404	438
Cluster-58608.0	1	p3	(TCA)7	21	4	24
Cluster-58649.0	2	p2	(CT)7	14	300	313
Cluster-58709.0	1	p3	(AAT)7	21	65	85
Cluster-58732.0	1	p2	(TA)7	14	1	14
Cluster-58776.0	1	p3	(AAG)7	21	282	302
Cluster-58776.1	1	p3	(AAG)7	21	266	286
Cluster-58776.2	1	p3	(AAG)7	21	255	275
Cluster-58776.3	1	p3	(AAG)7	21	271	291
Cluster-58776.4	1	p3	(AAG)7	21	243	263
Cluster-58865.0	1	p2	(TA)7	14	194	207
Cluster-58872.8	1	p2	(TA)7	14	102	115
Cluster-58889.0	1	p3	(TAA)7	21	339	359
Cluster-58889.1	2	p3	(TAA)7	21	1136	1156
Cluster-58889.2	2	p3	(TAA)7	21	720	740
Cluster-58934.0	1	p2	(AC)7	14	260	273
Cluster-58996.1	1	p2	(TA)7	14	825	838
Cluster-58996.2	1	p2	(TA)7	14	959	972
Cluster-58996.4	1	p2	(TA)7	14	603	616
Cluster-59007.0	1	p2	(GC)7	14	1154	1167
Cluster-59128.0	1	p3	(ATC)7	21	145	165
Cluster-59391.0	1	p2	(TC)7	14	231	244
Cluster-59437.0	1	c	(TGT)7aattggtatgttgttagaataataattagt(CTG)8	75	227	301
Cluster-59723.0	1	p2	(TA)7	14	44	57
Cluster-59788.0	1	p2	(TC)7	14	170	183
Cluster-59807.0	1	p2	(CT)7	14	93	106
Cluster-59823.0	1	p2	(CA)7	14	1	14
Cluster-59893.2	1	p2	(TC)7	14	1373	1386
Cluster-59945.0	1	p2	(TA)7	14	45	58
Cluster-59968.0	1	p2	(CA)7	14	1	14
Cluster-60002.1	1	p2	(TA)7	14	100	113
Cluster-60003.3	1	p2	(GA)7	14	534	547
Cluster-60006.0	1	p3	(AAT)7	21	321	341
Cluster-60025.0	1	p2	(GA)7	14	185	198
Cluster-60043.1	1	p3	(TAC)7	21	88	108
Cluster-60043.4	1	p3	(TAC)7	21	88	108
Cluster-60052.12	1	p3	(TGC)7	21	1435	1455
Cluster-60195.0	1	c	(TG)6tat(GA)7a(AG)7	44	306	349
Cluster-60239.3	1	p3	(GAA)7	21	774	794
Cluster-60239.6	1	p3	(GAA)7	21	38	58
Cluster-60239.7	1	p3	(GAA)7	21	774	794
Cluster-60296.2	1	c	(TA)7cacccttgtgttctttcttactttactcttcttattttactcatctccgttt(AC)7	80	37	116
Cluster-60296.3	1	c	(TA)7cacccttgtgttctttcttactttactcttcttattttactcatctccgttt(AC)7	80	37	116
Cluster-60374.0	2	p2	(AT)7	14	2116	2129
Cluster-60386.10	1	p2	(CA)7	14	1251	1264
Cluster-60386.11	1	p2	(CA)7	14	1530	1543
Cluster-60386.12	1	p2	(CA)7	14	755	768
Cluster-60434.0	2	p2	(GA)7	14	227	240
Cluster-60442.0	1	p3	(TCC)7	21	338	358
Cluster-60517.0	1	p2	(GC)7	14	20	33
Cluster-60848.0	1	p2	(TC)7	14	192	205
Cluster-60944.0	1	p2	(TC)7	14	289	302
Cluster-61003.0	1	p3	(ATG)7	21	21	41
Cluster-61003.1	1	p3	(ATG)7	21	21	41
Cluster-61025.10	1	p2	(AG)7	14	685	698
Cluster-61025.12	1	p2	(AG)7	14	1013	1026
Cluster-61025.15	2	p2	(AG)7	14	2774	2787
Cluster-61025.16	1	p2	(AG)7	14	855	868
Cluster-61025.17	1	c	(AT)8gttatatgatgataaaattcatacctttgaagggaggcagcgacgga(AG)7	77	186	262
Cluster-61160.7	1	p2	(TA)7	14	492	505
Cluster-61173.0	1	p3	(CCT)7	21	2	22
Cluster-61191.0	1	c	(AG)7(A)11	25	204	228
Cluster-61222.0	1	p2	(TA)7	14	25	38
Cluster-61288.0	1	p2	(CT)7	14	251	264
Cluster-61329.0	1	p3	(ATC)7	21	166	186
Cluster-61334.0	1	p3	(AAG)7	21	289	309
Cluster-61367.0	1	p3	(GAG)7	21	955	975
Cluster-61388.0	1	p3	(ACC)7	21	39	59
Cluster-61474.0	1	c	(TA)7catttatttgagatatatatagttataatcttgctagctagc(TA)8	72	11	82
Cluster-61475.0	2	p2	(TA)7	14	643	656
Cluster-61484.0	1	p2	(GT)7	14	79	92
Cluster-61509.1	1	p3	(ATA)7	21	3623	3643
Cluster-61509.2	1	p3	(ATA)7	21	3623	3643
Cluster-61511.0	2	p3	(ATA)7	21	584	604
Cluster-61555.0	1	p2	(GA)7	14	37	50
Cluster-61555.1	1	p2	(GA)7	14	37	50
Cluster-61838.0	1	c	(TTC)6attgctaaacgatgaattaggcaggcactggaagggttcctcctttggtcgtctgcatgaaccgcatg(ATT)7	107	89	195
Cluster-61857.0	1	p2	(AG)7	14	57	70
Cluster-61857.0	2	p3	(CAG)7	21	352	372
Cluster-61862.0	1	p2	(TC)7	14	21	34
Cluster-61870.1	1	p2	(CT)7	14	60	73
Cluster-61886.0	1	p2	(CA)7	14	13	26
Cluster-61930.1	1	c	(AT)6tt(TG)7	28	1414	1441
Cluster-61930.2	1	c	(AT)6tt(TG)7	28	2435	2462
Cluster-61930.4	1	c	(AT)6tt(TG)7	28	2402	2429
Cluster-62078.2	1	p3	(GCC)7	21	33	53
Cluster-62153.0	1	p2	(GA)7	14	42	55
Cluster-62159.0	1	p3	(TAT)7	21	60	80
Cluster-62212.0	1	c	(TA)7gagacagagagtccggatcaggggcattctgcttaaatgacattatcccttaaacgacattacctatttaagcctctg(T)10	102	337	438
Cluster-62360.0	1	p3	(AAT)7	21	1	21
Cluster-62381.0	1	p2	(TG)7	14	516	529
Cluster-62430.0	1	p2	(TC)7	14	561	574
Cluster-62508.1	1	p4	(CTTC)7	28	350	377
Cluster-62578.0	1	p2	(TA)7	14	40	53
Cluster-62598.0	1	c	(AG)7ggagaga(AG)6ggaagagttagctgattccatggactgctgctctgtttctttaccacctgatctcaaaatg(A)10	104	394	497
Cluster-62659.0	1	p2	(TC)7	14	462	475
Cluster-62693.0	1	p2	(GC)7	14	122	135
Cluster-62694.0	1	p2	(TA)7	14	156	169
Cluster-62694.4	1	p2	(TA)7	14	156	169
Cluster-62738.0	1	p3	(GAA)7	21	143	163
Cluster-62824.1	1	p2	(AT)7	14	238	251
Cluster-62824.10	1	p2	(AT)7	14	238	251
Cluster-62824.11	1	p2	(AT)7	14	238	251
Cluster-62824.12	1	p2	(AT)7	14	238	251
Cluster-62824.2	1	p2	(AT)7	14	238	251
Cluster-62824.3	1	p2	(AT)7	14	238	251
Cluster-62824.4	1	p2	(AT)7	14	238	251
Cluster-62824.5	1	p2	(AT)7	14	238	251
Cluster-62824.6	1	p2	(AT)7	14	238	251
Cluster-62824.7	1	p2	(AT)7	14	238	251
Cluster-62824.9	1	p2	(AT)7	14	238	251
Cluster-6290.0	1	p2	(TG)7	14	160	173
Cluster-62910.0	1	p2	(TA)7	14	140	153
Cluster-62947.0	1	p3	(GAG)7	21	485	505
Cluster-63121.3	1	p2	(AT)7	14	867	880
Cluster-63121.7	2	p2	(AT)7	14	1757	1770
Cluster-63254.1	2	p2	(TG)7	14	1569	1582
Cluster-63254.2	1	p2	(TG)7	14	1635	1648
Cluster-63296.0	1	p2	(AT)7	14	449	462
Cluster-63331.10	1	p2	(TA)7	14	383	396
Cluster-63334.34	1	c	(TC)7tttatatatttgccagctctctgcacc(CTT)7	62	24	85
Cluster-63391.0	1	p2	(AG)7	14	595	608
Cluster-6345.0	1	p2	(TA)7	14	189	202
Cluster-63555.1	1	p3	(TGC)7	21	219	239
Cluster-63583.2	1	p3	(TAG)7	21	1	21
Cluster-63583.3	1	p3	(TAG)7	21	1	21
Cluster-63587.0	1	p2	(CT)7	14	12	25
Cluster-63587.19	1	p2	(CT)7	14	12	25
Cluster-63632.0	1	c	(TA)7(GA)6	26	594	619
Cluster-63671.0	1	p2	(TC)7	14	1010	1023
Cluster-63732.0	1	p2	(TA)7	14	15	28
Cluster-63732.0	2	p2	(AC)7	14	180	193
Cluster-63748.0	1	p2	(TC)7	14	957	970
Cluster-63759.0	1	p2	(AT)7	14	503	516
Cluster-63762.0	1	p2	(AC)7	14	156	169
Cluster-63791.0	1	p2	(AC)7	14	764	777
Cluster-63810.0	1	c	(TA)7(GA)6	26	39	64
Cluster-63854.0	1	p2	(GT)7	14	322	335
Cluster-63862.0	1	p2	(CT)7	14	21	34
Cluster-63865.0	1	p2	(AG)7	14	55	68
Cluster-63865.1	1	c	(AT)7(AG)6	26	1854	1879
Cluster-63865.3	1	c	(AT)7(AG)6	26	1854	1879
Cluster-63865.4	1	p2	(AG)7	14	55	68
Cluster-63865.5	1	p2	(AG)7	14	55	68
Cluster-63865.7	1	p2	(AG)7	14	55	68
Cluster-63920.0	1	p3	(CTG)7	21	1275	1295
Cluster-63945.0	1	p2	(CA)7	14	270	283
Cluster-63955.0	1	p2	(GA)7	14	36	49
Cluster-63957.0	1	p2	(TC)7	14	680	693
Cluster-63976.0	2	p3	(CTT)7	21	566	586
Cluster-64035.0	1	p3	(TGG)7	21	821	841
Cluster-64053.0	1	p2	(AT)7	14	165	178
Cluster-64060.0	1	p3	(ATA)7	21	273	293
Cluster-64225.0	1	p3	(CTG)7	21	65	85
Cluster-64235.0	1	p2	(AT)7	14	130	143
Cluster-64244.0	1	p2	(AG)7	14	815	828
Cluster-64254.0	1	c	(CT)7atatatatattcaagaatccccatctctatcta(TC)7	61	6	66
Cluster-64334.3	1	p6	(CCCCAG)7	42	616	657
Cluster-64343.0	2	p2	(TA)7	14	654	667
Cluster-64352.0	1	p3	(TCC)7	21	130	150
Cluster-64412.0	1	p2	(TG)7	14	584	597
Cluster-64494.0	2	c	(AT)7gttcatcaatgaaacctttggaaatgaattgagccattgccaattggatatatataactacttacggcataac(AT)7	101	1307	1407
Cluster-64523.0	1	p3	(TTA)7	21	208	228
Cluster-64587.1	1	p2	(CT)7	14	1176	1189
Cluster-64587.1	2	p2	(TA)7	14	1332	1345
Cluster-64609.0	1	p5	(GCAGG)7	35	302	336
Cluster-64610.0	3	p2	(AT)7	14	1946	1959
Cluster-64611.0	1	p2	(AT)7	14	540	553
Cluster-64612.0	1	c	(AC)8(AT)7	30	379	408
Cluster-64612.3	2	c	(AC)8(AT)7	30	2913	2942
Cluster-64612.5	2	c	(AC)8(AT)7	30	2563	2592
Cluster-64612.6	2	c	(AC)8(AT)7	30	3831	3860
Cluster-64614.0	1	p3	(TAA)7	21	84	104
Cluster-64627.0	1	p2	(GT)7	14	177	190
Cluster-64633.3	1	p2	(AG)7	14	28	41
Cluster-64678.0	1	p3	(TTA)7	21	1347	1367
Cluster-64798.0	1	p3	(TTC)7	21	1	21
Cluster-64812.0	1	c	(TA)7c(AT)9	33	1293	1325
Cluster-64843.0	1	p3	(AGA)7	21	1	21
Cluster-64974.0	1	p2	(AT)7	14	50	63
Cluster-64990.4	1	p2	(TA)7	14	83	96
Cluster-65017.0	1	p2	(TC)7	14	84	97
Cluster-65026.0	1	p2	(TA)7	14	240	253
Cluster-65027.0	1	p2	(CT)7	14	1529	1542
Cluster-65066.0	1	c	(AT)7gcacacac(ACA)6	40	34	73
Cluster-65066.1	1	c	(AT)7gcacacac(ACA)6	40	34	73
Cluster-65085.8	1	p3	(TAT)7	21	626	646
Cluster-65104.0	1	p2	(TA)7	14	64	77
Cluster-65149.0	1	p3	(CCA)7	21	518	538
Cluster-65166.0	1	p3	(TAT)7	21	1027	1047
Cluster-65205.0	1	p2	(CT)7	14	28	41
Cluster-65219.0	1	p2	(CA)7	14	104	117
Cluster-65265.0	1	p2	(AG)7	14	835	848
Cluster-65282.0	1	p2	(AG)7	14	13	26
Cluster-65294.6	1	p2	(AT)7	14	116	129
Cluster-65298.0	1	p2	(AC)7	14	18	31
Cluster-65315.0	1	p2	(AC)7	14	107	120
Cluster-65352.0	1	p2	(AT)7	14	770	783
Cluster-65395.1	1	p2	(TA)7	14	140	153
Cluster-65537.0	1	p2	(TA)7	14	41	54
Cluster-65608.0	1	c	(TAT)5tcattctcaattaacaataaataccaatac(AT)7	59	626	684
Cluster-65625.0	1	c	(ACACC)5acgttca(AT)7	46	53	98
Cluster-65674.0	1	p2	(GA)7	14	2009	2022
Cluster-65724.0	1	p2	(GT)7	14	309	322
Cluster-65764.0	1	c	(TA)7tgtatatac(AT)7	37	134	170
Cluster-65783.0	1	p3	(TAT)7	21	424	444
Cluster-65797.0	2	p2	(TA)7	14	565	578
Cluster-65940.0	1	p3	(GAT)7	21	460	480
Cluster-65964.3	1	p2	(TA)7	14	483	496
Cluster-66012.0	1	c	(TA)7(CA)6	26	18	43
Cluster-66032.1	1	p2	(TC)7	14	80	93
Cluster-66058.0	1	p2	(GA)7	14	1551	1564
Cluster-66158.0	2	p2	(AT)7	14	475	488
Cluster-66254.0	1	p2	(TA)7	14	91	104
Cluster-66265.0	1	p2	(AT)7	14	804	817
Cluster-66293.0	2	c	(TGC)7(TAA)6	39	993	1031
Cluster-66304.0	1	p3	(ATA)7	21	487	507
Cluster-66381.0	1	p2	(TA)7	14	257	270
Cluster-66458.0	1	p3	(CTC)7	21	249	269
Cluster-66489.0	3	p2	(TA)7	14	1988	2001
Cluster-66492.0	1	p2	(TA)7	14	244	257
Cluster-66526.0	1	p2	(AG)7	14	3	16
Cluster-66543.7	2	p2	(AT)7	14	7624	7637
Cluster-66543.8	2	p2	(AT)7	14	7621	7634
Cluster-66546.0	1	p3	(TGG)7	21	120	140
Cluster-66559.0	1	c	(AGCT)5gattttctaatggagtactaaatatatatgaacgtctcagtaaatcctgcatgcatgt(TA)7	92	105	196
Cluster-66611.0	1	p2	(AG)7	14	178	191
Cluster-66658.0	1	p3	(AAG)7	21	239	259
Cluster-66666.0	1	p2	(AC)7	14	205	218
Cluster-66676.0	3	p2	(AG)7	14	1369	1382
Cluster-66718.0	1	p2	(CA)7	14	304	317
Cluster-66747.0	1	c	(CT)7ttattccataattctccacctctttttctccttcagtactctctcactcctcctgtac(AT)7	86	13	98
Cluster-66747.0	3	p2	(AG)7	14	558	571
Cluster-66758.10	1	p2	(AC)7	14	1225	1238
Cluster-66758.12	1	p2	(AC)7	14	1208	1221
Cluster-66758.14	1	p2	(AC)7	14	1341	1354
Cluster-66758.15	1	p2	(AC)7	14	1286	1299
Cluster-66758.9	1	p2	(AC)7	14	1461	1474
Cluster-66766.0	1	p3	(GAA)7	21	806	826
Cluster-66785.0	1	p3	(GTG)7	21	582	602
Cluster-66900.0	1	p3	(TTA)7	21	456	476
Cluster-66924.1	1	p2	(TC)7	14	51	64
Cluster-66931.0	1	p2	(AG)7	14	1550	1563
Cluster-66944.0	1	p3	(TAA)7	21	9	29
Cluster-66982.0	1	p2	(AG)7	14	410	423
Cluster-67043.0	1	c	(GGA)5ttcagaaatcagttgtgtttcttcatccatgatcatttctacaattaatattctctcaactgaatcgatcacaa(AT)7acacacacatgtgagttgaaggtaaggtactattggaaaatct(AG)8	162	400	561
Cluster-67043.1	1	c	(GGA)5ttcagaaatcagttgtgtttcttcatccatgatcatttctacaattaatattctctcaactgaatcgatcacaa(AT)7acacacacatgtgagttgaaggtaaggtactattggaaaatct(AG)8	162	468	629
Cluster-67094.0	3	p2	(TG)7	14	4344	4357
Cluster-67094.1	3	p2	(TG)7	14	4203	4216
Cluster-67149.0	1	p2	(GA)7	14	1950	1963
Cluster-67161.0	1	p3	(GCA)7	21	67	87
Cluster-67161.1	1	p3	(GCA)7	21	67	87
Cluster-67168.0	1	p4	(TACA)7	28	3	30
Cluster-67197.0	1	p2	(CA)7	14	825	838
Cluster-67218.0	1	p2	(GA)7	14	718	731
Cluster-67231.0	1	p2	(AT)7	14	165	178
Cluster-67259.0	1	p2	(AG)7	14	889	902
Cluster-67268.0	1	p2	(TA)7	14	112	125
Cluster-67386.0	1	p2	(TC)7	14	3	16
Cluster-67386.3	1	p2	(TC)7	14	3	16
Cluster-67449.0	1	p2	(AT)7	14	1	14
Cluster-67550.0	1	p3	(ATA)7	21	614	634
Cluster-67597.0	1	c	(CT)7atatatctccatcgctttggcacacaaac(A)10	53	58	110
Cluster-67600.0	1	p2	(TA)7	14	69	82
Cluster-67678.0	1	p2	(AT)7	14	471	484
Cluster-67718.1	1	p2	(TA)7	14	1133	1146
Cluster-67718.2	1	p2	(TA)7	14	1192	1205
Cluster-67799.0	1	p2	(TC)7	14	2171	2184
Cluster-67806.0	1	p4	(CTTC)7	28	703	730
Cluster-67817.5	1	p2	(GA)7	14	1009	1022
Cluster-67863.0	2	p2	(GA)7	14	266	279
Cluster-67863.1	1	p2	(GA)7	14	494	507
Cluster-67863.10	1	p2	(GA)7	14	494	507
Cluster-67863.11	1	p2	(GA)7	14	494	507
Cluster-67863.7	1	p2	(GA)7	14	494	507
Cluster-67883.0	1	p2	(AT)7	14	38	51
Cluster-67919.0	1	p2	(AC)7	14	299	312
Cluster-67965.0	1	p2	(TC)7	14	962	975
Cluster-67965.1	1	p2	(TC)7	14	2527	2540
Cluster-67977.0	1	c	(AGA)7agggtagagagggttggtccgtaggattggatttaagagtttgagtga(AG)6	81	1770	1850
Cluster-68068.0	1	p2	(TA)7	14	839	852
Cluster-68107.0	1	p2	(CA)7	14	180	193
Cluster-68130.1	1	p2	(TA)7	14	652	665
Cluster-68161.0	1	p2	(AG)7	14	400	413
Cluster-68178.0	1	p2	(AC)7	14	79	92
Cluster-68180.0	1	p2	(AT)7	14	1	14
Cluster-68200.5	1	c	(AT)8(AG)7	30	792	821
Cluster-68227.0	1	p2	(AT)7	14	62	75
Cluster-68240.0	1	p2	(GA)7	14	1945	1958
Cluster-68247.0	2	c	(GA)6ggaggagggataaagaataaggaaggaaagaaagagagatc(AG)7	67	744	810
Cluster-68275.0	1	p2	(GA)7	14	69	82
Cluster-68297.0	1	c	(AAG)7ggtgcagagagctggcaaatatataa(AG)7	61	57	117
Cluster-68340.0	1	p2	(TA)7	14	604	617
Cluster-68412.1	1	c	(TA)8(GA)7	30	390	419
Cluster-68484.0	1	p3	(AGT)7	21	149	169
Cluster-68492.1	1	c	(AG)7atcagagac(AG)8	39	221	259
Cluster-68492.2	1	c	(AG)7atcagagac(AG)8	39	221	259
Cluster-68492.3	1	c	(AG)7atcagagac(AG)8	39	221	259
Cluster-68492.4	1	c	(AG)7atcagagac(AG)8	39	221	259
Cluster-68492.5	1	c	(AG)7atcagagac(AG)8	39	221	259
Cluster-68504.0	1	c	(ATC)5ctcatcacttccagccaatgcctattcaaacattctccattctcattattccagtggaagacatttaaacacaaaaaatgagagag(GA)7	115	533	647
Cluster-68592.0	1	c	(AC)7aaaaagcacgcac(A)10	37	414	450
Cluster-68636.0	1	p2	(AT)7	14	649	662
Cluster-68698.0	2	p3	(TGG)7	21	1167	1187
Cluster-68707.0	1	p2	(AG)7	14	2094	2107
Cluster-68710.0	1	c	(TTA)5tcaaaattattattattatcgga(ATT)7	59	36	94
Cluster-68710.1	1	c	(TTA)5tcaaaattattattattatcgga(ATT)7	59	36	94
Cluster-68818.0	2	p3	(TTA)7	21	724	744
Cluster-68818.1	2	p3	(TTA)7	21	657	677
Cluster-68833.0	1	c	(AT)7(AG)6	26	1593	1618
Cluster-68833.10	2	c	(AT)7(AG)6	26	3983	4008
Cluster-68833.3	1	c	(AT)7(AG)6	26	992	1017
Cluster-68833.4	1	c	(AT)7(AG)6	26	725	750
Cluster-68833.6	1	c	(AT)7(AG)6	26	3944	3969
Cluster-68897.0	1	c	(TA)7gcaaacctggatcggaccaatatgcttccattccccaagggac(AGA)6	75	535	609
Cluster-68897.0	2	p2	(TC)7	14	821	834
Cluster-68900.0	1	p2	(GA)7	14	123	136
Cluster-68900.0	2	p2	(TA)7	14	560	573
Cluster-68965.0	1	p2	(CT)7	14	65	78
Cluster-68966.0	1	p2	(AT)7	14	99	112
Cluster-69019.1	1	p2	(GA)7	14	724	737
Cluster-69019.6	2	p2	(GA)7	14	2035	2048
Cluster-69056.0	1	p2	(TA)7	14	678	691
Cluster-69065.4	2	p2	(AT)7	14	3178	3191
Cluster-69065.7	2	p2	(AT)7	14	2350	2363
Cluster-69065.8	2	p2	(AT)7	14	2420	2433
Cluster-69065.9	2	p2	(AT)7	14	3108	3121
Cluster-69084.0	1	p2	(GA)7	14	220	233
Cluster-69091.0	3	p2	(GA)7	14	655	668
Cluster-69111.0	3	p2	(TA)7	14	637	650
Cluster-69146.0	1	p2	(TA)7	14	627	640
Cluster-69151.0	1	p2	(AT)7	14	324	337
Cluster-69153.0	2	p2	(TA)7	14	712	725
Cluster-69185.0	1	p2	(TA)7	14	77	90
Cluster-69193.0	1	p2	(GT)7	14	6	19
Cluster-69284.1	1	p2	(GA)7	14	610	623
Cluster-69307.0	2	p2	(AG)7	14	750	763
Cluster-69316.19	1	p2	(TA)7	14	11	24
Cluster-69316.23	1	p2	(TA)7	14	11	24
Cluster-69316.70	1	p2	(TA)7	14	152	165
Cluster-69388.0	1	p3	(CAT)7	21	790	810
Cluster-69388.1	1	p3	(CAT)7	21	2143	2163
Cluster-69438.0	1	c	(CATC)7ataagatcacatactattttaaaccaa(AGAT)6	79	8	86
Cluster-69440.1	1	p2	(AT)7	14	76	89
Cluster-69440.4	1	p2	(AT)7	14	76	89
Cluster-69440.6	1	p2	(AT)7	14	76	89
Cluster-69591.0	1	p2	(AT)7	14	402	415
Cluster-69623.0	1	p2	(AG)7	14	742	755
Cluster-69657.1	1	p2	(TA)7	14	387	400
Cluster-69657.2	1	p2	(TA)7	14	387	400
Cluster-69728.0	1	p3	(AAT)7	21	1	21
Cluster-69742.0	1	p3	(CCG)7	21	180	200
Cluster-69773.0	1	p2	(AT)7	14	329	342
Cluster-69773.1	2	p2	(AT)7	14	1032	1045
Cluster-69896.0	1	p3	(ATT)7	21	1	21
Cluster-69896.1	1	p3	(TAT)7	21	1	21
Cluster-69896.3	1	p3	(TAT)7	21	1	21
Cluster-69896.4	1	p3	(ATT)7	21	1	21
Cluster-69896.7	1	p3	(ATT)7	21	1	21
Cluster-69896.8	1	p3	(ATT)7	21	1	21
Cluster-69918.2	1	p2	(TC)7	14	45	58
Cluster-69918.3	1	p2	(TC)7	14	45	58
Cluster-69949.0	1	p2	(CT)7	14	39	52
Cluster-70030.0	2	p3	(GGA)7	21	1323	1343
Cluster-70057.0	1	p2	(CT)7	14	429	442
Cluster-70088.0	1	p3	(TTA)7	21	68	88
Cluster-70100.7	1	p6	(GGTTGA)7	42	1138	1179
Cluster-70113.17	1	p2	(TA)7	14	804	817
Cluster-70113.18	1	p2	(TA)7	14	55	68
Cluster-70181.0	1	p2	(AG)7	14	392	405
Cluster-70277.0	1	p3	(CTT)7	21	909	929
Cluster-70283.0	1	p2	(CA)7	14	363	376
Cluster-70305.0	1	p2	(AT)7	14	832	845
Cluster-70310.0	1	p2	(GA)7	14	2	15
Cluster-70367.0	1	p2	(GA)7	14	500	513
Cluster-70367.1	1	p2	(GA)7	14	1225	1238
Cluster-70367.3	1	p2	(GA)7	14	185	198
Cluster-70368.0	1	p2	(AG)7	14	388	401
Cluster-70370.0	1	c	(CT)6(CA)7	26	55	80
Cluster-70423.0	1	p3	(AGG)7	21	49	69
Cluster-70433.0	1	p2	(TC)7	14	13	26
Cluster-70445.0	2	p2	(TG)7	14	555	568
Cluster-70456.0	2	p3	(CAC)7	21	301	321
Cluster-70456.0	3	p2	(TC)7	14	521	534
Cluster-70456.1	2	p2	(TC)7	14	506	519
Cluster-70458.0	1	c	(TC)7cccccca(C)11	32	1286	1317
Cluster-70493.0	2	p2	(GA)7	14	1410	1423
Cluster-70494.0	1	p2	(TC)7	14	64	77
Cluster-70534.0	1	c	(T)11agattatcagaagagaagaatcaaaagagaatcaggagttagcttga(AT)7	72	205	276
Cluster-70534.1	1	c	(T)11agattatcagaagagaagaatcaaaagagaatcaggagttagcttga(AT)7	72	205	276
Cluster-70534.2	1	p2	(AT)7	14	260	273
Cluster-70560.0	1	p3	(TTA)7	21	1	21
Cluster-70577.0	1	p2	(GA)7	14	464	477
Cluster-70649.0	1	p2	(TA)7	14	1364	1377
Cluster-70698.0	1	p2	(AG)7	14	743	756
Cluster-70712.0	1	p2	(TA)7	14	134	147
Cluster-70833.0	1	p2	(GA)7	14	42	55
Cluster-70836.0	1	p2	(AG)7	14	162	175
Cluster-70836.1	1	p2	(AG)7	14	162	175
Cluster-70838.3	3	p2	(AT)7	14	2706	2719
Cluster-70856.0	1	p2	(AT)7	14	380	393
Cluster-70856.1	1	p2	(AT)7	14	311	324
Cluster-70886.0	1	p2	(CT)7	14	75	88
Cluster-70916.0	1	p2	(AC)7	14	283	296
Cluster-71036.0	2	p2	(AT)7	14	721	734
Cluster-71053.0	2	p2	(TA)7	14	416	429
Cluster-71092.1	1	c	(TC)6(TA)7	26	43	68
Cluster-71096.0	1	p3	(TCA)7	21	1022	1042
Cluster-71111.0	1	c	(TTTGG)5gattatttggattcttagtagttagtgtaaattgataatttcaagacctcgtggttgtaaatttaaggtcagttgtacgctagc(CT)7cg(CT)7	139	4217	4355
Cluster-71137.2	1	p2	(AG)7	14	578	591
Cluster-71145.0	2	p3	(ATT)7	21	417	437
Cluster-71200.0	1	p2	(GA)7	14	872	885
Cluster-71257.0	1	p3	(AAT)7	21	536	556
Cluster-71290.0	2	p2	(GT)7	14	765	778
Cluster-71292.4	1	p2	(CT)7	14	1526	1539
Cluster-71336.0	1	p2	(AT)7	14	10	23
Cluster-71336.0	2	p2	(TA)7	14	566	579
Cluster-71446.26	1	p2	(AT)7	14	135	148
Cluster-71453.0	1	p2	(AT)7	14	230	243
Cluster-71453.1	1	p2	(AT)7	14	230	243
Cluster-71482.0	1	p2	(AG)7	14	265	278
Cluster-71482.1	1	p2	(AG)7	14	1376	1389
Cluster-71497.11	1	c	(AC)9(AT)7	32	274	305
Cluster-71497.13	1	p3	(TAA)7	21	473	493
Cluster-71497.14	1	p3	(TAA)7	21	638	658
Cluster-71501.0	1	p2	(AT)7	14	115	128
Cluster-71525.0	1	p2	(GA)7	14	286	299
Cluster-71553.1	1	p2	(TA)7	14	207	220
Cluster-71553.2	1	p2	(TA)7	14	475	488
Cluster-71553.3	1	p2	(TA)7	14	475	488
Cluster-71693.2	1	p2	(AT)7	14	261	274
Cluster-71733.1	1	p2	(TC)7	14	42	55
Cluster-71835.0	1	p2	(TG)7	14	1395	1408
Cluster-71862.1	1	p2	(CT)7	14	72	85
Cluster-71862.2	1	p2	(CT)7	14	72	85
Cluster-71862.5	1	p2	(CT)7	14	72	85
Cluster-71865.2	1	p2	(TC)7	14	141	154
Cluster-71887.0	1	p2	(CA)7	14	826	839
Cluster-71889.0	1	c	(TC)7acacacacactctagtcttttgtatttgatgataaagattgaaaccttgaatttaaaataaacttcaaacatatgtttcatcgtggaccacttgtcggga(T)10	124	803	926
Cluster-71893.0	2	p2	(TC)7	14	681	694
Cluster-71905.0	1	c	(AG)7aagggaaagaatcgcttcgtatataagcaattgaaaacttaaagccttatt(AG)6	77	1	77
Cluster-71905.1	1	c	(AG)7aagggaaagaatcgcttcgtatataagcaattgaaaacttaaagccttatt(AG)6	77	1	77
Cluster-71905.2	1	c	(AG)7aagggaaagaatcgcttcgtatataagcaattgaaaacttaaagccttatt(AG)6	77	1	77
Cluster-71905.3	1	c	(AG)7aagggaaagaatcgcttcgtatataagcaattgaaaacttaaagccttatt(AG)6	77	1	77
Cluster-71905.5	1	c	(AG)7aagggaaagaatcgcttcgtatataagcaattgaaaacttaaagccttatt(AG)6	77	1	77
Cluster-71923.0	1	p2	(TG)7	14	936	949
Cluster-71937.0	2	p2	(CA)7	14	1590	1603
Cluster-71950.1	1	p2	(GA)7	14	2936	2949
Cluster-71976.0	2	p2	(GA)7	14	1290	1303
Cluster-71980.0	1	c	(CTC)8(ATC)7	45	49	93
Cluster-71997.0	1	p3	(AAT)7	21	1	21
Cluster-72064.2	1	c	(AT)7aaggcaaatatcatctc(ATA)5	46	603	648
Cluster-72104.0	1	p2	(TG)7	14	104	117
Cluster-72172.0	2	p2	(CT)7	14	235	248
Cluster-72191.0	1	p2	(AC)7	14	7	20
Cluster-72199.0	1	p2	(CT)7	14	56	69
Cluster-72227.0	1	p2	(GA)7	14	2642	2655
Cluster-72227.1	1	p2	(GA)7	14	743	756
Cluster-72271.0	1	p2	(TA)7	14	1455	1468
Cluster-72350.0	1	p2	(GA)7	14	1024	1037
Cluster-72364.0	1	p2	(AT)7	14	676	689
Cluster-72423.0	1	p2	(CT)7	14	1005	1018
Cluster-72476.1	1	p2	(CT)7	14	1018	1031
Cluster-72483.1	1	p3	(TAT)7	21	2116	2136
Cluster-72483.2	1	p3	(TAT)7	21	1512	1532
Cluster-72542.0	1	p2	(GA)7	14	4805	4818
Cluster-72576.0	1	p2	(TA)7	14	2598	2611
Cluster-72578.0	2	p2	(AT)7	14	3918	3931
Cluster-72598.3	1	p2	(AG)7	14	403	416
Cluster-72598.4	1	p2	(AG)7	14	403	416
Cluster-72653.0	1	c	(TA)7aaccacaattgcatgtagagatatgtg(TA)7	55	426	480
Cluster-72658.0	1	c	(TA)7tgg(GT)6	29	807	835
Cluster-72661.0	1	p2	(AT)7	14	42	55
Cluster-72678.0	1	p2	(AG)7	14	91	104
Cluster-72680.1	1	p2	(AT)7	14	4250	4263
Cluster-72680.5	1	p2	(AT)7	14	3792	3805
Cluster-72744.0	1	p2	(TA)7	14	360	373
Cluster-72751.0	1	c	(GAA)7agagagacgaagagagagagaagaaaaagagagacga(AG)7	72	41	112
Cluster-72798.0	1	p2	(CT)7	14	442	455
Cluster-72813.0	1	c	(AT)6c(TA)7	27	109	135
Cluster-72816.0	1	p3	(GGC)7	21	573	593
Cluster-72854.0	1	p2	(CA)7	14	1299	1312
Cluster-72875.2	1	p2	(TA)7	14	1153	1166
Cluster-72888.0	1	p2	(GA)7	14	98	111
Cluster-72890.0	1	p3	(ATT)7	21	1	21
Cluster-72896.0	1	p2	(GA)7	14	1917	1930
Cluster-72915.0	1	p2	(GA)7	14	662	675
Cluster-72955.0	1	p2	(TC)7	14	1207	1220
Cluster-72966.0	1	p2	(CT)7	14	38	51
Cluster-73013.0	1	p2	(GT)7	14	1	14
Cluster-73043.2	1	p3	(GAT)7	21	2019	2039
Cluster-73114.23	1	c	(C)10tctctc(TA)7	30	179	208
Cluster-73190.0	1	c	(TC)7(AC)6	26	326	351
Cluster-73241.0	2	c	(GAG)7gtttgataatc(TGG)6	50	181	230
Cluster-73243.0	1	p2	(CT)7	14	2474	2487
Cluster-73247.0	1	p2	(AG)7	14	2313	2326
Cluster-73326.0	1	c	(CT)7(AT)6	26	2198	2223
Cluster-73347.0	1	p3	(TCT)7	21	28	48
Cluster-73364.0	1	p3	(AAT)7	21	1219	1239
Cluster-73405.0	1	p2	(TC)7	14	156	169
Cluster-73412.15	1	p3	(AAT)7	21	1	21
Cluster-73429.0	1	p3	(TTA)7	21	1	21
Cluster-73430.0	1	c	(TA)6t(TA)7	27	712	738
Cluster-73487.0	1	p2	(AC)7	14	246	259
Cluster-73491.0	1	p2	(CT)7	14	75	88
Cluster-73494.0	1	p2	(TA)7	14	995	1008
Cluster-73507.0	1	p3	(TAT)7	21	503	523
Cluster-73507.0	2	p2	(AT)7	14	852	865
Cluster-73525.0	1	p2	(TA)7	14	829	842
Cluster-73528.0	1	p2	(TA)7	14	1057	1070
Cluster-73528.1	1	p2	(TA)7	14	1036	1049
Cluster-73543.0	1	p3	(GAG)7	21	925	945
Cluster-73604.0	2	p2	(TA)7	14	3910	3923
Cluster-73618.0	2	p2	(GA)7	14	1127	1140
Cluster-73632.0	1	p3	(TAA)7	21	682	702
Cluster-73668.1	1	p2	(GA)7	14	1021	1034
Cluster-73673.0	1	p2	(CT)7	14	15	28
Cluster-73676.0	1	p2	(CT)7	14	1345	1358
Cluster-73718.0	1	c	(AT)6gcaaagtg(TA)7	34	1446	1479
Cluster-73728.0	1	p3	(AAT)7	21	1	21
Cluster-73735.10	1	p2	(TC)7	14	1839	1852
Cluster-73735.9	1	p2	(TC)7	14	2231	2244
Cluster-73744.0	1	p3	(ATT)7	21	110	130
Cluster-73752.0	1	c	(GAC)5atatttctcctgcttctctgtat(TTA)7	59	1542	1600
Cluster-73753.0	2	p3	(ATG)7	21	912	932
Cluster-73753.0	3	p3	(ATG)7	21	1062	1082
Cluster-73801.0	1	p3	(GGA)7	21	677	697
Cluster-73803.0	1	p2	(TA)7	14	57	70
Cluster-73803.1	2	c	(AT)6ac(AT)7ac(AT)7	44	2126	2169
Cluster-73803.6	1	c	(AT)6ac(AT)7ac(AT)7	44	2142	2185
Cluster-73803.7	1	c	(AT)6ac(AT)7ac(AT)7	44	1412	1455
Cluster-73835.0	2	p3	(AAT)7	21	424	444
Cluster-73865.0	1	c	(CT)6(AT)7	26	45	70
Cluster-73976.0	1	c	(TTA)7atttaattctatttttctaagtcgttaaaacgg(A)10	64	62	125
Cluster-73983.0	1	c	(CT)8(CA)7	30	16	45
Cluster-74009.0	1	p2	(TC)7	14	337	350
Cluster-74046.0	1	p3	(TAC)7	21	775	795
Cluster-74083.0	1	p3	(TAG)7	21	451	471
Cluster-74083.0	2	c	(CTT)7(CTC)5	36	1273	1308
Cluster-74130.0	1	p2	(CT)7	14	96	109
Cluster-74159.2	1	p2	(AT)7	14	22	35
Cluster-74185.12	1	p2	(TG)7	14	954	967
Cluster-74211.0	1	p2	(TG)7	14	124	137
Cluster-74279.4	1	p2	(TA)7	14	459	472
Cluster-74279.6	1	p2	(TA)7	14	780	793
Cluster-74279.6	2	p2	(TA)7	14	1679	1692
Cluster-74308.0	1	c	(AC)8t(TA)7	31	399	429
Cluster-74317.0	1	p2	(TC)7	14	982	995
Cluster-74395.0	1	p3	(TAT)7	21	11	31
Cluster-74401.3	1	p3	(ATA)7	21	1180	1200
Cluster-74401.8	1	p3	(ATA)7	21	1180	1200
Cluster-74410.0	1	p3	(ATA)7	21	439	459
Cluster-74410.1	1	p3	(ATA)7	21	515	535
Cluster-74434.0	2	c	(AG)7(A)10	24	2920	2943
Cluster-74437.0	1	p2	(TA)7	14	163	176
Cluster-74446.0	1	p2	(TA)7	14	737	750
Cluster-74446.1	1	p2	(TA)7	14	519	532
Cluster-74449.0	1	p2	(AT)7	14	86	99
Cluster-74449.1	1	p2	(AT)7	14	86	99
Cluster-74590.0	1	p4	(CTCC)7	28	1	28
Cluster-74597.0	2	p2	(AT)7	14	1630	1643
Cluster-74611.1	1	p2	(AT)7	14	17	30
Cluster-74688.0	1	p2	(CT)7	14	351	364
Cluster-74696.0	2	p2	(AG)7	14	1347	1360
Cluster-74697.2	1	p2	(AG)7	14	438	451
Cluster-74710.0	1	p2	(TC)7	14	38	51
Cluster-74715.1	2	p2	(TC)7	14	537	550
Cluster-74723.0	1	p2	(AT)7	14	756	769
Cluster-74724.0	1	c	(CT)7(AT)7	28	1055	1082
Cluster-74744.10	1	p2	(AG)7	14	2912	2925
Cluster-74744.11	1	p2	(AG)7	14	1519	1532
Cluster-74787.0	1	p2	(CT)7	14	117	130
Cluster-74809.0	1	p2	(AT)7	14	2580	2593
Cluster-74830.0	1	p2	(TC)7	14	218	231
Cluster-74870.0	1	p2	(CT)7	14	77	90
Cluster-75019.0	1	p2	(AC)7	14	584	597
Cluster-75071.1	1	p2	(CT)7	14	143	156
Cluster-75148.0	1	p3	(TTA)7	21	551	571
Cluster-75153.0	2	p2	(AT)7	14	560	573
Cluster-75172.0	1	p3	(ATC)7	21	1461	1481
Cluster-75190.0	2	p3	(AGA)7	21	387	407
Cluster-75226.0	1	c	(TG)7tatatatatatg(TA)7	40	389	428
Cluster-75283.0	1	p2	(CA)7	14	54	67
Cluster-75293.0	1	p3	(TAA)7	21	40	60
Cluster-75302.0	2	p3	(GAA)7	21	1162	1182
Cluster-75304.0	1	p2	(TC)7	14	2194	2207
Cluster-75311.0	1	p3	(ATT)7	21	1459	1479
Cluster-75327.1	1	p2	(AT)7	14	1917	1930
Cluster-75362.0	1	p2	(AG)7	14	1237	1250
Cluster-75362.0	2	c	(GA)7aagagtgtc(TG)6	35	1374	1408
Cluster-75375.0	1	c	(AT)8(AG)9actttgaacagagtttggtagat(GA)7	71	142	212
Cluster-75401.0	1	p2	(AG)7	14	231	244
Cluster-75401.0	3	p2	(AC)7	14	2268	2281
Cluster-75401.1	1	p2	(AG)7	14	231	244
Cluster-75401.2	1	p2	(AG)7	14	231	244
Cluster-75401.2	3	p2	(AC)7	14	2268	2281
Cluster-75445.1	1	p2	(GA)7	14	865	878
Cluster-75445.2	1	p2	(GA)7	14	1132	1145
Cluster-75451.0	1	p2	(TA)7	14	661	674
Cluster-75459.0	1	p2	(AT)7	14	1407	1420
Cluster-75466.0	2	p2	(TC)7	14	1700	1713
Cluster-75466.1	1	p2	(TC)7	14	1736	1749
Cluster-75466.10	1	p2	(TC)7	14	735	748
Cluster-75466.11	2	p2	(TC)7	14	2112	2125
Cluster-7550.0	1	p2	(AC)7	14	72	85
Cluster-75519.2	1	p3	(CCA)7	21	744	764
Cluster-75519.3	1	p3	(CCA)7	21	95	115
Cluster-75519.4	1	p3	(CCA)7	21	744	764
Cluster-75519.5	1	p3	(CCA)7	21	854	874
Cluster-75519.6	2	p3	(CCA)7	21	2239	2259
Cluster-75519.7	1	p3	(CCA)7	21	928	948
Cluster-75519.8	1	p3	(CCA)7	21	1002	1022
Cluster-75541.0	1	p2	(TA)7	14	188	201
Cluster-75578.0	2	p2	(TA)7	14	298	311
Cluster-75596.3	1	p2	(TA)7	14	1665	1678
Cluster-75608.6	2	p2	(TA)7	14	961	974
Cluster-75608.7	1	p2	(TA)7	14	905	918
Cluster-75608.8	1	p2	(TA)7	14	885	898
Cluster-75608.9	1	p2	(TA)7	14	1477	1490
Cluster-75631.0	2	c	(TC)7(TA)7	28	329	356
Cluster-75632.0	1	p2	(AG)7	14	389	402
Cluster-75639.0	1	p3	(TAT)7	21	1	21
Cluster-75647.0	1	p2	(CT)7	14	2996	3009
Cluster-75665.3	1	p2	(TA)7	14	71	84
Cluster-75665.4	1	p2	(CT)7	14	847	860
Cluster-75665.5	1	p2	(CT)7	14	271	284
Cluster-75688.0	1	p2	(AG)7	14	2	15
Cluster-75700.0	1	c	(TC)6tg(TC)9(AC)7	46	300	345
Cluster-75708.1	1	c	(T)10cttcttcaaagcaagtgtttgtttttccttgatgatttgattttgtaatttatggaatctagcagtgcagtgctttttaatttggtg(TA)7	111	1347	1457
Cluster-75718.0	2	p2	(AT)7	14	274	287
Cluster-75725.0	2	c	(TAG)6tctgagtgcatga(ATT)6(AGC)7	70	358	427
Cluster-75735.3	1	p2	(TA)7	14	1098	1111
Cluster-75743.0	1	p2	(TA)7	14	167	180
Cluster-75765.0	1	p2	(AT)7	14	112	125
Cluster-75776.0	1	p2	(TC)7	14	749	762
Cluster-75800.3	1	p2	(CT)7	14	3161	3174
Cluster-75802.0	1	p2	(CT)7	14	42	55
Cluster-75838.0	1	c	(TA)6tgtaacatgtattctcacaaatatatatcattcacactcacacgcacactcacactgacact(CA)7	88	614	701
Cluster-75838.0	2	p2	(AC)7	14	816	829
Cluster-75870.1	3	p2	(CT)7	14	1938	1951
Cluster-75870.3	3	p2	(CT)7	14	2158	2171
Cluster-75870.5	1	p2	(CT)7	14	1726	1739
Cluster-75870.8	1	p2	(CT)7	14	1662	1675
Cluster-75870.9	3	p2	(CT)7	14	2119	2132
Cluster-75886.1	1	p3	(TCC)7	21	300	320
Cluster-75886.2	1	p3	(TCC)7	21	1575	1595
Cluster-75912.0	1	p3	(GAG)7	21	183	203
Cluster-75914.17	1	p2	(CT)7	14	51	64
Cluster-75914.19	1	p2	(CT)7	14	51	64
Cluster-75914.20	1	p2	(CT)7	14	51	64
Cluster-75914.21	1	p2	(CT)7	14	51	64
Cluster-75924.8	1	p6	(CTCTTG)7	42	1320	1361
Cluster-75925.0	1	p2	(CT)7	14	981	994
Cluster-75937.0	1	p2	(GA)7	14	1603	1616
Cluster-75940.10	1	p2	(AC)7	14	691	704
Cluster-75940.11	2	p2	(AC)7	14	2542	2555
Cluster-75940.12	3	p2	(AC)7	14	1275	1288
Cluster-75940.13	2	p2	(AC)7	14	1085	1098
Cluster-75940.2	2	p2	(AC)7	14	2717	2730
Cluster-75940.4	1	p2	(AC)7	14	2141	2154
Cluster-75940.5	1	p2	(AC)7	14	2352	2365
Cluster-75940.6	2	p2	(AC)7	14	1402	1415
Cluster-75940.8	2	p2	(AC)7	14	2331	2344
Cluster-75940.9	1	p2	(AC)7	14	2119	2132
Cluster-75990.2	1	p2	(TA)7	14	661	674
Cluster-76111.0	1	p2	(TA)7	14	318	331
Cluster-76111.1	1	p2	(TA)7	14	304	317
Cluster-76111.2	2	p2	(AT)7	14	1025	1038
Cluster-76111.3	2	p2	(AT)7	14	1025	1038
Cluster-76120.0	1	p2	(TA)7	14	1662	1675
Cluster-76131.0	1	p5	(TCCAT)7	35	1	35
Cluster-76140.0	1	p6	(ACCAAT)7	42	1	42
Cluster-76148.0	1	p3	(ATA)7	21	1821	1841
Cluster-76192.1	1	p2	(AT)7	14	958	971
Cluster-76193.0	1	p2	(TA)7	14	249	262
Cluster-76215.0	1	p2	(TA)7	14	323	336
Cluster-76255.0	1	p3	(ATA)7	21	766	786
Cluster-76282.0	1	c	(AG)6tttgtgccgagttattaaagcaaaaattctcttgaggatgcactgtcttggaggtcttgca(CT)7ccatctctaaaaattcaaaccttgaaagttcctttcttcctatctcagtttatgccttgagtctttccattaaaactcttaatttctctctctcc(AT)7	196	16	211
Cluster-76288.0	1	c	(AC)6(AT)7	26	65	90
Cluster-76370.0	1	c	(TA)7c(AT)9	33	5	37
Cluster-76377.0	1	p2	(TA)7	14	15	28
Cluster-76392.0	1	p2	(TA)7	14	1207	1220
Cluster-76419.7	1	p2	(CT)7	14	9	22
Cluster-76419.8	1	p2	(CT)7	14	9	22
Cluster-76456.1	1	p2	(GT)7	14	1590	1603
Cluster-76461.0	1	c	(CT)6atatatac(AT)7	34	42	75
Cluster-76493.0	1	p2	(TA)7	14	669	682
Cluster-76493.0	2	p2	(TA)7	14	879	892
Cluster-76504.1	1	p2	(AT)7	14	3543	3556
Cluster-76507.2	1	p2	(TA)7	14	3952	3965
Cluster-76507.3	1	p2	(TA)7	14	3216	3229
Cluster-76513.0	1	p2	(TA)7	14	1752	1765
Cluster-76580.1	1	p2	(TA)7	14	231	244
Cluster-76601.0	2	p3	(ATT)7	21	2884	2904
Cluster-76605.0	1	p2	(TC)7	14	41	54
Cluster-76624.0	1	p3	(AAG)7	21	855	875
Cluster-76633.4	1	p3	(CAT)7	21	329	349
Cluster-76633.9	1	p2	(TA)7	14	1850	1863
Cluster-76650.0	1	p2	(AT)7	14	377	390
Cluster-76667.0	1	p2	(AT)7	14	47	60
Cluster-76699.0	1	c	(AT)7(GT)8	30	2252	2281
Cluster-76704.0	1	p2	(GC)7	14	1561	1574
Cluster-76704.1	1	p2	(GC)7	14	1255	1268
Cluster-76704.2	1	p2	(TA)7	14	1370	1383
Cluster-76704.2	2	p2	(GC)7	14	1781	1794
Cluster-76718.0	1	p2	(TA)7	14	49	62
Cluster-76733.0	1	p2	(AT)7	14	1107	1120
Cluster-76748.0	1	c	(CT)7cccctattcaaatttcaaacctctacg(TC)6	53	2598	2650
Cluster-76757.0	1	p2	(CA)7	14	236	249
Cluster-76825.0	1	c	(TC)7cttccctccctcc(CT)8	43	33	75
Cluster-76830.0	1	p2	(TC)7	14	1	14
Cluster-76831.9	1	c	(TA)6(GA)7	26	88	113
Cluster-76836.0	2	p2	(TC)7	14	1249	1262
Cluster-76848.0	1	p3	(TAA)7	21	1	21
Cluster-76875.0	1	p3	(GAG)7	21	1010	1030
Cluster-76955.0	1	c	(AT)7caaatttactctccttctccgtcatacagtcccatcgttattcaatttcagacttgaaccgccatatcaggtatc(CT)9aaatatatatttatttattcaattttacattcaagtaattgaatgtgctgaatgtgc(AT)7	178	714	891
Cluster-76967.0	1	p2	(TA)7	14	743	756
Cluster-76967.1	1	p2	(TA)7	14	662	675
Cluster-76969.10	1	p2	(TC)7	14	34	47
Cluster-76969.11	1	p2	(TC)7	14	34	47
Cluster-76969.13	1	p2	(AC)7	14	860	873
Cluster-76969.17	1	p2	(AC)7	14	728	741
Cluster-76969.5	1	p2	(TC)7	14	34	47
Cluster-76969.7	1	p2	(TC)7	14	34	47
Cluster-76981.0	2	p2	(AT)7	14	1169	1182
Cluster-77009.1	1	p2	(CT)7	14	16	29
Cluster-77024.0	1	p3	(ATT)7	21	129	149
Cluster-77041.0	2	p3	(ATT)7	21	400	420
Cluster-77042.0	1	p2	(GA)7	14	301	314
Cluster-77065.0	1	p2	(AT)7	14	107	120
Cluster-77104.0	1	p2	(AG)7	14	394	407
Cluster-77127.0	1	p2	(CT)7	14	1101	1114
Cluster-77144.0	1	p2	(TA)7	14	2783	2796
Cluster-77146.0	2	c	(AT)8aa(AG)7	32	926	957
Cluster-77181.0	1	p2	(AT)7	14	649	662
Cluster-77181.0	3	p2	(AT)7	14	1527	1540
Cluster-77199.0	1	p2	(TC)7	14	1	14
Cluster-77200.0	1	p2	(TC)7	14	189	202
Cluster-77217.0	1	p2	(AT)7	14	10	23
Cluster-77261.0	2	c	(AT)8(AG)7	30	643	672
Cluster-77271.0	2	p2	(AT)7	14	500	513
Cluster-77286.2	1	p3	(ATT)7	21	424	444
Cluster-77302.0	1	p3	(TAT)7	21	2303	2323
Cluster-77309.0	1	p3	(AGA)7	21	332	352
Cluster-77323.0	1	p2	(TA)7	14	928	941
Cluster-77328.0	1	c	(TA)7gagagagagaaagaagtgctgcaattttgttcatcttctctagatagtggcaatttgattgaaagggataattctg(GA)7	104	152	255
Cluster-77382.1	2	p2	(TA)7	14	3275	3288
Cluster-77382.2	2	p2	(TA)7	14	3903	3916
Cluster-77382.3	2	p2	(TA)7	14	2320	2333
Cluster-77408.0	1	p3	(GAA)7	21	52	72
Cluster-77418.0	1	p3	(TCT)7	21	133	153
Cluster-77421.6	1	p2	(TC)7	14	1398	1411
Cluster-77426.0	1	p2	(CT)7	14	32	45
Cluster-77449.5	1	p3	(CTG)7	21	82	102
Cluster-77475.0	1	p2	(GA)7	14	1515	1528
Cluster-77485.1	1	p3	(GAT)7	21	1666	1686
Cluster-77540.0	1	p3	(TCA)7	21	192	212
Cluster-77543.0	1	p2	(TA)7	14	385	398
Cluster-77568.0	1	p3	(AAT)7	21	1163	1183
Cluster-77582.0	2	p2	(AG)7	14	1961	1974
Cluster-77614.1	2	p2	(TA)7	14	2282	2295
Cluster-77614.3	2	p2	(TA)7	14	2282	2295
Cluster-77659.0	1	p3	(TTA)7	21	1726	1746
Cluster-77663.0	1	p3	(TTA)7	21	297	317
Cluster-77684.0	1	p2	(CT)7	14	69	82
Cluster-77733.0	1	p2	(AT)7	14	492	505
Cluster-77740.0	1	p2	(AG)7	14	72	85
Cluster-77768.0	1	p2	(AG)7	14	169	182
Cluster-77785.2	1	p2	(GT)7	14	998	1011
Cluster-77785.4	3	p2	(GT)7	14	4594	4607
Cluster-77792.0	1	p4	(CTGG)7	28	319	346
Cluster-77801.0	1	c	(ATA)7atttgttcattataacatcgtattacatccatatttcagaaaaagttagatcaaatt(A)11	89	1	89
Cluster-77825.1	1	p2	(TC)7	14	839	852
Cluster-77855.0	2	p2	(TA)7	14	290	303
Cluster-77868.0	1	p2	(AC)7	14	152	165
Cluster-77881.0	1	p2	(TA)7	14	177	190
Cluster-77887.1	1	c	(AT)6(GT)7	26	1244	1269
Cluster-77940.0	1	p2	(TC)7	14	493	506
Cluster-77946.0	1	p3	(TTC)7	21	168	188
Cluster-77954.3	1	c	(TC)7atctgcaaaccaaaccagctgcttctttatctcaaggcttaagcaccaattaatagtggtacataaccctttaat(TTC)6	107	51	157
Cluster-77972.0	1	p2	(AC)7	14	90	103
Cluster-77984.1	2	p2	(GA)7	14	1325	1338
Cluster-77999.0	1	c	(AT)7(AC)6	26	1704	1729
Cluster-78063.0	1	p3	(AAG)7	21	1460	1480
Cluster-78090.0	2	p2	(TA)7	14	2180	2193
Cluster-78112.1	1	p2	(GT)7	14	2112	2125
Cluster-78112.1	2	p2	(CT)7	14	2706	2719
Cluster-78112.2	1	p2	(GT)7	14	2194	2207
Cluster-78112.2	2	p2	(CT)7	14	2788	2801
Cluster-78112.3	1	p2	(GT)7	14	2488	2501
Cluster-78112.3	2	p2	(CT)7	14	3082	3095
Cluster-78139.0	2	p2	(GA)7	14	478	491
Cluster-78139.1	2	p2	(GA)7	14	478	491
Cluster-78139.2	2	p2	(GA)7	14	478	491
Cluster-78139.3	2	p2	(GA)7	14	478	491
Cluster-78146.0	1	c	(CT)7ccccactttcctctccaaacccttcccccaacccaacctctcactt(TC)6	72	1	72
Cluster-78160.0	1	p3	(TCA)7	21	1599	1619
Cluster-78160.0	2	p2	(AG)7	14	2430	2443
Cluster-78160.1	1	p3	(TCA)7	21	584	604
Cluster-78160.1	2	p2	(AG)7	14	1415	1428
Cluster-78180.0	1	p2	(TA)7	14	534	547
Cluster-78242.0	1	p2	(TA)7	14	404	417
Cluster-78280.9	1	p2	(AT)7	14	2198	2211
Cluster-78316.0	2	c	(TCC)7tctttcccaggcaaacaattatacttattttcacccgcagcctcgggcgta(TTG)5	87	595	681
Cluster-78325.0	1	c	(CT)6tccttaaacttttatcaactctctttctctctctaaaatatgtacgtatacatc(TA)7	80	84	163
Cluster-78354.3	1	p6	(GCTACT)7	42	2587	2628
Cluster-78401.0	1	p2	(GA)7	14	2493	2506
Cluster-78401.1	1	p2	(GA)7	14	3076	3089
Cluster-78401.2	2	p2	(GA)7	14	5686	5699
Cluster-78402.0	1	p2	(TA)7	14	31	44
Cluster-78448.0	1	p2	(TA)7	14	885	898
Cluster-78450.0	1	p2	(TA)7	14	1	14
Cluster-78450.1	1	p2	(TA)7	14	1	14
Cluster-78451.1	1	p2	(TA)7	14	450	463
Cluster-78459.0	1	p2	(AT)7	14	394	407
Cluster-78475.0	1	p2	(TA)7	14	317	330
Cluster-78483.0	1	p2	(TC)7	14	1148	1161
Cluster-78521.0	1	c	(TAA)6tggagggttgttgatgatatataattataggagtacaaagtaaagtctagagagagaaagataaggatg(GA)7	101	1962	2062
Cluster-78543.26	1	p2	(AG)7	14	678	691
Cluster-78549.0	1	p2	(TC)7	14	44	57
Cluster-78564.1	1	p2	(TG)7	14	1453	1466
Cluster-78564.4	1	p2	(TG)7	14	2257	2270
Cluster-78614.0	1	p2	(CT)7	14	125	138
Cluster-78614.1	1	p2	(CT)7	14	125	138
Cluster-78621.0	1	p3	(TCT)7	21	165	185
Cluster-78644.0	1	p2	(AT)7	14	177	190
Cluster-78687.1	1	c	(GT)7(GA)8	30	63	92
Cluster-78687.2	1	c	(GT)7(GA)8	30	63	92
Cluster-78698.2	1	p2	(GA)7	14	71	84
Cluster-78727.0	1	p2	(GA)7	14	7	20
Cluster-78727.0	2	p3	(GAA)7	21	592	612
Cluster-78757.0	1	p2	(AG)7	14	1709	1722
Cluster-78768.0	1	p2	(AG)7	14	119	132
Cluster-78775.1	1	p2	(AG)7	14	230	243
Cluster-78775.2	1	p2	(AG)7	14	562	575
Cluster-78779.1	1	p2	(AG)7	14	976	989
Cluster-78813.0	1	p2	(TA)7	14	68	81
Cluster-78813.1	1	p2	(TA)7	14	68	81
Cluster-78841.0	1	p2	(TA)7	14	1808	1821
Cluster-78864.0	1	p3	(TTC)7	21	220	240
Cluster-78889.0	1	p3	(CAC)7	21	80	100
Cluster-78889.2	1	p3	(GGT)7	21	70	90
Cluster-78925.1	2	p3	(AGC)7	21	2115	2135
Cluster-78939.1	1	p3	(TTA)7	21	704	724
Cluster-78961.0	1	p2	(AT)7	14	222	235
Cluster-78961.1	1	p2	(AT)7	14	222	235
Cluster-78996.0	3	p2	(AT)7	14	2211	2224
Cluster-78996.1	3	p2	(AT)7	14	3139	3152
Cluster-78996.2	3	p2	(AT)7	14	2998	3011
Cluster-79001.1	1	p2	(AT)7	14	3150	3163
Cluster-79001.2	1	p2	(AT)7	14	3259	3272
Cluster-79044.0	1	p2	(TG)7	14	959	972
Cluster-79166.0	1	p2	(CT)7	14	221	234
Cluster-79181.0	1	p3	(TAA)7	21	215	235
Cluster-79223.0	1	p2	(AT)7	14	183	196
Cluster-79281.0	1	p2	(CT)7	14	1649	1662
Cluster-79281.2	1	p2	(CT)7	14	1756	1769
Cluster-79293.0	1	p4	(TTGT)7	28	2103	2130
Cluster-79293.1	1	p4	(TTGT)7	28	1770	1797
Cluster-79327.1	1	p2	(GA)7	14	434	447
Cluster-79327.2	1	p2	(GA)7	14	2687	2700
Cluster-79351.0	1	p3	(GGA)7	21	1565	1585
Cluster-79351.1	1	p3	(GGA)7	21	1565	1585
Cluster-79378.1	1	p2	(AG)7	14	4025	4038
Cluster-79387.0	2	p2	(TC)7	14	457	470
Cluster-79445.1	2	p2	(AT)7	14	1642	1655
Cluster-79460.1	2	p2	(TC)7	14	3534	3547
Cluster-79460.3	2	p2	(TC)7	14	3534	3547
Cluster-79471.0	1	p2	(CT)7	14	179	192
Cluster-79471.3	1	p2	(CT)7	14	179	192
Cluster-79511.0	1	p2	(AG)7	14	6669	6682
Cluster-79532.12	1	p2	(GA)7	14	124	137
Cluster-79532.13	1	p2	(GA)7	14	124	137
Cluster-79532.18	1	p2	(GA)7	14	124	137
Cluster-79532.7	1	p2	(GA)7	14	124	137
Cluster-79532.9	1	p2	(GA)7	14	124	137
Cluster-79537.0	1	p2	(AT)7	14	41	54
Cluster-79537.1	1	p2	(AT)7	14	41	54
Cluster-79540.0	2	p2	(TC)7	14	1544	1557
Cluster-79552.1	1	p2	(AG)7	14	80	93
Cluster-79571.5	1	p2	(TA)7	14	12	25
Cluster-79571.7	1	p2	(TA)7	14	12	25
Cluster-79588.1	2	c	(CA)7ctccctaaaatgtgaaataactttcttgtcttctcactatgtttaaatctacttcattgactctt(TC)9(TA)8	113	2221	2333
Cluster-79588.2	2	c	(CA)7ctccctaaaatgtgaaataactttcttgtcttctcactatgtttaaatctacttcattgactctt(TC)9(TA)8	113	1179	1291
Cluster-79588.3	2	c	(CA)7ctccctaaaatgtgaaataactttcttgtcttctcactatgtttaaatctacttcattgactctt(TC)9(TA)8	113	2357	2469
Cluster-79588.5	2	c	(CA)7ctccctaaaatgtgaaataactttcttgtcttctcactatgtttaaatctacttcattgactctt(TC)9(TA)8	113	2491	2603
Cluster-79592.3	1	c	(TG)7(TA)6(AT)6	38	943	980
Cluster-79592.4	1	c	(TG)7(TA)6(AT)6	38	943	980
Cluster-79602.0	1	p3	(TAT)7	21	965	985
Cluster-79603.0	1	p2	(CA)7	14	394	407
Cluster-79603.0	2	p2	(TA)7	14	2183	2196
Cluster-79610.0	1	p2	(AT)7	14	202	215
Cluster-79613.0	1	p2	(CT)7	14	51	64
Cluster-79616.0	1	p3	(TCT)7	21	780	800
Cluster-79655.0	1	p2	(CT)7	14	14	27
Cluster-79683.0	2	p3	(TGG)7	21	205	225
Cluster-79707.0	1	p2	(AG)7	14	500	513
Cluster-79716.2	1	p2	(TC)7	14	897	910
Cluster-79716.5	2	p2	(TC)7	14	1999	2012
Cluster-79723.2	1	p2	(TA)7	14	1448	1461
Cluster-79745.0	1	p2	(GA)7	14	561	574
Cluster-79761.0	1	p2	(TA)7	14	1992	2005
Cluster-79808.0	2	p2	(TG)7	14	938	951
Cluster-79833.0	1	p3	(AGA)7	21	1	21
Cluster-79850.0	2	p2	(AG)7	14	599	612
Cluster-79859.1	1	p2	(CT)7	14	2255	2268
Cluster-79901.0	1	p3	(AAG)7	21	500	520
Cluster-79921.0	1	p3	(GGA)7	21	1990	2010
Cluster-79943.0	2	p2	(TG)7	14	724	737
Cluster-79945.4	1	p2	(AT)7	14	17	30
Cluster-79952.0	1	p2	(CT)7	14	1951	1964
Cluster-79972.0	1	p3	(TTC)7	21	188	208
Cluster-79988.1	1	p3	(AAG)7	21	1493	1513
Cluster-79988.2	1	p3	(AAG)7	21	4075	4095
Cluster-80010.0	1	p2	(AG)7	14	401	414
Cluster-80024.2	2	p3	(CCA)7	21	2669	2689
Cluster-80047.0	1	c	(CT)7(AT)7	28	1692	1719
Cluster-80049.0	1	p2	(AG)7	14	1927	1940
Cluster-80051.0	2	p2	(TG)7	14	1459	1472
Cluster-80066.0	1	p2	(CT)7	14	19	32
Cluster-80160.0	1	p2	(AT)7	14	64	77
Cluster-80161.0	2	c	(ATT)7actgtctc(AT)9	47	1566	1612
Cluster-80163.4	1	p2	(CT)7	14	982	995
Cluster-80163.5	1	p2	(CT)7	14	779	792
Cluster-80165.0	1	c	(ATT)7atacagtagtatagactg(ATC)5	54	1	54
Cluster-80203.1	1	p2	(AG)7	14	846	859
Cluster-80233.10	2	p2	(GA)7	14	3182	3195
Cluster-80233.13	1	p2	(GA)7	14	267	280
Cluster-80233.5	2	c	(A)10tagtatatgtccaaaataccctcttcttcatcctccttctgtac(GA)7	68	2983	3050
Cluster-80233.7	2	p2	(GA)7	14	2837	2850
Cluster-80233.9	2	p2	(GA)7	14	2965	2978
Cluster-80252.0	1	p2	(TC)7	14	27	40
Cluster-80297.0	1	p2	(TA)7	14	2027	2040
Cluster-80297.7	1	p2	(GA)7	14	389	402
Cluster-80297.8	1	p2	(TA)7	14	4603	4616
Cluster-80319.0	1	c	(TC)7t(ACACTC)7	57	59	115
Cluster-80347.0	1	p2	(GA)7	14	1056	1069
Cluster-80366.0	3	p2	(TA)7	14	636	649
Cluster-80421.0	1	c	(TA)7tggtcaacgcagataaaattaataataataaag(ATA)6	65	73	137
Cluster-80428.1	1	p2	(TG)7	14	1314	1327
Cluster-80442.0	1	c	(GA)7ggtctgaatattacaaaataaaatttggtctcttgtgcaagagtttgcagatttttaaagtttctatctttctttttttc(A)11	105	43	147
Cluster-80485.2	1	p3	(GAA)7	21	50	70
Cluster-80491.0	1	c	(CT)6ccttttcttttctt(TTA)7	47	44	90
Cluster-80530.0	2	p2	(AG)7	14	1467	1480
Cluster-80531.1	2	p2	(TA)7	14	410	423
Cluster-80537.0	1	c	(GCA)8gcttcaactgcagttctcgaagcagacatt(GCA)7	75	20	94
Cluster-80561.0	1	p2	(TA)7	14	457	470
Cluster-80566.7	2	p3	(TTA)7	21	523	543
Cluster-80568.0	1	p2	(TC)7	14	10	23
Cluster-80586.0	1	p3	(ATA)7	21	1942	1962
Cluster-80590.0	1	p3	(TAT)7	21	604	624
Cluster-80639.0	1	p2	(AT)7	14	117	130
Cluster-80647.6	1	p2	(AT)7	14	1	14
Cluster-8068.0	1	p2	(TG)7	14	41	54
Cluster-80688.5	1	p2	(AG)7	14	675	688
Cluster-80722.0	1	p2	(TA)7	14	344	357
Cluster-80739.0	1	p2	(TC)7	14	15	28
Cluster-80739.1	1	p2	(TC)7	14	15	28
Cluster-80759.0	1	c	(AT)6(AG)7	26	66	91
Cluster-80769.0	2	c	(GAA)5ggcattcat(TC)7	38	1178	1215
Cluster-80805.1	1	p2	(CT)7	14	381	394
Cluster-80819.1	3	p3	(TCC)7	21	3052	3072
Cluster-80839.1	1	p2	(CT)7	14	936	949
Cluster-80843.1	1	p2	(AG)7	14	2741	2754
Cluster-80843.3	2	p2	(AG)7	14	2839	2852
Cluster-80848.1	3	p2	(AG)7	14	2799	2812
Cluster-80857.7	1	p2	(GT)7	14	791	804
Cluster-80860.0	1	p3	(AAG)7	21	187	207
Cluster-80860.1	1	p3	(AAG)7	21	187	207
Cluster-80860.4	1	p3	(AAG)7	21	187	207
Cluster-80860.5	1	p3	(AAG)7	21	187	207
Cluster-80909.0	1	p2	(GA)7	14	614	627
Cluster-80909.1	1	p2	(GA)7	14	614	627
Cluster-80909.3	1	p2	(GA)7	14	1745	1758
Cluster-80909.4	1	p2	(GA)7	14	2027	2040
Cluster-80909.5	1	p2	(GA)7	14	1748	1761
Cluster-80936.0	2	p2	(TC)7	14	3448	3461
Cluster-80938.3	2	p2	(CA)7	14	459	472
Cluster-80968.0	1	p2	(AT)7	14	104	117
Cluster-80975.0	1	p4	(CACC)7	28	1797	1824
Cluster-80977.0	1	p2	(AG)7	14	2533	2546
Cluster-80981.7	1	p2	(GA)7	14	124	137
Cluster-80994.0	1	p2	(AT)7	14	933	946
Cluster-81000.0	1	p3	(ATT)7	21	4165	4185
Cluster-81000.1	1	p3	(ATT)7	21	5422	5442
Cluster-81003.0	2	c	(CT)7gtcagtttttttcccctctctcagtatagttcttttttatctcctattagttgatatagagagatat(AG)7	95	999	1093
Cluster-81019.1	2	p2	(AG)7	14	1878	1891
Cluster-81024.0	1	p3	(GCT)7	21	273	293
Cluster-81027.0	1	p3	(AAG)7	21	1333	1353
Cluster-81051.0	1	p2	(CT)7	14	416	429
Cluster-81068.1	1	p2	(AT)7	14	1	14
Cluster-81068.8	1	p2	(AT)7	14	1	14
Cluster-81085.0	1	p3	(TTA)7	21	239	259
Cluster-81095.1	1	p2	(AT)7	14	1	14
Cluster-81096.0	1	p3	(TAA)7	21	73	93
Cluster-81096.1	1	p3	(TAA)7	21	73	93
Cluster-81105.2	2	p2	(TC)7	14	1493	1506
Cluster-81125.0	1	p2	(GA)7	14	1236	1249
Cluster-81136.10	3	c	(TC)7(TA)9	32	3218	3249
Cluster-81136.11	3	c	(TC)7(TA)9	32	3228	3259
Cluster-81136.3	3	c	(TC)7(TA)9	32	3233	3264
Cluster-81136.6	3	c	(TC)7(TA)9	32	2985	3016
Cluster-81136.8	1	c	(TC)7(TA)9	32	2593	2624
Cluster-81168.0	1	p2	(CT)7	14	757	770
Cluster-81185.0	4	p2	(AG)7	14	2529	2542
Cluster-81190.0	1	p2	(AC)7	14	303	316
Cluster-81225.1	1	c	(GT)7(GA)6	26	1080	1105
Cluster-81225.2	1	c	(GT)7(GA)6	26	2197	2222
Cluster-8123.0	1	p2	(TG)7	14	214	227
Cluster-81273.4	1	p6	(GGCAGT)7	42	233	274
Cluster-81344.0	1	p3	(ATA)7	21	100	120
Cluster-81355.17	2	p2	(AG)7	14	376	389
Cluster-81355.20	2	p2	(AG)7	14	376	389
Cluster-81355.21	2	p2	(AG)7	14	376	389
Cluster-81355.22	2	p2	(AG)7	14	376	389
Cluster-81355.28	2	p2	(AG)7	14	376	389
Cluster-81355.29	2	p2	(AG)7	14	376	389
Cluster-81361.9	1	p3	(CAG)7	21	1517	1537
Cluster-81364.0	1	p2	(AG)7	14	569	582
Cluster-81365.0	1	p2	(TC)7	14	443	456
Cluster-81379.0	1	p3	(TAG)7	21	1997	2017
Cluster-81388.18	1	p5	(GCAGG)7	35	1687	1721
Cluster-81388.24	1	p5	(GCAGG)7	35	2579	2613
Cluster-81388.27	3	p5	(GCAGG)7	35	1956	1990
Cluster-81389.0	2	p2	(TA)7	14	1297	1310
Cluster-81409.0	1	p2	(TC)7	14	45	58
Cluster-81517.0	2	p6	(ACCCCA)7	42	2652	2693
Cluster-81517.5	2	p6	(ACCCCA)7	42	2720	2761
Cluster-81521.0	1	p2	(TA)7	14	542	555
Cluster-81530.1	1	p2	(TC)7	14	1020	1033
Cluster-81530.2	1	p2	(TC)7	14	982	995
Cluster-81530.3	1	p2	(TC)7	14	1020	1033
Cluster-81530.4	1	p2	(TC)7	14	982	995
Cluster-81530.5	1	p2	(TC)7	14	1243	1256
Cluster-81544.2	3	p3	(TAC)7	21	4439	4459
Cluster-81561.0	1	p2	(TA)7	14	73	86
Cluster-81564.0	2	p2	(AT)7	14	650	663
Cluster-81564.1	2	p2	(TA)7	14	1184	1197
Cluster-81564.2	2	p2	(TA)7	14	1311	1324
Cluster-81564.3	1	p2	(TA)7	14	472	485
Cluster-81577.0	1	p2	(TA)7	14	104	117
Cluster-81579.0	1	p2	(TA)7	14	1129	1142
Cluster-81587.3	1	p2	(TC)7	14	5	18
Cluster-81624.20	1	p2	(AT)7	14	26	39
Cluster-81624.23	1	p2	(AT)7	14	26	39
Cluster-81699.0	1	p2	(CA)7	14	812	825
Cluster-81727.0	2	p2	(AC)7	14	688	701
Cluster-81735.1	1	p2	(GT)7	14	66	79
Cluster-81743.1	1	p2	(GA)7	14	1247	1260
Cluster-81774.0	2	c	(TA)7tg(TA)8	32	798	829
Cluster-81792.0	1	p2	(TC)7	14	103	116
Cluster-81805.0	1	p2	(AT)7	14	4560	4573
Cluster-81805.1	1	p2	(AT)7	14	3887	3900
Cluster-81805.2	1	p2	(AT)7	14	3201	3214
Cluster-81814.1	2	p2	(GA)7	14	3413	3426
Cluster-81814.2	1	p2	(GA)7	14	2756	2769
Cluster-81814.3	1	p2	(GA)7	14	2032	2045
Cluster-81814.4	1	p2	(GA)7	14	2536	2549
Cluster-81814.5	1	p2	(GA)7	14	2436	2449
Cluster-81814.6	2	p2	(GA)7	14	3633	3646
Cluster-81854.0	1	p3	(TCA)7	21	2853	2873
Cluster-81854.1	2	p3	(TCA)7	21	3394	3414
Cluster-81854.2	1	p3	(TCA)7	21	2440	2460
Cluster-81877.1	1	p2	(AG)7	14	4958	4971
Cluster-81884.0	1	p2	(AG)7	14	660	673
Cluster-81888.0	1	p2	(CT)7	14	15	28
Cluster-81892.0	1	p2	(AG)7	14	167	180
Cluster-81892.2	1	p2	(AG)7	14	167	180
Cluster-81892.7	1	p2	(AG)7	14	167	180
Cluster-81947.0	1	p2	(AT)7	14	786	799
Cluster-81963.1	1	c	(TA)7(CA)6	26	38	63
Cluster-81963.2	1	c	(TA)7(CA)6	26	38	63
Cluster-81973.0	1	p2	(CT)7	14	181	194
Cluster-81988.4	1	p2	(CT)7	14	273	286
Cluster-81988.8	1	p2	(AG)7	14	1393	1406
Cluster-81993.1	5	p2	(TC)7	14	4107	4120
Cluster-81993.3	2	p2	(AC)7	14	3001	3014
Cluster-81993.4	1	p2	(AC)7	14	1696	1709
Cluster-81993.5	1	p2	(AC)7	14	2798	2811
Cluster-81993.6	2	p2	(AC)7	14	3010	3023
Cluster-81993.7	5	p2	(TC)7	14	3631	3644
Cluster-82015.0	1	p2	(AG)7	14	629	642
Cluster-82038.2	1	p2	(CA)7	14	464	477
Cluster-82038.3	1	p2	(CA)7	14	537	550
Cluster-82038.4	1	p2	(CA)7	14	464	477
Cluster-82038.5	1	p2	(CA)7	14	537	550
Cluster-82044.10	2	c	(GCA)7gcttcaactgcagttctcgaagcagacatt(GCA)7	72	4279	4350
Cluster-82044.11	1	p3	(GCA)7	21	981	1001
Cluster-82044.13	1	p3	(GCA)7	21	2806	2826
Cluster-82044.4	2	p3	(GCA)7	21	4358	4378
Cluster-82044.5	2	p3	(GCA)7	21	4358	4378
Cluster-82044.6	3	c	(GCA)7gcttcaactgcagttctcgaagcagacatt(GCA)7	72	4854	4925
Cluster-82044.8	3	p3	(GCA)7	21	4933	4953
Cluster-82044.9	2	p3	(GCA)7	21	4279	4299
Cluster-82064.1	1	p2	(AT)7	14	6	19
Cluster-82092.1	2	c	(CT)7ccctgtctctctc(TA)8	43	2964	3006
Cluster-82124.1	1	p2	(AT)7	14	93	106
Cluster-82124.10	1	p2	(AT)7	14	93	106
Cluster-82124.12	1	p2	(AT)7	14	93	106
Cluster-82124.13	1	p2	(AT)7	14	93	106
Cluster-82124.14	1	p2	(AT)7	14	93	106
Cluster-82124.15	1	p2	(AT)7	14	93	106
Cluster-82124.16	1	p2	(AT)7	14	93	106
Cluster-82124.17	1	p2	(AT)7	14	93	106
Cluster-82124.18	1	p2	(AT)7	14	93	106
Cluster-82125.0	1	c	(GA)7ggaagagggttaaaatggataaaaaatgaaattaataatattgaagagggtatttttgtcc(A)10	85	209	293
Cluster-82126.0	1	p3	(CTG)7	21	1818	1838
Cluster-82126.0	2	p2	(AT)7	14	2228	2241
Cluster-82183.0	1	p2	(AT)7	14	162	175
Cluster-82192.0	1	p2	(AC)7	14	1055	1068
Cluster-82195.1	1	c	(TC)7(TA)6	26	10	35
Cluster-82199.0	1	p4	(GGAC)7	28	2276	2303
Cluster-82207.0	2	c	(CT)7tttctctctcacacacaagtaaattgtagctcagccagat(ATGGAG)5	84	3763	3846
Cluster-82326.0	2	p3	(AGA)7	21	1136	1156
Cluster-82328.1	1	p6	(TTCCTC)7	42	1	42
Cluster-82348.0	1	p2	(TC)7	14	249	262
Cluster-82348.1	1	p2	(TC)7	14	249	262
Cluster-82404.0	1	p2	(CT)7	14	9	22
Cluster-82436.0	1	p2	(CT)7	14	157	170
Cluster-82447.0	1	p2	(TA)7	14	1763	1776
Cluster-82453.0	1	c	(GT)9gc(GT)7	34	9	42
Cluster-82453.1	1	c	(GT)9gc(GT)7	34	9	42
Cluster-82453.1	2	p2	(AT)7	14	2628	2641
Cluster-82472.0	2	p2	(TA)7	14	1092	1105
Cluster-82494.0	1	p2	(AG)7	14	418	431
Cluster-82497.0	1	p2	(TA)7	14	40	53
Cluster-82497.2	1	p2	(TA)7	14	40	53
Cluster-82523.1	2	p2	(TA)7	14	3809	3822
Cluster-82544.0	1	p3	(GGA)7	21	416	436
Cluster-82544.0	2	p2	(AT)7	14	607	620
Cluster-82607.5	1	p2	(CT)7	14	1725	1738
Cluster-82643.0	2	p3	(TCT)7	21	526	546
Cluster-82650.3	1	p3	(AAG)7	21	68	88
Cluster-82654.0	2	p2	(AT)7	14	534	547
Cluster-82659.0	1	p3	(TCT)7	21	600	620
Cluster-82666.0	1	p2	(TC)7	14	3798	3811
Cluster-82666.1	1	p2	(TC)7	14	2707	2720
Cluster-82666.2	1	p2	(TC)7	14	2737	2750
Cluster-82666.3	1	p2	(TC)7	14	3041	3054
Cluster-82666.4	1	p2	(TC)7	14	3408	3421
Cluster-82695.0	2	p2	(TA)7	14	832	845
Cluster-82698.1	1	p3	(AAT)7	21	274	294
Cluster-82739.0	1	p2	(TG)7	14	95	108
Cluster-82778.0	1	p2	(TA)7	14	430	443
Cluster-82793.0	1	p3	(AAT)7	21	750	770
Cluster-82795.1	2	p3	(TTA)7	21	2826	2846
Cluster-82822.4	2	p2	(AT)7	14	1679	1692
Cluster-82866.1	1	c	(GT)7gcatgtgtgagttctgatactga(TG)7	51	229	279
Cluster-82866.2	1	c	(GT)7gcatgtgtgagttctgatactga(TG)7	51	229	279
Cluster-82871.0	1	p3	(CTT)7	21	2797	2817
Cluster-82879.0	1	p2	(TA)7	14	112	125
Cluster-82892.0	1	p2	(AC)7	14	233	246
Cluster-82892.1	1	p2	(AC)7	14	242	255
Cluster-82892.4	1	p2	(AC)7	14	233	246
Cluster-82912.0	1	p2	(TC)7	14	114	127
Cluster-82917.0	1	p2	(AT)7	14	1206	1219
Cluster-82920.0	1	c	(CT)7(AT)6	26	60	85
Cluster-82922.0	2	p2	(AT)7	14	593	606
Cluster-82922.3	2	p2	(AT)7	14	593	606
Cluster-82948.1	1	p2	(TA)7	14	171	184
Cluster-82948.4	1	p2	(TA)7	14	171	184
Cluster-82948.7	1	p2	(TA)7	14	171	184
Cluster-82963.0	1	p2	(TG)7	14	607	620
Cluster-82977.0	2	p2	(CT)7	14	891	904
Cluster-82977.3	1	p2	(CT)7	14	911	924
Cluster-82977.4	1	p2	(CT)7	14	899	912
Cluster-82979.0	1	p2	(AC)7	14	59	72
Cluster-82980.0	2	p3	(GAG)7	21	495	515
Cluster-82980.1	1	p3	(GAG)7	21	1846	1866
Cluster-82982.0	1	p2	(TC)7	14	93	106
Cluster-82996.0	1	p2	(AG)7	14	20	33
Cluster-82998.0	1	c	(CTA)7ctttttctagggtttattaatttga(T)10	56	3577	3632
Cluster-82998.1	2	c	(CTA)7ctttttctagggtttattaatttga(T)10	56	2961	3016
Cluster-83000.0	1	p3	(TAC)7	21	84	104
Cluster-83006.0	1	p2	(GA)7	14	1136	1149
Cluster-83026.0	1	p3	(TCT)7	21	292	312
Cluster-83038.2	2	p2	(AT)7	14	1029	1042
Cluster-83038.5	2	p2	(AT)7	14	1029	1042
Cluster-83042.0	1	p3	(CGC)7	21	115	135
Cluster-83056.0	1	p2	(TA)7	14	566	579
Cluster-83056.1	1	p2	(TA)7	14	485	498
Cluster-83071.0	1	p2	(CT)7	14	81	94
Cluster-83083.1	1	p2	(AT)7	14	88	101
Cluster-83083.2	1	p3	(ATT)7	21	1	21
Cluster-83083.3	1	p2	(AT)7	14	88	101
Cluster-83083.4	1	p2	(AT)7	14	88	101
Cluster-83083.5	1	p5	(CAGAA)7	35	1	35
Cluster-83084.4	2	p2	(AT)7	14	1234	1247
Cluster-83084.6	2	p2	(AT)7	14	1148	1161
Cluster-83097.0	1	p2	(AT)7	14	1256	1269
Cluster-83104.0	1	p2	(TA)7	14	131	144
Cluster-83119.0	1	p2	(AT)7	14	615	628
Cluster-83137.1	1	p2	(TA)7	14	550	563
Cluster-83216.0	1	p2	(TC)7	14	84	97
Cluster-83222.0	1	p6	(AGGAAG)7	42	3955	3996
Cluster-83222.1	1	p6	(AGGAAG)7	42	3410	3451
Cluster-83222.3	1	p6	(AGGAAG)7	42	3315	3356
Cluster-83222.4	1	p6	(AGGAAG)7	42	3406	3447
Cluster-83225.0	1	c	(TTC)6(ATC)7	39	513	551
Cluster-83252.1	1	c	(AG)6tagtgatgagagaaagtgtcctttttcctttttcttttctctgttttttttcctctctgatg(TC)7	88	2023	2110
Cluster-83252.2	1	p3	(TCT)7	21	1104	1124
Cluster-83252.3	1	p3	(TCT)7	21	1476	1496
Cluster-83252.4	1	p3	(TCT)7	21	1196	1216
Cluster-83252.5	1	p3	(TCT)7	21	2226	2246
Cluster-83255.0	1	p2	(CT)7	14	41	54
Cluster-83324.0	1	p3	(TGG)7	21	2379	2399
Cluster-83325.0	1	p2	(AT)7	14	74	87
Cluster-83331.0	1	p2	(TA)7	14	101	114
Cluster-83353.1	2	p3	(TTC)7	21	2339	2359
Cluster-83355.2	1	p2	(CT)7	14	1660	1673
Cluster-83371.0	1	c	(TA)8tgtgtgtg(TA)7	38	970	1007
Cluster-83412.0	1	c	(TA)8(GA)7	30	89	118
Cluster-83427.0	1	p2	(TA)7	14	1	14
Cluster-83441.0	1	c	(AT)7(AG)8	30	327	356
Cluster-83446.0	1	p2	(CT)7	14	1	14
Cluster-83470.11	1	p2	(CT)7	14	22	35
Cluster-83476.0	1	c	(AAT)7ttgaataaacatcattcctgatgtctttgaatctggccggattgtgatta(TTG)7	92	309	400
Cluster-83489.3	2	p2	(TA)7	14	1103	1116
Cluster-83489.5	2	p2	(TA)7	14	1262	1275
Cluster-83490.0	1	p3	(CTG)7	21	1195	1215
Cluster-83493.0	3	p2	(TC)7	14	732	745
Cluster-83514.0	1	p2	(AT)7	14	106	119
Cluster-83514.3	1	p2	(AT)7	14	106	119
Cluster-8354.0	1	p2	(GA)7	14	228	241
Cluster-83547.0	2	p2	(AG)7	14	2091	2104
Cluster-83548.0	1	p2	(GA)7	14	804	817
Cluster-83554.0	1	p2	(AC)7	14	29	42
Cluster-83576.0	1	p3	(CTT)7	21	294	314
Cluster-83605.0	1	p2	(AC)7	14	3855	3868
Cluster-83628.0	1	p2	(GA)7	14	719	732
Cluster-83644.0	1	p2	(TG)7	14	2	15
Cluster-83659.0	1	p4	(GAAG)7	28	806	833
Cluster-83667.0	1	p2	(AC)7	14	235	248
Cluster-83710.2	2	p2	(TA)7	14	1660	1673
Cluster-83710.6	2	p2	(TA)7	14	1759	1772
Cluster-83715.0	1	p3	(ACC)7	21	207	227
Cluster-83715.1	1	p3	(ACC)7	21	207	227
Cluster-83715.10	1	p3	(ACC)7	21	207	227
Cluster-83715.2	1	p3	(ACC)7	21	207	227
Cluster-83715.3	1	p3	(ACC)7	21	207	227
Cluster-83715.6	1	p3	(ACC)7	21	207	227
Cluster-83715.9	1	p3	(ACC)7	21	207	227
Cluster-83726.0	1	p2	(CT)7	14	1082	1095
Cluster-83782.0	1	p2	(TA)7	14	240	253
Cluster-83782.1	1	p2	(TA)7	14	240	253
Cluster-83791.5	1	p2	(GA)7	14	97	110
Cluster-83791.7	1	p2	(GA)7	14	97	110
Cluster-83805.0	1	c	(AAT)8aaataatactccctccgttccaatacaagaccatcgacagatc(CAA)5gcaaccagttaaactgggtatatctatcattccatatgtctatcaaagaaccatcaatttca(TC)7(TA)7	172	381	552
Cluster-83829.0	2	c	(GGT)7gatga(TGG)5	41	1168	1208
Cluster-83829.1	2	c	(GGT)7gatga(TGG)5	41	1168	1208
Cluster-83829.2	2	c	(GGT)7gatga(TGG)5	41	1168	1208
Cluster-83829.3	2	c	(GGT)7gatga(TGG)5	41	1168	1208
Cluster-83879.1	1	c	(A)10tatccgcattttgttaaaatgcgggagtccggacctgatccgctccc(TA)7	71	10	80
Cluster-83879.2	1	c	(A)10tatccgcattttgttaaaatgcgggagtccggacctgatccgctccc(TA)7	71	10	80
Cluster-83879.3	1	c	(A)10tatccgcattttgttaaaatgcgggagtccggacctgatccgctccc(TA)7	71	10	80
Cluster-83879.4	1	c	(A)10tatccgcattttgttaaaatgcgggagtccggacctgatccgctccc(TA)7	71	10	80
Cluster-83894.0	1	c	(TA)7gggtccggttccagtccggactcccggactttcttaaaatacggacctttatttttttgctttttttttaaaacaactaaa(T)11	106	201	306
Cluster-83903.2	1	p4	(GTAT)7	28	1016	1043
Cluster-83947.0	2	p3	(TTC)7	21	1800	1820
Cluster-83956.0	1	p3	(GGA)7	21	99	119
Cluster-83985.0	1	p3	(TGA)7	21	100	120
Cluster-83986.0	1	p2	(TA)7	14	3709	3722
Cluster-84018.0	1	c	(GTA)5agattctagagagagaaactagtatattactccattggagtttg(GA)7	73	30	102
Cluster-84019.0	2	c	(TA)7tgtgtgt(GA)6	33	586	618
Cluster-84041.1	1	p3	(TGC)7	21	596	616
Cluster-84049.0	1	p2	(CT)7	14	89	102
Cluster-84049.1	1	p2	(CT)7	14	89	102
Cluster-84082.0	1	p3	(ATC)7	21	1266	1286
Cluster-84101.0	1	p2	(TA)7	14	1	14
Cluster-84108.0	1	p2	(AT)7	14	311	324
Cluster-84108.1	1	p2	(AT)7	14	311	324
Cluster-84137.3	1	p2	(AT)7	14	888	901
Cluster-84140.0	2	p2	(TA)7	14	1729	1742
Cluster-84148.0	1	p3	(TAG)7	21	106	126
Cluster-84157.0	2	c	(AC)8agagagggttgaggagcg(GA)7	48	1750	1797
Cluster-84199.0	1	p3	(GAA)7	21	1060	1080
Cluster-84245.0	2	p2	(GA)7	14	1470	1483
Cluster-84254.2	1	p2	(GA)7	14	265	278
Cluster-84255.0	2	p6	(TTCTCT)7	42	742	783
Cluster-84284.1	1	p2	(TC)7	14	56	69
Cluster-84287.1	1	c	(ATA)7aagtttagtaggaagtggaatcataaagcaagcaagtaagaaagaagcaaataaaacaaaccaaattggtgacaaca(CAT)8	122	229	350
Cluster-84343.0	1	p2	(AG)7	14	1026	1039
Cluster-84358.0	2	p2	(CT)7	14	392	405
Cluster-84375.0	1	p2	(GA)7	14	821	834
Cluster-84389.0	1	p3	(TCC)7	21	355	375
Cluster-84408.1	1	p2	(GT)7	14	1272	1285
Cluster-84422.0	2	p2	(AG)7	14	2588	2601
Cluster-84434.1	2	p2	(AG)7	14	2637	2650
Cluster-84434.10	3	p2	(AG)7	14	4100	4113
Cluster-84434.12	2	p2	(AG)7	14	2401	2414
Cluster-84434.2	3	p2	(AG)7	14	2596	2609
Cluster-84434.4	2	p2	(AG)7	14	2705	2718
Cluster-84434.5	2	p2	(AG)7	14	2420	2433
Cluster-84434.6	2	p2	(AG)7	14	3773	3786
Cluster-84434.7	2	p2	(AG)7	14	3623	3636
Cluster-84434.9	2	p2	(AG)7	14	4010	4023
Cluster-84444.0	1	p3	(CTC)7	21	91	111
Cluster-84454.1	1	p2	(TA)7	14	649	662
Cluster-84499.0	1	c	(GT)6atata(AT)7	31	1491	1521
Cluster-84547.2	1	p2	(TC)7	14	59	72
Cluster-84565.0	1	p2	(TA)7	14	9242	9255
Cluster-84565.1	1	p2	(TA)7	14	5595	5608
Cluster-84584.0	1	p3	(AAT)7	21	2047	2067
Cluster-84586.0	2	c	(AGA)7atcatcct(CCA)5	44	1101	1144
Cluster-84609.0	1	p2	(CT)7	14	259	272
Cluster-84610.0	1	p2	(CA)7	14	472	485
Cluster-84617.0	1	p3	(TTA)7	21	1	21
Cluster-84617.18	1	p3	(TTA)7	21	1	21
Cluster-84658.0	1	p3	(TGA)7	21	204	224
Cluster-84674.0	1	p2	(CT)7	14	18	31
Cluster-84675.0	1	p2	(AT)7	14	1099	1112
Cluster-84691.0	1	p3	(CCT)7	21	53	73
Cluster-84800.1	2	c	(GA)7caacggacgaaacttaacacaattatgcaat(TA)9	63	2888	2950
Cluster-84800.2	1	p2	(CT)7	14	110	123
Cluster-84800.3	1	p2	(CT)7	14	110	123
Cluster-84800.4	1	p2	(CT)7	14	110	123
Cluster-84800.4	4	c	(GA)7caacggacgaaacttaacacaattatgcaat(TA)9	63	3066	3128
Cluster-84800.5	1	p2	(CT)7	14	110	123
Cluster-84800.9	1	p2	(CT)7	14	110	123
Cluster-84813.0	1	p2	(TC)7	14	1117	1130
Cluster-84813.1	1	p2	(TC)7	14	1008	1021
Cluster-84813.4	1	p2	(TC)7	14	1117	1130
Cluster-84813.5	1	p2	(TC)7	14	1117	1130
Cluster-84845.0	1	p2	(TA)7	14	1	14
Cluster-84868.0	1	p2	(TC)7	14	359	372
Cluster-84922.0	1	c	(AGT)5gtaatagtataatatatagttgacccaactgccatctcatctttaatctttctcctctatgaattccccacgcgtcgatttattctctctctc(CA)7	122	119	240
Cluster-84922.1	1	c	(AGT)5gtaatagtataatatatagttgacccaactgccatctcatctttaatctttctcctctatgaattccccacgcgtcgatttattctctctctc(CA)7	122	119	240
Cluster-84922.10	1	c	(AGT)5gtaatagtataatatatagttgacccaactgccatctcatctttaatctttctcctctatgaattccccacgcgtcgatttattctctctctc(CA)7	122	119	240
Cluster-84922.15	1	c	(AGT)5gtaatagtataatatatagttgacccaactgccatctcatctttaatctttctcctctatgaattccccacgcgtcgatttattctctctctc(CA)7	122	119	240
Cluster-84922.16	1	c	(AGT)5gtaatagtataatatatagttgacccaactgccatctcatctttaatctttctcctctatgaattccccacgcgtcgatttattctctctctc(CA)7	122	119	240
Cluster-84922.2	1	c	(AGT)5gtaatagtataatatatagttgacccaactgccatctcatctttaatctttctcctctatgaattccccacgcgtcgatttattctctctctc(CA)7	122	119	240
Cluster-84970.22	1	p3	(TTA)7	21	1	21
Cluster-84991.0	1	p3	(TAT)7	21	328	348
Cluster-84991.2	1	p3	(TAT)7	21	328	348
Cluster-84991.4	1	p3	(TAT)7	21	328	348
Cluster-84991.5	1	p3	(TAT)7	21	328	348
Cluster-85021.0	1	p3	(ATC)7	21	690	710
Cluster-85033.0	1	p2	(AG)7	14	53	66
Cluster-85038.2	1	p2	(TC)7	14	45	58
Cluster-85039.0	1	p2	(AG)7	14	204	217
Cluster-85089.0	1	p2	(CT)7	14	4340	4353
Cluster-85092.0	1	c	(TG)6(TA)7	26	1590	1615
Cluster-85093.0	1	p2	(AG)7	14	117	130
Cluster-85113.7	1	p2	(TA)7	14	1068	1081
Cluster-85113.7	2	p2	(CA)7	14	1884	1897
Cluster-85139.0	1	p3	(AGG)7	21	172	192
Cluster-85139.1	1	p3	(AGG)7	21	172	192
Cluster-85154.2	1	p2	(TA)7	14	1098	1111
Cluster-85159.0	1	c	(TC)7cctccccctctacctttgtccccaaactaaagcaagcaatcaaaccataacccatctac(AT)7	87	17	103
Cluster-85165.1	1	p2	(TA)7	14	26	39
Cluster-85172.0	2	p2	(TA)7	14	1799	1812
Cluster-85175.0	2	p3	(GAA)7	21	1108	1128
Cluster-85192.0	1	c	(TA)7(GA)8	30	1226	1255
Cluster-85246.0	1	p2	(TG)7	14	542	555
Cluster-85248.1	1	p2	(AC)7	14	193	206
Cluster-85248.10	1	p2	(AC)7	14	21	34
Cluster-85248.11	1	p2	(AC)7	14	193	206
Cluster-85248.5	1	p2	(AC)7	14	1654	1667
Cluster-85248.7	1	p2	(AC)7	14	1654	1667
Cluster-85248.8	1	p2	(AC)7	14	573	586
Cluster-85248.9	1	p2	(AC)7	14	1654	1667
Cluster-85250.0	1	p3	(CAA)7	21	2722	2742
Cluster-85250.1	1	p3	(CAA)7	21	3734	3754
Cluster-85258.3	1	p2	(TC)7	14	7	20
Cluster-85261.0	1	p3	(TCC)7	21	1	21
Cluster-85274.1	1	p2	(TA)7	14	174	187
Cluster-85286.0	2	p3	(TCT)7	21	322	342
Cluster-85313.25	1	p4	(CTCC)7	28	26	53
Cluster-85313.26	1	p4	(CTCC)7	28	26	53
Cluster-85355.0	2	c	(AG)7aaactgcgtgtgtgagtgtgtt(AG)6	48	3608	3655
Cluster-85371.0	1	c	(AT)8(AG)7	30	71	100
Cluster-85383.0	1	p5	(GCAGG)7	35	713	747
Cluster-85391.0	1	p2	(CA)7	14	925	938
Cluster-85410.0	2	p3	(CTC)7	21	1609	1629
Cluster-85435.2	1	p2	(AT)7	14	840	853
Cluster-85458.3	1	p3	(AGT)7	21	611	631
Cluster-85464.1	1	p2	(GA)7	14	3615	3628
Cluster-85475.1	1	p2	(TA)7	14	436	449
Cluster-85475.3	1	p2	(TA)7	14	436	449
Cluster-85475.4	1	p2	(TA)7	14	436	449
Cluster-85475.5	1	p2	(TA)7	14	436	449
Cluster-85475.7	1	p2	(TA)7	14	436	449
Cluster-85488.2	1	p2	(GA)7	14	135	148
Cluster-85488.3	1	p2	(GA)7	14	135	148
Cluster-85499.0	1	p2	(GA)7	14	1208	1221
Cluster-85499.1	1	p2	(GA)7	14	1502	1515
Cluster-85499.2	1	p2	(GA)7	14	1099	1112
Cluster-85499.3	1	p2	(GA)7	14	1084	1097
Cluster-85499.4	1	p2	(GA)7	14	975	988
Cluster-85499.6	1	p2	(GA)7	14	1584	1597
Cluster-85499.7	1	p2	(GA)7	14	1460	1473
Cluster-85519.3	2	p2	(CA)7	14	3473	3486
Cluster-85519.4	1	p2	(CA)7	14	1984	1997
Cluster-85537.10	1	p2	(TA)7	14	1919	1932
Cluster-85537.12	1	p2	(TA)7	14	1840	1853
Cluster-85537.13	1	p2	(TA)7	14	1919	1932
Cluster-85537.14	1	p2	(TA)7	14	1840	1853
Cluster-85537.7	1	p2	(TA)7	14	1840	1853
Cluster-85537.8	1	p2	(TA)7	14	1919	1932
Cluster-85537.9	1	p2	(TA)7	14	1840	1853
Cluster-85558.1	1	p2	(AT)7	14	579	592
Cluster-85589.0	1	p2	(AG)7	14	318	331
Cluster-85589.1	1	p2	(AG)7	14	318	331
Cluster-85618.0	1	p2	(CT)7	14	31	44
Cluster-85621.1	1	p2	(CT)7	14	716	729
Cluster-85621.2	1	p2	(CT)7	14	716	729
Cluster-85628.0	1	p2	(TA)7	14	1581	1594
Cluster-85653.0	1	c	(CT)6gaaaactcagaaacagta(TC)7	44	1425	1468
Cluster-85653.1	1	c	(CT)6gaaaactcagaaacagta(TC)7	44	1281	1324
Cluster-85668.0	2	p3	(TCC)7	21	467	487
Cluster-85668.0	3	p3	(TCC)7	21	596	616
Cluster-85668.1	2	p3	(TCC)7	21	467	487
Cluster-85668.3	2	p3	(TCC)7	21	467	487
Cluster-85675.13	1	p2	(TA)7	14	1272	1285
Cluster-85675.14	1	p2	(TA)7	14	2251	2264
Cluster-85675.15	2	p2	(TA)7	14	276	289
Cluster-85675.16	1	p2	(TA)7	14	1358	1371
Cluster-85686.0	1	p3	(AAT)7	21	114	134
Cluster-85699.0	2	p2	(GA)7	14	407	420
Cluster-85765.0	2	p2	(TA)7	14	250	263
Cluster-85799.0	1	c	(GGT)6agcagtagtagtagtaattactaaaacttatactaattataatagc(AAG)7	85	468	552
Cluster-85846.0	1	c	(TG)8gg(GA)7	32	945	976
Cluster-85916.2	1	p2	(AG)7	14	196	209
Cluster-85917.0	1	c	(AG)7aaacccttgtggtggtttgaagcgatttcttgaag(GGT)5	64	1546	1609
Cluster-85927.0	1	p2	(TA)7	14	60	73
Cluster-85996.1	1	p2	(AG)7	14	1989	2002
Cluster-85996.2	1	p2	(AG)7	14	2769	2782
Cluster-85996.6	1	p2	(AG)7	14	1429	1442
Cluster-86020.0	1	p2	(AG)7	14	63	76
Cluster-86027.2	3	p2	(AT)7	14	698	711
Cluster-86030.0	1	p2	(TA)7	14	429	442
Cluster-86081.1	2	p2	(AT)7	14	1300	1313
Cluster-86081.1	3	p2	(AT)7	14	1902	1915
Cluster-86087.0	1	p2	(TA)7	14	449	462
Cluster-86087.1	1	p2	(TA)7	14	575	588
Cluster-86093.1	1	p2	(GA)7	14	1617	1630
Cluster-86135.0	2	p2	(TA)7	14	281	294
Cluster-86146.0	2	p2	(AT)7	14	4018	4031
Cluster-86146.2	2	p2	(AT)7	14	5588	5601
Cluster-86146.3	4	p2	(AT)7	14	4254	4267
Cluster-86146.4	2	p2	(AT)7	14	4936	4949
Cluster-86154.0	1	p2	(TA)7	14	1327	1340
Cluster-86170.2	1	p3	(CCA)7	21	146	166
Cluster-86177.2	1	p2	(TA)7	14	5122	5135
Cluster-86177.3	1	p2	(TA)7	14	5122	5135
Cluster-86177.4	1	p2	(TA)7	14	5119	5132
Cluster-86177.5	1	p2	(TA)7	14	551	564
Cluster-86177.6	1	p2	(TA)7	14	5120	5133
Cluster-86183.0	2	p2	(AT)7	14	290	303
Cluster-86191.0	1	p2	(TC)7	14	1267	1280
Cluster-86211.0	1	p2	(TC)7	14	373	386
Cluster-86246.0	1	p2	(CT)7	14	21	34
Cluster-86249.0	1	p2	(TC)7	14	2016	2029
Cluster-86249.2	1	p2	(TC)7	14	3732	3745
Cluster-86249.3	2	p2	(TC)7	14	3317	3330
Cluster-86249.5	1	p2	(TC)7	14	2326	2339
Cluster-86249.7	1	p2	(TC)7	14	1839	1852
Cluster-86249.8	1	p2	(TC)7	14	114	127
Cluster-86254.1	2	p2	(GA)7	14	1642	1655
Cluster-86254.5	2	p2	(GA)7	14	1941	1954
Cluster-86255.0	1	p2	(TA)7	14	533	546
Cluster-86260.0	2	p2	(GA)7	14	1632	1645
Cluster-86300.1	1	p2	(TC)7	14	46	59
Cluster-86300.2	1	p2	(TC)7	14	46	59
Cluster-86300.4	1	p2	(TC)7	14	46	59
Cluster-86361.0	1	c	(GT)7(AT)6	26	41	66
Cluster-86386.0	1	p2	(GA)7	14	602	615
Cluster-86392.0	2	p2	(AT)7	14	567	580
Cluster-86408.2	2	p2	(CT)7	14	1455	1468
Cluster-86469.0	2	p3	(ATT)7	21	554	574
Cluster-86478.6	2	p2	(TG)7	14	2129	2142
Cluster-86488.1	1	p3	(TAA)7	21	1	21
Cluster-86488.11	1	p3	(TAA)7	21	1	21
Cluster-86488.2	1	p3	(TAA)7	21	1	21
Cluster-86488.6	1	p3	(TAA)7	21	1	21
Cluster-86488.7	1	p3	(TAA)7	21	1	21
Cluster-86488.9	1	p3	(TAA)7	21	1	21
Cluster-86490.1	2	p2	(CT)7	14	1730	1743
Cluster-86510.0	2	p3	(AAT)7	21	1213	1233
Cluster-86537.0	1	p2	(TA)7	14	156	169
Cluster-86537.2	1	p2	(TA)7	14	156	169
Cluster-86537.3	1	p2	(TA)7	14	156	169
Cluster-86537.4	1	p2	(TA)7	14	156	169
Cluster-86537.5	1	p2	(TA)7	14	156	169
Cluster-86541.2	2	p3	(TAT)7	21	1503	1523
Cluster-86568.0	1	p3	(CAG)7	21	1064	1084
Cluster-86569.3	1	p2	(AT)7	14	737	750
Cluster-86569.4	3	p2	(AT)7	14	7555	7568
Cluster-86572.0	1	p2	(GT)7	14	377	390
Cluster-86596.0	1	p3	(TAT)7	21	48	68
Cluster-86596.1	1	p3	(TAT)7	21	48	68
Cluster-86596.2	2	p3	(TAT)7	21	1364	1384
Cluster-86596.3	1	p3	(TAT)7	21	48	68
Cluster-86596.5	1	p3	(TAT)7	21	48	68
Cluster-86596.8	1	p3	(TAT)7	21	48	68
Cluster-86606.1	1	p2	(TC)7	14	99	112
Cluster-86662.0	1	p2	(TA)7	14	1	14
Cluster-86665.6	1	p2	(AT)7	14	115	128
Cluster-86667.3	1	p3	(TGG)7	21	416	436
Cluster-86669.1	1	p2	(AG)7	14	241	254
Cluster-86711.0	1	p3	(TCT)7	21	1	21
Cluster-86711.1	1	p3	(TCT)7	21	1	21
Cluster-86755.0	1	p2	(CT)7	14	90	103
Cluster-86766.3	1	p2	(TA)7	14	570	583
Cluster-86808.6	1	p2	(TC)7	14	17	30
Cluster-86808.7	1	p2	(TC)7	14	17	30
Cluster-86820.1	1	p2	(TC)7	14	20	33
Cluster-86820.3	1	p2	(TC)7	14	20	33
Cluster-86848.0	1	p3	(ATT)7	21	508	528
Cluster-86861.6	2	p6	(GCTCCA)7	42	927	968
Cluster-86872.0	2	p2	(AG)7	14	812	825
Cluster-86950.0	1	p2	(AT)7	14	6	19
Cluster-86950.1	1	p2	(AT)7	14	6	19
Cluster-86950.2	1	p2	(AT)7	14	6	19
Cluster-86950.3	1	p2	(AT)7	14	6	19
Cluster-86950.4	1	p2	(AT)7	14	6	19
Cluster-86953.0	1	p2	(AT)7	14	187	200
Cluster-86979.0	2	p3	(ATG)7	21	404	424
Cluster-86991.1	1	p2	(TA)7	14	18	31
Cluster-86991.1	2	p3	(CTT)7	21	291	311
Cluster-86991.11	1	p2	(TA)7	14	18	31
Cluster-86991.2	1	p2	(TA)7	14	18	31
Cluster-86991.4	1	p2	(TA)7	14	18	31
Cluster-86991.8	1	p2	(TA)7	14	18	31
Cluster-87034.1	1	p2	(TA)7	14	90	103
Cluster-87038.0	1	p3	(CAC)7	21	1064	1084
Cluster-87040.0	1	p3	(ATT)7	21	1	21
Cluster-87040.4	1	p3	(ATT)7	21	1	21
Cluster-87056.2	1	p2	(TA)7	14	1964	1977
Cluster-87056.3	1	p2	(TA)7	14	1921	1934
Cluster-87056.5	1	p2	(TA)7	14	1821	1834
Cluster-87056.6	1	p2	(TA)7	14	2080	2093
Cluster-87056.7	1	p2	(TA)7	14	3186	3199
Cluster-87059.0	1	p2	(TC)7	14	1472	1485
Cluster-87084.1	1	p2	(AT)7	14	283	296
Cluster-87091.1	1	c	(TA)6(GA)7	26	161	186
Cluster-87104.2	1	p2	(TC)7	14	2016	2029
Cluster-87112.0	1	c	(TA)8(GA)7	30	1014	1043
Cluster-87112.2	1	c	(TA)8(GA)7	30	1155	1184
Cluster-87119.6	1	p3	(TGA)7	21	1166	1186
Cluster-87119.7	1	p3	(TGA)7	21	2790	2810
Cluster-87163.0	2	c	(TAG)5gtgttgagagttgatggattagtttcatccatttctaattttaagtttagtttagttttcttgattattatttccctcta(TC)7(TA)8(TG)6	137	203	339
Cluster-87163.1	2	c	(TAG)5gtgttgagagttgatggattagtttcatccatttctaattttaagtttagtttagttttcttgattattatttccctcta(TC)7(TA)8(TG)6	137	203	339
Cluster-87163.2	2	c	(TAG)5gtgttgagagttgatggattagtttcatccatttctaattttaagtttagtttagttttcttgattattatttccctcta(TC)7(TA)8(TG)6	137	203	339
Cluster-87163.3	2	c	(TAG)5gtgttgagagttgatggattagtttcatccatttctaattttaagtttagtttagttttcttgattattatttccctcta(TC)7(TA)8(TG)6	137	203	339
Cluster-87163.4	2	c	(TAG)5gtgttgagagttgatggattagtttcatccatttctaattttaagtttagtttagttttcttgattattatttccctcta(TC)7(TA)8(TG)6	137	203	339
Cluster-87165.1	2	p2	(TC)7	14	7662	7675
Cluster-87165.16	1	p2	(TC)7	14	585	598
Cluster-87165.6	2	p2	(TC)7	14	7472	7485
Cluster-87174.0	1	p2	(CT)7	14	92	105
Cluster-87174.3	1	p2	(CT)7	14	92	105
Cluster-87185.0	1	p2	(CT)7	14	931	944
Cluster-87185.1	1	p2	(CT)7	14	4211	4224
Cluster-87185.2	1	p2	(CT)7	14	1603	1616
Cluster-87185.3	1	p2	(CT)7	14	1995	2008
Cluster-87185.4	1	p2	(CT)7	14	4821	4834
Cluster-87185.5	1	p2	(CT)7	14	3757	3770
Cluster-87185.6	1	p2	(CT)7	14	4671	4684
Cluster-87193.0	1	p2	(CT)7	14	2491	2504
Cluster-87193.3	1	p2	(CT)7	14	1018	1031
Cluster-87202.0	1	c	(CAC)5ctttcttatcta(TC)8ccctctcagatttctaatcatcatgaatgagtaa(TC)7	91	323	413
Cluster-87215.2	1	p2	(TC)7	14	235	248
Cluster-87236.10	1	c	(AT)7(AG)7	28	69	96
Cluster-87236.4	1	c	(AT)7(AG)7	28	69	96
Cluster-87236.6	1	c	(AT)7(AG)7	28	69	96
Cluster-87236.8	1	c	(AT)7(AG)7	28	69	96
Cluster-87251.3	1	p2	(GA)7	14	1511	1524
Cluster-87251.7	1	p2	(GA)7	14	1932	1945
Cluster-87275.10	2	c	(TA)7ttatagatggtggtggtgttattttaatccga(T)10aatttaatggggaagacaagagaggtagatgaattgatgggttttgttgcgatgtatg(TCT)5	129	2853	2981
Cluster-87275.10	3	p2	(TC)7	14	3184	3197
Cluster-87275.13	2	c	(TA)7ttatagatggtggtggtgttattttaatccga(T)10aatttaatggggaagacaagagaggtagatgaattgatgggttttgttgcgatgtatg(TCT)5	129	4432	4560
Cluster-87275.13	3	p2	(TC)7	14	4763	4776
Cluster-87275.2	2	c	(TA)7ttatagatggtggtggtgttattttaatccga(T)10aatttaatggggaagacaagagaggtagatgaattgatgggttttgttgcgatgtatg(TCT)5	129	2207	2335
Cluster-87275.2	3	p2	(TC)7	14	2538	2551
Cluster-87275.3	1	c	(TA)7ttatagatggtggtggtgttattttaatccga(T)10aatttaatggggaagacaagagaggtagatgaattgatgggttttgttgcgatgtatg(TCT)5	129	865	993
Cluster-87275.3	2	p2	(TC)7	14	1196	1209
Cluster-87275.4	2	c	(TA)7ttatagatggtggtggtgttattttaatccga(T)10aatttaatggggaagacaagagaggtagatgaattgatgggttttgttgcgatgtatg(TCT)5	129	3092	3220
Cluster-87275.4	3	p2	(TC)7	14	3423	3436
Cluster-87275.5	1	c	(TA)7ttatagatggtggtggtgttattttaatccga(T)10aatttaatggggaagacaagagaggtagatgaattgatgggttttgttgcgatgtatg(TCT)5	129	3907	4035
Cluster-87275.5	2	p2	(TC)7	14	4238	4251
Cluster-87275.8	2	c	(TA)7ttatagatggtggtggtgttattttaatccga(T)10aatttaatggggaagacaagagaggtagatgaattgatgggttttgttgcgatgtatg(TCT)5	129	2752	2880
Cluster-87275.8	3	p2	(TC)7	14	3083	3096
Cluster-87275.9	1	c	(TA)7ttatagatggtggtggtgttattttaatccga(T)10aatttaatggggaagacaagagaggtagatgaattgatgggttttgttgcgatgtatg(TCT)5	129	1651	1779
Cluster-87275.9	2	p2	(TC)7	14	1982	1995
Cluster-87282.0	1	p2	(TA)7	14	978	991
Cluster-87282.1	1	p2	(TA)7	14	1269	1282
Cluster-87293.0	1	p2	(AG)7	14	3153	3166
Cluster-87293.2	1	p2	(AG)7	14	2402	2415
Cluster-87293.4	1	p2	(AG)7	14	2383	2396
Cluster-87330.11	1	p2	(GA)7	14	905	918
Cluster-87330.3	1	p2	(GA)7	14	905	918
Cluster-87384.0	1	p3	(GAG)7	21	2924	2944
Cluster-87384.1	1	p3	(GAG)7	21	2839	2859
Cluster-87384.2	1	p3	(GAG)7	21	2917	2937
Cluster-87384.4	2	p3	(GAG)7	21	3659	3679
Cluster-87387.2	1	p3	(GAT)7	21	948	968
Cluster-87390.0	1	p2	(TC)7	14	1480	1493
Cluster-87438.0	1	p2	(AG)7	14	41	54
Cluster-87507.0	1	p2	(CT)7	14	533	546
Cluster-87514.2	1	p2	(TC)7	14	67	80
Cluster-87514.3	1	p2	(TC)7	14	67	80
Cluster-87514.6	1	p2	(TC)7	14	67	80
Cluster-87514.9	1	p2	(TC)7	14	67	80
Cluster-87538.0	2	p2	(GA)7	14	838	851
Cluster-87538.1	2	p2	(GA)7	14	1764	1777
Cluster-87538.2	2	p2	(GA)7	14	1975	1988
Cluster-87538.3	2	p2	(GA)7	14	1007	1020
Cluster-87538.4	2	p2	(GA)7	14	1806	1819
Cluster-87538.5	2	p2	(GA)7	14	1033	1046
Cluster-87538.6	2	p2	(GA)7	14	3771	3784
Cluster-87538.7	2	p2	(GA)7	14	864	877
Cluster-87543.1	1	p2	(TA)7	14	415	428
Cluster-87543.2	1	p2	(TA)7	14	1489	1502
Cluster-87543.3	1	p2	(TA)7	14	1489	1502
Cluster-87543.4	1	p2	(TA)7	14	1414	1427
Cluster-87543.6	1	p2	(TA)7	14	1564	1577
Cluster-87598.2	1	c	(TC)9(TA)7	32	607	638
Cluster-87598.2	2	p2	(AT)7	14	1278	1291
Cluster-87599.2	2	c	(CT)8ccc(TA)6tcc(GT)7	48	290	337
Cluster-87600.0	1	p2	(AG)7	14	2815	2828
Cluster-87600.2	1	p2	(AG)7	14	3143	3156
Cluster-87613.3	1	p2	(CT)7	14	2652	2665
Cluster-87613.5	1	p2	(CT)7	14	2803	2816
Cluster-87613.7	1	p2	(CT)7	14	3583	3596
Cluster-87613.9	1	p2	(CT)7	14	2672	2685
Cluster-87643.0	1	p3	(TTG)7	21	536	556
Cluster-87643.2	2	p3	(TTG)7	21	1178	1198
Cluster-87649.2	1	p2	(AT)7	14	1983	1996
Cluster-87649.3	1	p2	(AT)7	14	1983	1996
Cluster-87649.4	1	p2	(AT)7	14	1181	1194
Cluster-87748.3	1	p2	(TG)7	14	160	173
Cluster-87748.4	1	p2	(AT)7	14	63	76
Cluster-87772.6	1	p3	(CAG)7	21	1815	1835
Cluster-87772.8	1	p3	(CAG)7	21	450	470
Cluster-87784.0	1	c	(CT)6cccgtg(GT)7	32	1178	1209
Cluster-87809.1	1	p3	(CTG)7	21	2	22
Cluster-87810.0	1	p2	(TC)7	14	383	396
Cluster-87822.0	1	p3	(GCA)7	21	777	797
Cluster-87836.0	1	p2	(TC)7	14	37	50
Cluster-87845.0	1	c	(AAC)7(AAT)8	45	82	126
Cluster-87845.0	2	p2	(TG)7	14	837	850
Cluster-87862.3	1	p3	(TAA)7	21	1292	1312
Cluster-87866.0	1	p2	(TA)7	14	535	548
Cluster-87931.0	1	c	(GGT)6(GGA)7	39	10	48
Cluster-87931.1	1	c	(GGT)6(GGA)7	39	10	48
Cluster-87941.0	1	p2	(AT)7	14	805	818
Cluster-87941.2	1	p2	(AT)7	14	805	818
Cluster-87941.3	1	p2	(AT)7	14	805	818
Cluster-87953.16	1	p2	(CA)7	14	1720	1733
Cluster-87953.3	2	p2	(CA)7	14	1721	1734
Cluster-87953.5	2	p2	(CA)7	14	1721	1734
Cluster-87961.0	1	c	(ATA)7atg(ATA)6acagttg(TAA)5	64	1	64
Cluster-87965.0	1	p2	(TA)7	14	123	136
Cluster-87997.13	1	p2	(GT)7	14	2446	2459
Cluster-87997.2	1	p2	(GT)7	14	2555	2568
Cluster-88025.0	1	c	(TCT)7tatta(GTATTG)6	62	2957	3018
Cluster-88079.5	2	p2	(CA)7	14	422	435
Cluster-88120.1	1	p2	(CT)7	14	247	260
Cluster-88122.0	1	p2	(TA)7	14	1236	1249
Cluster-88125.10	1	p3	(TTA)7	21	1	21
Cluster-88125.13	1	p3	(TTA)7	21	1	21
Cluster-88125.14	1	p2	(AT)7	14	106	119
Cluster-88125.4	1	p3	(TTA)7	21	1	21
Cluster-88125.5	1	p3	(TTA)7	21	1	21
Cluster-88125.6	1	p2	(AT)7	14	106	119
Cluster-88125.7	1	p2	(AT)7	14	106	119
Cluster-88125.8	1	p3	(TTA)7	21	1	21
Cluster-88125.9	1	p3	(TTA)7	21	1	21
Cluster-88141.1	1	p3	(GGA)7	21	1	21
Cluster-88207.0	1	p2	(TC)7	14	1274	1287
Cluster-88231.10	1	p2	(TG)7	14	308	321
Cluster-88231.8	1	p2	(TG)7	14	1039	1052
Cluster-88231.9	1	p2	(TG)7	14	921	934
[truncated: 1,300 more rows]

## Sheet: 8
ID	SSR nr.	SSR type	SSR	size	start	end
Cluster-1249.0	1	p2	(CG)8	16	90	105
Cluster-15482.0	1	p2	(TG)8	16	41	56
Cluster-17305.0	1	p2	(TG)8	16	132	147
Cluster-17975.0	1	p3	(AGA)8	24	196	219
Cluster-20674.0	1	p2	(GC)8	16	125	140
Cluster-21717.0	1	p3	(TCA)8	24	137	160
Cluster-23438.0	1	c	(AT)8(AG)6	28	79	106
Cluster-24097.0	1	p2	(AC)8	16	256	271
Cluster-27611.0	1	p2	(CA)8	16	144	159
Cluster-27962.16	1	c	(TG)6(TA)8	28	2184	2211
Cluster-30082.0	1	p2	(TC)8	16	24	39
Cluster-33562.0	1	p2	(AG)8	16	110	125
Cluster-34659.0	1	p3	(CAA)8	24	108	131
Cluster-36417.0	1	p2	(TC)8	16	50	65
Cluster-36762.0	1	p2	(GT)8	16	6	21
Cluster-3742.0	1	p4	(CAGG)8	32	186	217
Cluster-38010.0	1	c	(GA)8cggcataaccatctctcaagacatacatagcaaggccatagcctaggcagactccgctcgtgggagacttgtggcctctttggtttttgcatca(CT)8	126	71	196
Cluster-38113.0	1	p3	(CAT)8	24	117	140
Cluster-38682.0	1	p2	(CA)8	16	193	208
Cluster-3896.0	1	p3	(CTT)8	24	212	235
Cluster-39505.0	1	p2	(AT)8	16	52	67
Cluster-39510.0	1	c	(TC)8(TA)7(TG)7	44	34	77
Cluster-41075.0	1	c	(TC)8atcacacccattaatgtaatccaaacagatctctggtaatctatctcaattcattatctctcgtgactgtcttcttcctccccctctt(TC)8	120	133	252
Cluster-41277.0	1	c	(CT)8gcgtttacacaaaaacaaacccaggtctgcctggtatagg(T)11	67	77	143
Cluster-44754.0	1	p2	(AG)8	16	121	136
Cluster-44961.0	1	p2	(GA)8	16	30	45
Cluster-45016.0	1	p2	(TA)8	16	64	79
Cluster-45023.0	1	p2	(GA)8	16	243	258
Cluster-45024.0	2	p2	(AT)8	16	341	356
Cluster-45585.1	1	p3	(AAG)8	24	567	590
Cluster-45628.0	1	p3	(ATA)8	24	60	83
Cluster-45628.0	2	p2	(AT)8	16	280	295
Cluster-45628.0	3	p2	(AT)8	16	479	494
Cluster-45628.1	1	p3	(ATA)8	24	60	83
Cluster-45628.1	2	p2	(AT)8	16	280	295
Cluster-46026.0	1	p2	(TC)8	16	3	18
Cluster-46456.11	1	p3	(CAG)8	24	1715	1738
Cluster-46456.12	1	p3	(CAG)8	24	1775	1798
Cluster-46456.16	1	p3	(CAG)8	24	1811	1834
Cluster-46456.9	1	p3	(CAG)8	24	2243	2266
Cluster-46523.0	1	p3	(TAT)8	24	25	48
Cluster-46575.0	1	p2	(AG)8	16	297	312
Cluster-46640.0	1	p2	(TA)8	16	375	390
Cluster-46656.0	1	p2	(GA)8	16	1	16
Cluster-46691.0	1	p2	(AT)8	16	75	90
Cluster-46747.2	1	p5	(CCATT)8	40	917	956
Cluster-46747.3	1	p5	(CCATT)8	40	917	956
Cluster-46747.6	1	c	(ATTCC)10attctattcgggtta(ATTCC)8	105	172	276
Cluster-46870.14	1	p2	(TA)8	16	1048	1063
Cluster-46870.20	1	p2	(TA)8	16	955	970
Cluster-46909.0	1	p3	(GTA)8	24	113	136
Cluster-47044.2	1	c	(AT)7(AC)8	30	6	35
Cluster-47224.0	1	c	(CA)8(CT)7(AT)7taattgaatgtcttaattaattcaatctatgaagataattaattaaattatattgatt(GA)7gcataagttaatttgttaggctcttttgaattaatataattaattgaatctgaaccatgaaagaggctac(AT)6	198	118	315
Cluster-47310.0	1	p2	(TA)8	16	351	366
Cluster-47310.1	1	p2	(TA)8	16	626	641
Cluster-47400.13	1	p2	(TC)8	16	117	132
Cluster-47400.4	1	p2	(TC)8	16	395	410
Cluster-47400.5	1	p2	(TC)8	16	117	132
Cluster-47400.9	1	p2	(TC)8	16	117	132
Cluster-47441.0	1	p2	(GA)8	16	319	334
Cluster-47521.0	1	p2	(TA)8	16	51	66
Cluster-47529.0	1	p2	(AT)8	16	97	112
Cluster-47697.1	1	p3	(TCA)8	24	895	918
Cluster-47842.0	1	c	(CT)8(AT)7	30	467	496
Cluster-47868.0	1	p2	(TA)8	16	499	514
Cluster-47874.0	1	c	(TCT)5gcttctttttcttttcttctttttttctcgacagttcgtctttttcgttttcatctttctctgtttttctattacaattatatattatatgtatattag(TA)8	130	292	421
Cluster-47874.1	1	c	(TCT)5gcttctttttcttttcttctttttttctcgacagttcgtctttttcgttttcatctttctctgtttttctattacaattatatattatatgtatattag(TA)8	130	770	899
Cluster-47909.9	1	p2	(GT)8	16	288	303
Cluster-48115.10	1	p2	(AG)8	16	4	19
Cluster-48115.29	1	p2	(TC)8	16	57	72
Cluster-48215.0	1	c	(CTG)8agatctcttctcgattctttcataatccatttctatttccttcatcacaagcaa(TC)6	90	39	128
Cluster-48247.0	1	p3	(ATC)8	24	1	24
Cluster-48546.0	1	p2	(TA)8	16	421	436
Cluster-48548.0	1	p3	(TTC)8	24	159	182
Cluster-48785.2	1	p3	(TCA)8	24	178	201
Cluster-48785.3	1	p3	(TCA)8	24	178	201
Cluster-48785.42	1	p2	(AG)8	16	22	37
Cluster-48806.0	1	p3	(TGG)8	24	225	248
Cluster-48815.0	1	p2	(TC)8	16	4	19
Cluster-48824.0	1	p2	(TG)8	16	390	405
Cluster-49084.17	1	p2	(TA)8	16	862	877
Cluster-49115.5	2	p3	(ATC)8	24	523	546
Cluster-49115.6	2	p3	(ATC)8	24	523	546
Cluster-49115.8	2	p3	(ATC)8	24	523	546
Cluster-49115.9	2	p3	(ATC)8	24	523	546
Cluster-49345.0	1	p3	(TCA)8	24	254	277
Cluster-49442.0	1	p2	(AT)8	16	100	115
Cluster-49442.1	1	p2	(AT)8	16	100	115
Cluster-49730.0	1	p3	(ACC)8	24	968	991
Cluster-49734.0	1	c	(TA)6ca(CG)7(CA)8	44	419	462
Cluster-49753.0	1	p2	(TA)8	16	326	341
Cluster-49912.10	2	p2	(GA)8	16	855	870
Cluster-49912.19	5	p2	(GA)8	16	2370	2385
Cluster-49940.0	1	p2	(AG)8	16	1138	1153
Cluster-49940.1	1	p2	(AG)8	16	768	783
Cluster-50089.0	1	p2	(TC)8	16	365	380
Cluster-50217.0	1	p2	(TA)8	16	619	634
Cluster-50310.0	1	p2	(AG)8	16	475	490
Cluster-50354.0	1	p2	(TC)8	16	354	369
Cluster-50713.0	1	p3	(AAT)8	24	283	306
Cluster-50788.0	1	c	(TA)8cgtggaggctgctgaattaggagatcatgcatgtagcctccctaattccgtattccttatttatttttaagaagcccagtactgccctct(TTC)6	124	115	238
Cluster-50892.0	1	p2	(GT)8	16	6	21
Cluster-51092.0	1	p2	(TC)8	16	323	338
Cluster-51314.0	1	p2	(AT)8	16	67	82
Cluster-51619.0	1	p3	(TAT)8	24	380	403
Cluster-51656.1	1	p6	(GCAACA)8	48	308	355
Cluster-51755.1	2	p3	(TAG)8	24	928	951
Cluster-51941.0	1	c	(CT)8(AT)8	32	74	105
Cluster-52090.0	1	p2	(AT)8	16	59	74
Cluster-52236.0	1	c	(CT)8(AT)9g(TA)6	47	61	107
Cluster-52251.0	1	p2	(CA)8	16	321	336
Cluster-52455.0	1	p2	(AG)8	16	226	241
Cluster-52515.0	1	p3	(ATA)8	24	195	218
Cluster-52848.0	1	p2	(TC)8	16	167	182
Cluster-52877.0	1	p2	(AT)8	16	508	523
Cluster-52996.0	1	p2	(TC)8	16	24	39
Cluster-53043.0	1	c	(TA)8ttgattattatggatgatttaaagag(T)10	52	28	79
Cluster-53050.0	2	p2	(AT)8	16	213	228
Cluster-53070.0	2	p2	(TC)8	16	292	307
Cluster-53242.0	1	p2	(AG)8	16	626	641
Cluster-53426.0	1	p2	(GA)8	16	206	221
Cluster-53444.0	1	p2	(AC)8	16	625	640
Cluster-53622.0	1	p2	(AG)8	16	520	535
Cluster-53654.0	1	p2	(GA)8	16	245	260
Cluster-53706.0	1	c	(AT)7(GT)8	30	76	105
Cluster-53823.0	1	p2	(AC)8	16	151	166
Cluster-53827.0	2	p3	(TAT)8	24	286	309
Cluster-53839.0	2	c	(AT)8acatatac(AT)7	38	421	458
Cluster-53851.0	1	c	(AT)9ac(AT)8	36	87	122
Cluster-53876.0	1	p2	(AT)8	16	320	335
Cluster-53978.0	1	p2	(AT)8	16	1	16
Cluster-54048.0	1	p2	(AT)8	16	191	206
Cluster-54090.0	1	p3	(TCT)8	24	1037	1060
Cluster-54334.1	1	p3	(TGA)8	24	371	394
Cluster-54392.10	1	p2	(AG)8	16	334	349
Cluster-54392.4	1	p2	(AG)8	16	231	246
Cluster-54392.6	1	p2	(AG)8	16	879	894
Cluster-54392.9	1	p2	(AG)8	16	99	114
Cluster-54485.5	3	p2	(GA)8	16	1606	1621
Cluster-54512.0	2	p2	(TC)8	16	145	160
Cluster-54518.0	1	p3	(CCT)8	24	1	24
Cluster-54518.1	1	p3	(CCT)8	24	1	24
Cluster-54554.0	1	p3	(GAG)8	24	1	24
Cluster-54601.1	1	p2	(AT)8	16	369	384
Cluster-54694.0	1	p2	(AT)8	16	48	63
Cluster-54710.36	1	p2	(GA)8	16	1050	1065
Cluster-54900.0	2	c	(AC)8(AG)7	30	955	984
Cluster-55200.2	1	p4	(AGAA)8	32	1	32
Cluster-55200.3	1	p4	(AGAA)8	32	1	32
Cluster-55200.4	1	p4	(AGAA)8	32	1	32
Cluster-55200.5	1	p4	(AGAA)8	32	1	32
Cluster-55200.6	1	p4	(AGAA)8	32	1	32
Cluster-55200.7	1	p4	(AGAA)8	32	1	32
Cluster-55278.0	1	p2	(CA)8	16	238	253
Cluster-55341.0	1	p2	(TA)8	16	867	882
Cluster-55385.0	1	p2	(AT)8	16	145	160
Cluster-55409.0	1	p2	(TC)8	16	199	214
Cluster-55828.0	1	p2	(TA)8	16	62	77
Cluster-55877.0	1	p2	(TA)8	16	8	23
Cluster-55888.0	2	p2	(GA)8	16	485	500
Cluster-56120.0	2	p3	(TAT)8	24	830	853
Cluster-56145.0	1	c	(TA)6(TG)8	28	61	88
Cluster-56201.0	3	p2	(AT)8	16	757	772
Cluster-56201.0	5	p2	(AT)8	16	1373	1388
Cluster-56201.1	5	p2	(AT)8	16	2353	2368
Cluster-56201.1	7	p2	(AT)8	16	2969	2984
Cluster-56532.0	1	p2	(AT)8	16	87	102
Cluster-56640.0	2	c	(CA)9cgcacgcg(CA)8(TA)9	60	461	520
Cluster-56647.0	1	p2	(CT)8	16	137	152
Cluster-56647.1	1	p2	(CT)8	16	137	152
Cluster-56811.0	2	c	(AT)7gtgtgc(AT)8gcg(CA)7	53	1197	1249
Cluster-56972.0	1	p2	(CT)8	16	34	49
Cluster-57002.0	1	p2	(TC)8	16	1	16
Cluster-57007.0	1	p3	(GCA)8	24	857	880
Cluster-57108.0	1	p2	(AT)8	16	1	16
Cluster-57204.0	1	p2	(TG)8	16	40	55
Cluster-57214.0	1	p2	(CA)8	16	554	569
Cluster-57230.0	1	p2	(TG)8	16	1323	1338
Cluster-57308.1	1	p3	(ATT)8	24	1	24
Cluster-57308.1	2	p2	(AG)8	16	3842	3857
Cluster-57308.10	1	p3	(ATT)8	24	1	24
Cluster-57308.10	2	p2	(AG)8	16	2765	2780
Cluster-57308.11	1	p3	(ATT)8	24	1	24
Cluster-57308.11	3	p2	(AG)8	16	4182	4197
Cluster-57308.13	1	p3	(ATT)8	24	1	24
Cluster-57308.13	2	p2	(AG)8	16	3099	3114
Cluster-57308.2	1	p3	(ATT)8	24	1	24
Cluster-57308.2	2	p2	(AG)8	16	3826	3841
Cluster-57308.3	1	p3	(ATT)8	24	1	24
Cluster-57308.4	1	p3	(ATT)8	24	1	24
Cluster-57308.5	1	p3	(ATT)8	24	1	24
Cluster-57308.5	2	p2	(AG)8	16	2899	2914
Cluster-57308.6	1	p3	(ATT)8	24	1	24
Cluster-57308.6	3	p2	(AG)8	16	3272	3287
Cluster-57308.9	1	p3	(ATT)8	24	1	24
Cluster-57308.9	2	p2	(AG)8	16	3901	3916
Cluster-57529.0	1	p2	(TC)8	16	31	46
Cluster-57686.59	1	c	(GC)8gtgtggtgtgcgtcggag(GGC)7gggggtgtggggtccttcccccg(C)10	88	162	249
Cluster-57727.1	2	p2	(TC)8	16	974	989
Cluster-57777.0	1	p2	(TC)8	16	36	51
Cluster-57890.3	1	p3	(TTA)8	24	1	24
Cluster-58155.0	1	p3	(AGA)8	24	226	249
Cluster-58161.0	1	p2	(TC)8	16	189	204
Cluster-58198.18	1	p2	(AG)8	16	1419	1434
Cluster-58214.17	1	c	(TTA)8caattag(TAT)7	52	312	363
Cluster-58229.0	1	c	(TA)8tgaaaaattgtggctatgttgatccgtgtttggtgatcacctaca(CCT)5	76	48	123
Cluster-58231.0	1	p2	(TC)8	16	1	16
Cluster-58303.0	1	c	(CT)7cc(CT)9(AT)8	50	116	165
Cluster-58345.0	1	c	(A)11gggcttattgggtttgtgattgttgttaatattgaaaggatttagaacagctaaaaagt(GA)8	86	1036	1121
Cluster-58359.5	1	p2	(TG)8	16	1313	1328
Cluster-58359.9	1	p2	(TG)8	16	1330	1345
Cluster-58365.0	1	c	(AC)6atatgcatatatatttcccccagtaggtaagactttcatttcctttatagatatgatctctgaaatatggtgtgcgtgtatttatgtt(TA)8	116	133	248
Cluster-58437.0	1	p2	(AT)8	16	194	209
Cluster-58454.0	1	p2	(TC)8	16	876	891
Cluster-58487.0	1	p2	(AC)8	16	456	471
Cluster-58525.0	1	p2	(AT)8	16	450	465
Cluster-58573.0	1	p2	(GT)8	16	3	18
Cluster-58618.0	1	p2	(AT)8	16	1	16
Cluster-58659.0	1	p3	(CTT)8	24	47	70
Cluster-58725.9	1	p2	(AT)8	16	28	43
Cluster-58754.0	1	p2	(AT)8	16	91	106
Cluster-58754.0	2	p3	(TGC)8	24	399	422
Cluster-58777.0	2	p2	(CT)8	16	217	232
Cluster-58886.0	1	c	(TTAT)5agttgttttttaaaaaaaaagc(A)11ggtccgcattttaagaaaatccgggagtccggataggaaccgga(CT)8	113	238	350
Cluster-58950.0	2	p3	(AGT)8	24	513	536
Cluster-59103.0	1	p2	(TC)8	16	265	280
Cluster-59105.5	1	p2	(TC)8	16	19	34
Cluster-59227.0	1	p2	(TA)8	16	151	166
Cluster-59318.1	2	c	(TAG)5tatttttcttttacttttgaacaattaccagtgtagtgcttctcatcccgtgtaacatcagatgatacactatcattcattaa(TGC)8	122	2984	3105
Cluster-59390.0	1	p3	(TTG)8	24	191	214
Cluster-59431.0	1	p2	(GT)8	16	522	537
Cluster-59437.0	1	c	(TGT)7aattggtatgttgttagaataataattagt(CTG)8	75	227	301
Cluster-59516.0	1	p2	(AT)8	16	419	434
Cluster-59589.0	1	c	(AT)6(AC)8	28	421	448
Cluster-59723.0	2	p2	(AT)8	16	411	426
Cluster-59737.0	1	p2	(TA)8	16	25	40
Cluster-59832.0	1	p2	(AT)8	16	385	400
Cluster-59842.0	1	p2	(GA)8	16	387	402
Cluster-59859.0	2	p2	(TC)8	16	351	366
Cluster-59938.0	1	p2	(GA)8	16	251	266
Cluster-60023.0	2	p2	(TA)8	16	227	242
Cluster-60023.0	4	p2	(TA)8	16	611	626
Cluster-60134.0	1	p2	(CT)8	16	50	65
Cluster-60183.0	1	p3	(AGA)8	24	389	412
Cluster-60411.0	1	p2	(AT)8	16	223	238
Cluster-60437.0	1	p2	(AT)8	16	22	37
Cluster-60458.0	1	p2	(AT)8	16	29	44
Cluster-60475.0	1	p3	(ATA)8	24	286	309
Cluster-60534.10	1	p2	(CT)8	16	63	78
Cluster-60772.0	1	p2	(TA)8	16	82	97
Cluster-60940.0	1	p2	(CT)8	16	1	16
Cluster-60976.0	1	p2	(AT)8	16	51	66
Cluster-61025.17	1	c	(AT)8gttatatgatgataaaattcatacctttgaagggaggcagcgacgga(AG)7	77	186	262
Cluster-61025.3	1	c	(A)10gggtgcatttttggtagtg(CT)8	45	13	57
Cluster-61025.4	1	c	(A)10gggtgcatttttggtagtg(CT)8	45	13	57
Cluster-61025.5	1	c	(A)10gggtgcatttttggtagtg(CT)8	45	13	57
Cluster-61025.8	1	c	(A)10gggtgcatttttggtagtg(CT)8	45	13	57
Cluster-61088.0	1	p2	(GT)8	16	188	203
Cluster-61098.0	2	p2	(AT)8	16	523	538
Cluster-61122.11	1	p2	(TC)8	16	188	203
Cluster-61122.4	1	p2	(TC)8	16	188	203
Cluster-61122.6	1	p2	(TC)8	16	188	203
Cluster-61122.7	1	p2	(TC)8	16	188	203
Cluster-61122.8	1	p2	(TC)8	16	188	203
Cluster-61135.0	1	p2	(AT)8	16	433	448
Cluster-61179.0	1	p2	(CT)8	16	380	395
Cluster-61244.0	1	p2	(TC)8	16	67	82
Cluster-61261.0	1	p2	(TA)8	16	362	377
Cluster-61288.0	2	p2	(TA)8	16	417	432
Cluster-61348.0	1	c	(GT)9(AT)8	34	47	80
Cluster-61458.20	1	p3	(GTA)8	24	363	386
Cluster-61474.0	1	c	(TA)7catttatttgagatatatatagttataatcttgctagctagc(TA)8	72	11	82
Cluster-61489.0	1	p2	(TC)8	16	516	531
Cluster-61535.0	1	c	(CT)8cgtcaggcagaagaagtcac(TCT)5	51	258	308
Cluster-61590.7	1	c	(TA)6(GA)8	28	1493	1520
Cluster-61590.8	1	c	(TA)6(GA)8	28	1505	1532
Cluster-61590.9	1	c	(TA)6(GA)8	28	1534	1561
Cluster-61598.0	1	p3	(AAG)8	24	290	313
Cluster-61787.0	1	p3	(TTC)8	24	243	266
Cluster-61965.0	1	p3	(CAT)8	24	270	293
Cluster-62019.0	1	p3	(AAT)8	24	762	785
Cluster-62133.0	1	p2	(TG)8	16	329	344
Cluster-62269.0	1	p3	(CAG)8	24	112	135
Cluster-62377.0	1	p2	(AC)8	16	22	37
Cluster-62418.0	1	p2	(GA)8	16	147	162
Cluster-62508.0	1	p4	(CTTC)8	32	387	418
Cluster-62569.1	1	p3	(GTA)8	24	15	38
Cluster-62675.0	2	p3	(ACC)8	24	390	413
Cluster-62778.0	1	p2	(TA)8	16	128	143
Cluster-62891.0	1	p2	(AG)8	16	21	36
Cluster-62898.1	1	c	(CT)8(AT)6	28	184	211
Cluster-62898.5	1	c	(CT)8(AT)6	28	184	211
Cluster-62898.9	1	c	(CT)8(AT)6	28	184	211
Cluster-62947.9	1	p3	(AGG)8	24	894	917
Cluster-62948.7	1	p2	(TA)8	16	91	106
Cluster-63047.2	1	p2	(AT)8	16	87	102
Cluster-63152.2	1	c	(TA)8(GA)8	32	3367	3398
Cluster-63161.0	2	c	(TC)6tagacgcact(CA)8	38	273	310
Cluster-63209.3	1	p2	(TA)8	16	992	1007
Cluster-63334.30	1	p3	(ATC)8	24	1009	1032
Cluster-63485.0	2	c	(AG)8aaagccctcatccaataccatctccccacgtggcaccccaaggacgcctgtctccatccctttct(TC)6	93	7617	7709
Cluster-63485.1	2	c	(AG)8aaagccctcatccaataccatctccccacgtggcaccccaaggacgcctgtctccatccctttct(TC)6	93	7685	7777
Cluster-63560.0	1	p2	(TC)8	16	6	21
Cluster-63583.3	2	p3	(AGT)8	24	193	216
Cluster-63601.2	1	p2	(AG)8	16	170	185
Cluster-63601.3	1	p2	(AG)8	16	170	185
Cluster-63601.5	1	p2	(AG)8	16	170	185
Cluster-63601.7	1	p2	(AG)8	16	170	185
Cluster-63601.8	1	p2	(AG)8	16	170	185
Cluster-63608.0	1	p2	(TA)8	16	466	481
Cluster-63638.1	2	p2	(AG)8	16	2969	2984
Cluster-63735.0	1	p2	(AT)8	16	98	113
Cluster-63778.0	1	p2	(TC)8	16	125	140
Cluster-63781.0	1	p2	(TC)8	16	121	136
Cluster-63804.0	1	p3	(ATA)8	24	1	24
Cluster-63810.0	2	p2	(TC)8	16	860	875
Cluster-63842.1	1	c	(GTG)8(CTG)5	39	472	510
Cluster-63865.12	1	p2	(TG)8	16	1049	1064
Cluster-63865.8	1	p2	(TG)8	16	1049	1064
Cluster-63898.3	1	p2	(CA)8	16	5592	5607
Cluster-63898.5	1	p2	(CA)8	16	5479	5494
Cluster-63898.6	1	p2	(CA)8	16	5510	5525
Cluster-63898.7	1	p2	(CA)8	16	5510	5525
Cluster-63988.23	1	p2	(AG)8	16	556	571
Cluster-63988.25	1	p2	(AG)8	16	556	571
Cluster-64011.0	1	c	(T)11ggaattctaagcattctaatgttataataacttcctagagacgactcatctttcatgtacatatgct(TA)6(TG)8	106	20	125
Cluster-64012.0	1	p3	(TTC)8	24	1328	1351
Cluster-64041.0	2	p2	(AT)8	16	1917	1932
Cluster-64066.1	2	p2	(AT)8	16	1295	1310
Cluster-64066.4	2	p2	(AT)8	16	1415	1430
Cluster-64066.5	2	p2	(AT)8	16	1305	1320
Cluster-64066.7	2	p2	(AT)8	16	1295	1310
Cluster-64072.0	1	p3	(TTA)8	24	183	206
Cluster-64100.0	1	p2	(AC)8	16	480	495
Cluster-64263.1	1	p3	(AAT)8	24	3	26
Cluster-64263.5	1	p3	(AAT)8	24	3	26
Cluster-64343.0	1	p2	(TA)8	16	407	422
Cluster-64368.0	2	p2	(CT)8	16	1582	1597
Cluster-64370.0	1	p3	(ATA)8	24	361	384
Cluster-64444.0	1	c	(AGC)8agtagcaaatccctatattacagccttatgtttattcccaccaataccagaaattgca(AT)9	100	52	151
Cluster-64461.0	1	c	(TA)8(CA)6	28	1	28
Cluster-64530.0	1	p3	(TAC)8	24	1367	1390
Cluster-64545.0	1	p6	(GGTACT)8	48	163	210
Cluster-64545.1	1	p6	(GGTACT)8	48	163	210
Cluster-64545.10	1	p6	(GGTACT)8	48	163	210
Cluster-64545.3	1	p6	(GGTACT)8	48	163	210
Cluster-64545.5	1	p6	(GGTACT)8	48	163	210
Cluster-64545.7	3	p2	(GA)8	16	442	457
Cluster-64545.8	1	p6	(GGTACT)8	48	163	210
Cluster-64545.9	2	p2	(GA)8	16	244	259
Cluster-64557.0	1	p3	(AAT)8	24	1	24
Cluster-64612.0	1	c	(AC)8(AT)7	30	379	408
Cluster-64612.3	2	c	(AC)8(AT)7	30	2913	2942
Cluster-64612.5	2	c	(AC)8(AT)7	30	2563	2592
Cluster-64612.6	2	c	(AC)8(AT)7	30	3831	3860
Cluster-64697.0	2	p2	(TC)8	16	443	458
Cluster-64728.0	1	p2	(TA)8	16	133	148
Cluster-64764.0	1	p3	(CAT)8	24	45	68
Cluster-64868.0	2	p3	(AAG)8	24	283	306
Cluster-64868.1	2	p3	(AAG)8	24	283	306
Cluster-64920.0	1	p3	(AAC)8	24	78	101
Cluster-65062.0	2	p2	(AT)8	16	288	303
Cluster-65088.0	1	p2	(TC)8	16	1372	1387
Cluster-65172.0	1	p2	(TC)8	16	213	228
Cluster-65197.0	1	c	(ATA)8atggtaataaaataataaaaagtacataagccgctactatatgtaacggcattgtactcaattcgtaataataatag(AAT)5	116	708	823
Cluster-65198.0	1	p2	(TA)8	16	1461	1476
Cluster-65216.1	1	p3	(TCA)8	24	2037	2060
Cluster-65216.3	2	p3	(TCA)8	24	2026	2049
Cluster-65216.4	2	p3	(TCA)8	24	1999	2022
Cluster-65216.5	1	p3	(TCA)8	24	1950	1973
Cluster-65216.6	2	p3	(TCA)8	24	1929	1952
Cluster-65216.7	1	p3	(TCA)8	24	1572	1595
Cluster-65216.8	1	p3	(TCA)8	24	1944	1967
Cluster-65216.9	2	p3	(TCA)8	24	2014	2037
Cluster-65268.0	1	p2	(TA)8	16	94	109
Cluster-65276.0	1	p2	(GA)8	16	254	269
Cluster-65289.15	1	c	(CT)8gacagtctgact(CA)6	40	875	914
Cluster-65289.17	1	c	(CT)8gacagtctgact(CA)6	40	875	914
Cluster-65430.0	1	p3	(TCT)8	24	1	24
Cluster-65443.30	1	p2	(TA)8	16	173	188
Cluster-65443.32	1	p2	(TA)8	16	173	188
Cluster-65443.33	1	p2	(TA)8	16	173	188
Cluster-65443.35	1	p2	(TA)8	16	173	188
Cluster-65500.0	1	p3	(GAT)8	24	16	39
Cluster-65573.0	1	p2	(TG)8	16	479	494
Cluster-65603.0	1	p2	(GA)8	16	385	400
Cluster-65671.0	1	p2	(TA)8	16	533	548
Cluster-65687.1	1	p2	(GA)8	16	2344	2359
Cluster-65687.2	1	p2	(GA)8	16	2690	2705
Cluster-65687.5	1	p2	(GA)8	16	2583	2598
Cluster-65687.6	1	p2	(GA)8	16	2344	2359
Cluster-65713.0	1	p2	(AT)8	16	11	26
Cluster-65723.0	1	p2	(TA)8	16	419	434
Cluster-65834.0	1	p2	(CA)8	16	1551	1566
Cluster-65863.0	1	c	(CCCATT)6cccagctatatagcctataccag(TAC)5ttgttccaagttcattataataatccaaagaaaaactaagagcagttgacgatataattggtttgatgatctgttcttagaggaattaaaacttgca(GAT)8	195	185	379
Cluster-65863.0	2	p2	(AT)8	16	732	747
Cluster-65878.0	1	p2	(AG)8	16	148	163
Cluster-65897.0	1	p2	(TC)8	16	8	23
Cluster-65939.0	1	p2	(AG)8	16	341	356
Cluster-66002.0	1	p2	(AT)8	16	231	246
Cluster-66089.0	1	p2	(AC)8	16	98	113
Cluster-66116.3	1	c	(T)10cagacagtatttttgtttttgaaaattaatacaacac(AT)8	63	677	739
Cluster-66125.0	1	p2	(TC)8	16	11	26
Cluster-66219.1	1	c	(GAA)5agaaaaagaagaagagatcagatccggcgatattaacaaagaaagaaacaactttcactattacaattatggagggcaattctatgtgcttcat(TTC)8	133	64	196
Cluster-66219.2	1	c	(GAA)5agaaaaagaagaagagatcagatccggcgatattaacaaagaaagaaacaactttcactattacaattatggagggcaattctatgtgcttcat(TTC)8	133	64	196
Cluster-66348.0	1	p3	(CTG)8	24	515	538
Cluster-66350.0	1	p2	(CT)8	16	1655	1670
Cluster-66470.0	2	c	(TA)6(GA)8	28	2048	2075
Cluster-66471.0	2	p3	(TAA)8	24	1130	1153
Cluster-66483.0	1	p3	(AGC)8	24	220	243
Cluster-66528.0	1	p2	(CT)8	16	890	905
Cluster-66542.0	2	p2	(AT)8	16	486	501
Cluster-66668.0	2	p3	(ATA)8	24	664	687
Cluster-66676.0	2	p2	(AG)8	16	1160	1175
Cluster-66707.1	1	p2	(TA)8	16	2336	2351
Cluster-66758.6	1	c	(AT)8gtatatagatatagtatgta(CAG)5	51	36	86
Cluster-66817.0	1	p2	(GA)8	16	865	880
Cluster-66891.0	1	p3	(CTG)8	24	360	383
Cluster-66978.0	1	p2	(TA)8	16	671	686
Cluster-66978.1	1	p2	(TA)8	16	236	251
Cluster-67000.2	1	p2	(TA)8	16	32	47
Cluster-67018.0	1	p2	(AC)8	16	90	105
Cluster-67043.0	1	c	(GGA)5ttcagaaatcagttgtgtttcttcatccatgatcatttctacaattaatattctctcaactgaatcgatcacaa(AT)7acacacacatgtgagttgaaggtaaggtactattggaaaatct(AG)8	162	400	561
Cluster-67043.1	1	c	(GGA)5ttcagaaatcagttgtgtttcttcatccatgatcatttctacaattaatattctctcaactgaatcgatcacaa(AT)7acacacacatgtgagttgaaggtaaggtactattggaaaatct(AG)8	162	468	629
Cluster-67127.0	1	p2	(TA)8	16	348	363
Cluster-67172.0	1	p3	(AGA)8	24	662	685
Cluster-67290.4	1	p2	(TA)8	16	1185	1200
Cluster-67290.6	1	p2	(TA)8	16	1114	1129
Cluster-67290.8	1	p2	(TA)8	16	1350	1365
Cluster-67376.1	1	p2	(AG)8	16	521	536
Cluster-67376.2	1	p2	(AG)8	16	521	536
Cluster-67376.5	1	p2	(AG)8	16	521	536
Cluster-67376.6	1	p2	(AG)8	16	521	536
Cluster-67376.7	1	p2	(AG)8	16	14	29
Cluster-67377.0	1	p2	(AT)8	16	110	125
Cluster-67451.0	1	p3	(TAT)8	24	76	99
Cluster-67456.0	1	p2	(AG)8	16	390	405
Cluster-67509.1	1	p2	(CT)8	16	3053	3068
Cluster-67563.9	1	p2	(TA)8	16	268	283
Cluster-67570.1	1	p3	(ACC)8	24	1	24
Cluster-67570.12	1	p3	(ACC)8	24	1	24
Cluster-67570.14	1	p3	(ACC)8	24	1	24
Cluster-67570.3	1	p3	(ACC)8	24	1	24
Cluster-67570.4	1	p3	(ACC)8	24	1	24
Cluster-67570.5	1	p3	(ACC)8	24	1	24
Cluster-67570.6	1	p3	(ACC)8	24	1	24
Cluster-67570.7	1	p3	(ACC)8	24	1	24
Cluster-67570.8	1	p3	(ACC)8	24	1	24
Cluster-67570.9	1	p3	(ACC)8	24	1	24
Cluster-67593.0	1	p3	(TTA)8	24	661	684
Cluster-67729.0	1	p2	(TA)8	16	109	124
Cluster-67744.5	1	p3	(TTC)8	24	22	45
Cluster-67830.1	1	c	(TA)9(GA)8	34	414	447
Cluster-67834.0	1	p2	(AC)8	16	41	56
Cluster-67854.1	1	p2	(AT)8	16	192	207
Cluster-67854.6	1	p2	(AT)8	16	192	207
Cluster-67854.7	1	p2	(AT)8	16	192	207
Cluster-67868.0	1	p2	(TA)8	16	1	16
Cluster-67869.0	1	p2	(TC)8	16	123	138
Cluster-67870.0	2	c	(TA)8atacaaacataaaatagtggggagagaaaaagat(AG)8	66	331	396
Cluster-67921.0	1	p3	(TTA)8	24	303	326
Cluster-67942.0	1	p2	(GA)8	16	898	913
Cluster-67994.0	1	p2	(TA)8	16	40	55
Cluster-68022.0	1	c	(CT)6cactgcccgaacactaatatatgtgtatatgtatg(TA)8	63	25	87
Cluster-68047.0	1	p3	(ATA)8	24	728	751
Cluster-68129.0	1	c	(AT)6(AG)8	28	53	80
Cluster-68195.0	1	p2	(AC)8	16	1279	1294
Cluster-68200.5	1	c	(AT)8(AG)7	30	792	821
Cluster-68253.0	2	p3	(TAC)8	24	511	534
Cluster-68328.0	1	p2	(GA)8	16	3048	3063
Cluster-68328.1	1	p2	(GA)8	16	2901	2916
Cluster-68366.0	2	c	(CAA)5gaagtcagcgctttaccccacccccaacaa(CAG)8	69	778	846
Cluster-68380.1	2	p3	(CAC)8	24	305	328
Cluster-68380.2	2	p3	(CAC)8	24	305	328
Cluster-68412.1	1	c	(TA)8(GA)7	30	390	419
Cluster-68413.0	1	p2	(TC)8	16	1731	1746
Cluster-68413.2	1	p2	(TC)8	16	1722	1737
Cluster-68444.2	1	p2	(GA)8	16	56	71
Cluster-68492.1	1	c	(AG)7atcagagac(AG)8	39	221	259
Cluster-68492.2	1	c	(AG)7atcagagac(AG)8	39	221	259
Cluster-68492.3	1	c	(AG)7atcagagac(AG)8	39	221	259
Cluster-68492.4	1	c	(AG)7atcagagac(AG)8	39	221	259
Cluster-68492.5	1	c	(AG)7atcagagac(AG)8	39	221	259
Cluster-68512.0	1	p3	(AGC)8	24	1303	1326
Cluster-68771.10	1	p2	(AT)8	16	1319	1334
Cluster-68771.3	1	p2	(AT)8	16	386	401
Cluster-68771.4	1	p2	(AT)8	16	1876	1891
Cluster-68771.5	1	p2	(AT)8	16	1601	1616
Cluster-68771.6	1	p2	(AT)8	16	1994	2009
Cluster-68771.7	1	p2	(AT)8	16	1590	1605
Cluster-68804.0	1	p3	(ATA)8	24	629	652
Cluster-68880.0	1	p2	(CT)8	16	326	341
Cluster-68880.0	2	c	(GAT)5ggtg(AAT)8	43	751	793
Cluster-68882.0	1	p2	(CT)8	16	264	279
Cluster-68912.0	1	p2	(TA)8	16	97	112
Cluster-68949.0	1	p2	(AT)8	16	50	65
Cluster-68950.0	1	p6	(ATGCCC)8	48	1655	1702
Cluster-68957.0	1	p2	(TA)8	16	1494	1509
Cluster-69065.4	1	p2	(AC)8	16	2202	2217
Cluster-69065.7	1	p2	(AC)8	16	1374	1389
Cluster-69065.8	1	p2	(AC)8	16	1444	1459
Cluster-69065.9	1	p2	(AC)8	16	2132	2147
Cluster-69114.10	1	p2	(TC)8	16	42	57
Cluster-69211.0	1	p2	(AT)8	16	1	16
Cluster-69216.0	1	p2	(GA)8	16	586	601
Cluster-69316.12	1	p2	(AT)8	16	1622	1637
Cluster-69340.0	1	p2	(AG)8	16	1164	1179
Cluster-69344.0	1	p3	(GGT)8	24	456	479
Cluster-69344.2	1	p3	(GGT)8	24	366	389
Cluster-69344.3	1	p3	(GGT)8	24	660	683
Cluster-69347.0	1	p3	(ATT)8	24	50	73
Cluster-69365.0	1	p3	(AAT)8	24	312	335
Cluster-69399.21	1	p3	(TAT)8	24	1501	1524
Cluster-69399.22	1	p3	(TAT)8	24	659	682
Cluster-69399.25	1	p3	(TAT)8	24	1526	1549
Cluster-69399.26	1	p3	(TAT)8	24	887	910
Cluster-69399.28	1	p3	(TAT)8	24	1541	1564
Cluster-69487.0	2	p2	(TA)8	16	1071	1086
Cluster-69556.1	1	p2	(CA)8	16	2454	2469
Cluster-69621.0	1	p2	(TA)8	16	144	159
Cluster-69681.0	1	p3	(GTA)8	24	1195	1218
Cluster-69705.0	1	p2	(AT)8	16	1	16
Cluster-69779.26	1	p2	(TA)8	16	1140	1155
Cluster-69862.0	1	p3	(AGG)8	24	1449	1472
Cluster-69882.0	1	p2	(AG)8	16	2049	2064
Cluster-69908.10	2	p2	(GT)8	16	683	698
Cluster-69908.5	2	p2	(GT)8	16	683	698
Cluster-69908.6	2	p2	(GT)8	16	683	698
Cluster-69908.7	2	p2	(GT)8	16	683	698
Cluster-69908.8	2	p2	(GT)8	16	683	698
Cluster-69908.9	1	p2	(AC)8	16	55	70
Cluster-69953.0	1	c	(AG)8gatttacttccgctagtattagtagcagatag(TAA)6	66	479	544
Cluster-69960.0	1	p3	(TAA)8	24	440	463
Cluster-70043.0	1	p3	(AGA)8	24	659	682
Cluster-70110.0	1	c	(A)11cttatacgttattacatgatatatgtaaatttcagattaactgtgatacgtacatccctttttttcg(TA)8	94	241	334
Cluster-70113.12	1	p2	(TA)8	16	33	48
Cluster-70113.13	1	p2	(TA)8	16	33	48
Cluster-70113.4	1	p2	(TA)8	16	33	48
Cluster-70113.5	1	p2	(TA)8	16	33	48
Cluster-70113.6	1	p2	(TA)8	16	33	48
Cluster-70113.7	1	p2	(TA)8	16	33	48
Cluster-70113.8	1	p2	(TA)8	16	33	48
Cluster-70113.9	1	p2	(TA)8	16	33	48
Cluster-70154.0	1	p3	(TCT)8	24	159	182
Cluster-70162.0	1	p2	(TC)8	16	48	63
Cluster-70162.1	1	p2	(TC)8	16	48	63
Cluster-70197.0	2	p2	(AG)8	16	214	229
Cluster-70197.0	3	c	(GGAC)5ggcc(AT)8acacacacattgatctccttgcccaaacttacagcatcaaaactgtttgtttcatctatattcccagatagcctacaaacccaaaactaaa(T)10	141	395	535
Cluster-70262.6	1	p2	(TA)8	16	189	204
Cluster-70262.7	1	p2	(TA)8	16	189	204
Cluster-70323.0	2	p2	(AT)8	16	2078	2093
Cluster-70335.0	1	p2	(AT)8	16	264	279
Cluster-70335.2	1	p2	(AT)8	16	264	279
Cluster-70357.0	1	p2	(TC)8	16	445	460
Cluster-70378.0	1	p3	(CTG)8	24	98	121
Cluster-70403.1	1	p3	(TAC)8	24	211	234
Cluster-70403.2	1	p3	(TAC)8	24	211	234
Cluster-70410.0	1	p2	(TC)8	16	124	139
Cluster-70419.0	1	p2	(TA)8	16	82	97
Cluster-70434.0	1	p3	(ATA)8	24	342	365
Cluster-70434.1	1	p3	(ATA)8	24	354	377
Cluster-70436.0	3	p2	(TA)8	16	480	495
Cluster-70481.4	1	p2	(AT)8	16	2486	2501
Cluster-70481.9	2	p2	(AT)8	16	2026	2041
Cluster-70484.0	1	p2	(TA)8	16	29	44
Cluster-70494.0	3	c	(AT)8(AG)6	28	506	533
Cluster-70538.0	1	p3	(TAT)8	24	25	48
Cluster-70544.2	1	p2	(AG)8	16	1780	1795
Cluster-70582.0	1	p2	(TC)8	16	394	409
Cluster-70620.25	1	p3	(CTT)8	24	233	256
Cluster-70620.29	1	p3	(CTT)8	24	233	256
Cluster-70641.1	1	p2	(TA)8	16	497	512
Cluster-70656.0	1	p2	(AG)8	16	37	52
Cluster-70678.0	1	p2	(TA)8	16	82	97
Cluster-70851.0	1	p2	(AT)8	16	297	312
Cluster-70924.0	1	p3	(GAA)8	24	357	380
Cluster-70966.2	1	p2	(TC)8	16	874	889
Cluster-70966.3	1	c	(A)10gtttaggtaacaaaacaagtagtaaacatgagaagcgagtatgaacataccttgtatagttt(TC)8	88	654	741
Cluster-70966.6	1	p2	(TC)8	16	1598	1613
Cluster-70966.7	1	p2	(TC)8	16	1919	1934
Cluster-70974.1	1	p2	(GT)8	16	626	641
Cluster-71010.0	1	p2	(AT)8	16	993	1008
Cluster-71030.0	1	p2	(TC)8	16	406	421
Cluster-71039.0	1	p2	(TA)8	16	281	296
Cluster-71066.0	1	p2	(CT)8	16	115	130
Cluster-71070.1	1	p2	(AG)8	16	399	414
Cluster-71070.6	1	p2	(AG)8	16	500	515
Cluster-71082.0	1	p3	(GAA)8	24	51	74
Cluster-71136.0	1	p2	(AT)8	16	793	808
Cluster-71180.0	1	p2	(TA)8	16	1055	1070
Cluster-71191.1	1	p3	(TAA)8	24	841	864
Cluster-71192.0	1	p2	(TC)8	16	696	711
Cluster-71224.0	1	p2	(TC)8	16	7	22
Cluster-71326.0	1	p2	(TC)8	16	625	640
Cluster-71376.0	1	c	(CT)8caattctcaccctagatgattttttctttc(TA)6	58	686	743
Cluster-71491.1	1	p2	(AT)8	16	15	30
Cluster-71491.3	1	p2	(AT)8	16	15	30
Cluster-71504.0	1	p2	(AG)8	16	206	221
Cluster-71551.0	1	p2	(TC)8	16	732	747
Cluster-71563.3	1	p2	(TC)8	16	35	50
Cluster-71563.3	2	p2	(GT)8	16	2991	3006
Cluster-71563.4	1	p2	(TC)8	16	35	50
Cluster-71563.4	2	p2	(GT)8	16	2105	2120
Cluster-71563.6	1	p2	(TC)8	16	35	50
Cluster-71573.11	1	p2	(GA)8	16	5078	5093
Cluster-71573.9	1	p2	(GA)8	16	2311	2326
Cluster-71637.0	1	c	(CT)9(CA)8	34	51	84
Cluster-71699.0	2	p2	(GA)8	16	1857	1872
Cluster-71752.0	1	p3	(ATC)8	24	1504	1527
Cluster-71753.0	1	p3	(TGG)8	24	287	310
Cluster-71802.0	1	p2	(AG)8	16	136	151
Cluster-71802.0	2	p2	(TC)8	16	644	659
Cluster-71822.1	1	p2	(TA)8	16	529	544
Cluster-71822.5	1	p2	(TA)8	16	568	583
Cluster-71852.0	1	p2	(GA)8	16	23	38
Cluster-71869.0	1	p2	(AT)8	16	1	16
Cluster-71912.0	2	p2	(AG)8	16	745	760
Cluster-71951.0	1	p2	(AT)8	16	1106	1121
Cluster-71975.0	1	p2	(TC)8	16	295	310
Cluster-71980.0	1	c	(CTC)8(ATC)7	45	49	93
Cluster-72041.0	3	p2	(AG)8	16	1806	1821
Cluster-72048.0	1	p2	(GA)8	16	168	183
Cluster-72130.0	1	p2	(TA)8	16	761	776
Cluster-72155.8	1	p2	(GA)8	16	1850	1865
Cluster-72214.1	1	p2	(AG)8	16	143	158
Cluster-72214.3	1	p2	(AG)8	16	143	158
Cluster-72214.4	1	p2	(AG)8	16	143	158
Cluster-72214.5	1	p2	(AG)8	16	143	158
Cluster-72242.0	3	p2	(AG)8	16	794	809
Cluster-72324.1	1	p2	(AG)8	16	436	451
Cluster-72415.0	1	p2	(AG)8	16	82	97
Cluster-72451.0	1	p2	(CT)8	16	17	32
Cluster-72455.0	1	p2	(GA)8	16	1622	1637
Cluster-72470.1	2	p3	(CTA)8	24	634	657
Cluster-72497.0	1	p3	(AGC)8	24	120	143
Cluster-72543.0	1	p3	(TAC)8	24	285	308
Cluster-72562.0	1	p3	(ATC)8	24	95	118
Cluster-72617.8	1	p3	(GTA)8	24	431	454
Cluster-72620.0	1	c	(TGT)8cgtggatgttgctgctgctgcagctgacgaggctgctgctgttgc(TGT)6	87	199	285
Cluster-72637.0	2	c	(AT)9ttcttcttctgtggttgtagtatataattatatattactactagaagcatgcagcagcagcgc(CAG)8aat(AAG)5	123	276	398
Cluster-72648.0	1	p2	(TA)8	16	100	115
Cluster-72687.0	1	c	(TAG)5tactactattactactattattattattactg(TTA)8	71	332	402
Cluster-72729.0	2	p2	(TA)8	16	977	992
Cluster-72739.1	1	p2	(TC)8	16	28	43
Cluster-72749.0	1	p2	(TG)8	16	1169	1184
Cluster-72756.0	1	p3	(AAG)8	24	911	934
Cluster-72773.0	1	c	(AT)9(TC)8	34	18	51
Cluster-72775.0	1	p2	(AT)8	16	53	68
Cluster-72824.0	1	p2	(AT)8	16	627	642
Cluster-72847.0	1	p2	(AG)8	16	213	228
Cluster-72881.0	1	p3	(ATA)8	24	1	24
Cluster-72905.0	1	p6	(TCTAGG)8	48	1	48
Cluster-72909.0	1	c	(GT)8(AT)6	28	211	238
Cluster-72948.0	1	p3	(ATT)8	24	521	544
Cluster-72998.0	2	p2	(AG)8	16	2753	2768
Cluster-73043.1	1	p3	(GAT)8	24	1618	1641
Cluster-73046.3	1	p3	(TAA)8	24	1	24
Cluster-73104.0	1	p2	(AT)8	16	347	362
Cluster-73123.1	1	c	(ACA)8acgaaaagggttttggcaagaatttgattatttaagacctataaagggtattcctatttatcaaactcaaaagccttcttttcaacattccttaga(TTC)8	144	4366	4509
Cluster-73123.2	1	c	(ACA)9acgaaaagggttttggcaagaatttgattatttaagacctataaagggtattcctatttatcaaactcaaaagccttcttttcaacattccttaga(TTC)8	147	4342	4488
Cluster-73129.0	2	p2	(AT)8	16	1140	1155
Cluster-73285.1	1	p2	(TC)8	16	1595	1610
Cluster-73316.0	1	p2	(AT)8	16	38	53
Cluster-73318.2	5	p2	(AT)8	16	4595	4610
Cluster-73318.4	5	p2	(AT)8	16	4799	4814
Cluster-73318.5	5	p2	(AT)8	16	4307	4322
Cluster-73318.6	1	p2	(AT)8	16	1583	1598
Cluster-73357.0	1	p2	(TC)8	16	57	72
Cluster-73410.10	1	p3	(AAT)8	24	531	554
Cluster-73410.11	1	p2	(AT)8	16	526	541
Cluster-73410.11	2	p3	(AAT)8	24	654	677
Cluster-73425.4	1	p2	(CT)8	16	167	182
Cluster-73513.0	1	c	(A)11ggtccgcattttaagaaaatccgggagtccggataggaaccgga(CT)8	71	9	79
Cluster-73513.1	1	c	(A)11ggtccgcattttaagaaaatccgggagtccggataggaaccgga(CT)8	71	9	79
Cluster-73515.0	1	p2	(GT)8	16	348	363
Cluster-73522.0	1	p2	(AT)8	16	1	16
Cluster-73568.1	2	p2	(CT)8	16	4376	4391
Cluster-73568.2	2	p2	(CT)8	16	4156	4171
Cluster-73686.0	1	p2	(AG)8	16	33	48
Cluster-73694.0	2	p3	(CAG)8	24	1713	1736
Cluster-73736.0	1	p3	(AGC)8	24	1	24
Cluster-73753.0	1	p2	(TC)8	16	18	33
Cluster-73763.10	1	p3	(CCT)8	24	23	46
Cluster-73763.3	1	p3	(CCT)8	24	23	46
Cluster-73763.4	1	p3	(CCT)8	24	23	46
Cluster-73817.2	1	p2	(CT)8	16	1543	1558
Cluster-73817.3	1	p2	(CT)8	16	2065	2080
Cluster-73866.0	1	p3	(AAT)8	24	198	221
Cluster-73974.0	1	p2	(AG)8	16	517	532
Cluster-73977.0	1	p3	(TGC)8	24	482	505
Cluster-73983.0	1	c	(CT)8(CA)7	30	16	45
Cluster-73986.0	1	p2	(AT)8	16	54	69
Cluster-73986.1	1	p2	(AT)8	16	54	69
Cluster-74010.0	1	p2	(CT)8	16	74	89
Cluster-74024.0	1	p4	(AGCA)8	32	574	605
Cluster-74037.0	1	p5	(TAAAG)8	40	50	89
Cluster-74095.0	1	p2	(AC)8	16	242	257
Cluster-74167.0	1	p2	(TA)8	16	86	101
Cluster-74167.1	1	p2	(TA)8	16	355	370
Cluster-74167.10	2	p3	(ACC)8	24	411	434
Cluster-74167.11	1	p2	(TA)8	16	307	322
Cluster-74167.5	1	p2	(TA)8	16	86	101
Cluster-74167.6	1	p3	(ACC)8	24	34	57
Cluster-74167.7	1	p3	(ACC)8	24	74	97
Cluster-74167.9	1	p3	(ACC)8	24	122	145
Cluster-74230.0	1	p2	(GT)8	16	146	161
Cluster-74234.0	1	c	(TC)6ttcagagcatctctctggaaacttggttt(GAA)8	65	7	71
Cluster-74308.0	1	c	(AC)8t(TA)7	31	399	429
Cluster-74367.0	1	p3	(TTA)8	24	36	59
Cluster-74422.5	1	p3	(TCT)8	24	225	248
Cluster-74576.0	1	p2	(GT)8	16	107	122
Cluster-74600.1	1	p3	(TTA)8	24	1661	1684
Cluster-74600.4	1	p3	(TTA)8	24	274	297
Cluster-74667.0	1	p3	(TTA)8	24	1	24
Cluster-74734.0	1	p3	(GGT)8	24	788	811
Cluster-74796.0	2	p2	(AT)8	16	658	673
Cluster-74854.0	1	p2	(TA)8	16	847	862
Cluster-74896.0	1	p2	(TG)8	16	1299	1314
Cluster-74933.1	1	p2	(AG)8	16	930	945
Cluster-74933.2	1	p2	(AG)8	16	996	1011
Cluster-74940.0	1	p2	(TA)8	16	45	60
Cluster-74940.0	2	p2	(AT)8	16	400	415
Cluster-75011.0	1	c	(AT)6(CT)8(AT)8	44	39	82
Cluster-75011.1	1	c	(AT)6(CT)8(AT)8	44	39	82
Cluster-75029.0	1	p2	(TC)8	16	26	41
Cluster-75085.0	1	p2	(TA)8	16	42	57
Cluster-75107.2	1	p2	(AT)8	16	1620	1635
Cluster-75107.5	1	p2	(AT)8	16	1473	1488
Cluster-75107.8	1	p2	(AT)8	16	2048	2063
Cluster-75107.9	1	p2	(AT)8	16	1746	1761
Cluster-75127.0	1	p3	(ATG)8	24	1308	1331
Cluster-75171.0	1	p2	(AG)8	16	627	642
Cluster-75248.1	1	c	(TTG)6tgtatgcat(GA)8	43	1063	1105
Cluster-75248.10	2	c	(TTG)6tgtatgcat(GA)8	43	932	974
Cluster-75248.2	1	c	(TTG)6tgtatgcat(GA)8	43	1188	1230
Cluster-75248.3	1	c	(TTG)6tgtatgcat(GA)8	43	1396	1438
Cluster-75248.8	2	c	(TTG)6tgtatgcat(GA)8	43	1253	1295
Cluster-75248.9	2	c	(TTG)6tgtatgcat(GA)8	43	1253	1295
Cluster-75301.0	1	p2	(TC)8	16	809	824
Cluster-75375.0	1	c	(AT)8(AG)9actttgaacagagtttggtagat(GA)7	71	142	212
Cluster-75417.0	1	p2	(GT)8	16	535	550
Cluster-75450.0	1	c	(CT)6atctcggatccacttcc(CT)8	45	75	119
Cluster-75470.0	1	p2	(TC)8	16	311	326
Cluster-75549.0	1	p2	(AG)8	16	978	993
Cluster-75563.0	1	p2	(TC)8	16	14	29
Cluster-75579.0	1	p2	(AT)8	16	80	95
Cluster-75589.0	1	p2	(AC)8	16	1	16
Cluster-75630.1	1	p2	(TA)8	16	681	696
Cluster-75630.3	1	p2	(TA)8	16	681	696
Cluster-75655.0	1	c	(TG)6(TA)8	28	1642	1669
Cluster-75670.0	1	p3	(TAT)8	24	286	309
Cluster-75700.0	2	p2	(GA)8	16	1775	1790
Cluster-75725.0	1	p3	(ATT)8	24	41	64
Cluster-75824.0	3	p2	(GA)8	16	840	855
Cluster-75850.2	1	p2	(TC)8	16	2063	2078
Cluster-75862.3	1	p3	(ATT)8	24	1362	1385
Cluster-75881.0	1	p2	(TA)8	16	706	721
Cluster-75909.1	1	p2	(AG)8	16	2325	2340
Cluster-75911.0	1	p3	(GCA)8	24	315	338
Cluster-75928.0	1	p2	(TG)8	16	56	71
Cluster-75981.0	1	p2	(AC)8	16	101	116
Cluster-75997.0	1	p2	(AG)8	16	931	946
Cluster-76006.1	1	p2	(TG)8	16	334	349
Cluster-76044.0	1	c	(AT)9aggcatag(AT)6(AG)8	54	911	964
Cluster-76080.0	1	p2	(AT)8	16	880	895
Cluster-76086.3	1	p2	(AC)8	16	263	278
Cluster-76204.0	1	p2	(TA)8	16	745	760
Cluster-76235.0	1	p2	(TA)8	16	411	426
Cluster-76237.0	1	p2	(TC)8	16	618	633
Cluster-76332.0	1	p2	(TC)8	16	1248	1263
Cluster-76362.6	1	c	(CA)8(TA)8	32	627	658
Cluster-76362.8	1	c	(CA)8(TA)8	32	627	658
Cluster-76425.0	1	c	(CT)9(AT)8	34	69	102
Cluster-76558.0	1	p3	(CCT)8	24	724	747
Cluster-76569.0	1	p2	(AC)8	16	24	39
Cluster-76582.0	1	p2	(AG)8	16	3590	3605
Cluster-76587.0	1	p3	(ATT)8	24	1711	1734
Cluster-76633.6	1	c	(CAT)8caccaccaccatatgataataatggtggaagattatctttcttgagccaacacaaaagagtacttagcattttccaccacacacacatatatg(TA)9	135	564	698
Cluster-76634.0	1	p2	(GA)8	16	347	362
Cluster-76640.1	1	c	(T)10gacaatcatgcccctaatacatattgcctactatctcattacttaatcctagctcaacat(TC)8	86	2200	2285
Cluster-76699.0	1	c	(AT)7(GT)8	30	2252	2281
Cluster-76700.0	1	p2	(TC)8	16	439	454
Cluster-76710.0	1	p2	(AG)8	16	1055	1070
Cluster-76720.0	1	p3	(AGC)8	24	268	291
Cluster-76732.0	1	p2	(AT)8	16	79	94
Cluster-76733.0	2	p2	(TA)8	16	1541	1556
Cluster-76749.0	2	p2	(GT)8	16	1665	1680
Cluster-76776.0	1	c	(TA)8c(AT)9	35	47	81
Cluster-76825.0	1	c	(TC)7cttccctccctcc(CT)8	43	33	75
Cluster-76834.2	1	c	(TA)8aagttttggtat(TA)6	40	3034	3073
Cluster-76850.0	1	p2	(CT)8	16	1	16
Cluster-76850.1	1	p2	(CT)8	16	1	16
Cluster-76850.3	1	p2	(TC)8	16	96	111
Cluster-76850.4	1	p2	(CT)8	16	1	16
Cluster-76858.0	1	p2	(CT)8	16	1471	1486
Cluster-76900.1	1	p2	(TC)8	16	19	34
Cluster-76931.0	1	c	(GA)8ggtttttataataaagtggtcaggggaatgttt(AG)6	61	887	947
Cluster-76935.0	1	p3	(GAA)8	24	1	24
Cluster-76951.0	1	p2	(AC)8	16	150	165
Cluster-76959.10	1	p3	(TGA)8	24	1678	1701
Cluster-76959.6	1	p3	(TGA)8	24	1135	1158
Cluster-76965.0	1	p3	(TTA)8	24	34	57
Cluster-77012.2	1	p2	(TA)8	16	1532	1547
Cluster-77084.0	1	c	(TA)8(CA)6	28	693	720
Cluster-77116.0	1	p2	(AG)8	16	226	241
Cluster-77146.0	2	c	(AT)8aa(AG)7	32	926	957
Cluster-77256.0	3	p3	(TCC)8	24	745	768
Cluster-77261.0	2	c	(AT)8(AG)7	30	643	672
Cluster-77267.10	3	p2	(GA)8	16	1672	1687
Cluster-77267.23	1	p2	(GA)8	16	3472	3487
Cluster-77278.0	1	p3	(GAT)8	24	191	214
Cluster-77283.4	1	p4	(GGTC)8	32	160	191
Cluster-77283.7	1	p4	(GGTC)8	32	160	191
Cluster-77294.0	1	c	(AC)6atatac(AT)8	34	1202	1235
Cluster-77298.0	1	p3	(AAT)8	24	1792	1815
Cluster-77382.1	3	c	(TA)8tgatcctgaagcacagaagcatgttaatatatacagatgaagtatcatttaacacgcatc(ATA)5	91	3532	3622
Cluster-77382.2	3	c	(TA)8tgatcctgaagcacagaagcatgttaatatatacagatgaagtatcatttaacacgcatc(ATA)5	91	4160	4250
Cluster-77417.0	1	p2	(GT)8	16	617	632
Cluster-77530.0	1	p3	(TGA)8	24	2834	2857
Cluster-77580.0	1	p2	(GA)8	16	1068	1083
Cluster-77610.0	1	p2	(TA)8	16	17	32
Cluster-77610.0	2	p2	(TC)8	16	485	500
Cluster-77615.9	1	p2	(TA)8	16	41	56
Cluster-77646.0	3	p2	(GT)8	16	2393	2408
Cluster-77694.1	2	p2	(AT)8	16	2699	2714
Cluster-77694.4	2	p2	(AT)8	16	2587	2602
Cluster-77694.9	1	p2	(AT)8	16	490	505
Cluster-77697.1	1	p2	(TC)8	16	1098	1113
Cluster-77697.2	1	p2	(AG)8	16	45	60
Cluster-77738.0	1	p2	(GA)8	16	1427	1442
Cluster-77758.0	1	p2	(TC)8	16	661	676
Cluster-77772.0	1	p2	(TC)8	16	1322	1337
Cluster-77779.0	1	p2	(GA)8	16	903	918
Cluster-77840.0	1	p2	(TA)8	16	238	253
Cluster-77865.0	1	p2	(AT)8	16	311	326
Cluster-77887.0	1	p2	(CT)8	16	107	122
Cluster-77910.0	1	p2	(AT)8	16	2535	2550
Cluster-77971.0	1	p2	(AG)8	16	87	102
Cluster-78084.1	1	p2	(AG)8	16	1748	1763
Cluster-78084.2	1	p2	(AG)8	16	1593	1608
Cluster-78084.3	1	p2	(AG)8	16	1639	1654
Cluster-78084.4	1	p2	(AG)8	16	1068	1083
Cluster-78084.6	1	p2	(AG)8	16	1685	1700
Cluster-78084.7	1	p2	(AG)8	16	1370	1385
Cluster-78084.8	1	p2	(AG)8	16	1639	1654
Cluster-78151.0	1	p2	(AT)8	16	765	780
Cluster-78159.0	1	p2	(AT)8	16	641	656
Cluster-78159.1	1	p2	(AT)8	16	728	743
Cluster-78159.3	1	p2	(AT)8	16	728	743
Cluster-78166.0	1	p3	(GAA)8	24	1128	1151
Cluster-78168.0	1	p2	(TA)8	16	2657	2672
Cluster-78212.0	1	c	(GAG)8agagagacagagactt(AAGA)6tagatatatat(AG)8	91	798	888
Cluster-78227.0	1	p2	(CT)8	16	29	44
Cluster-78278.0	1	p2	(TC)8	16	178	193
Cluster-78354.5	1	p6	(GCTACT)8	48	2649	2696
Cluster-78421.0	1	p2	(AT)8	16	1	16
Cluster-78421.1	1	p2	(AT)8	16	1	16
Cluster-78440.0	1	p2	(TC)8	16	573	588
Cluster-78467.6	1	p2	(AT)8	16	2969	2984
Cluster-78467.7	1	p2	(AT)8	16	1662	1677
Cluster-78467.8	1	p2	(AT)8	16	2217	2232
Cluster-78483.0	2	p2	(TA)8	16	1456	1471
Cluster-78485.0	3	p2	(TA)8	16	2250	2265
Cluster-78508.2	2	p2	(CT)8	16	1989	2004
Cluster-78577.10	1	p2	(TC)8	16	1568	1583
Cluster-78577.2	1	p2	(TC)8	16	1569	1584
Cluster-78577.6	1	p2	(TC)8	16	942	957
Cluster-78613.0	1	p2	(CT)8	16	323	338
Cluster-78654.0	1	p2	(GA)8	16	27	42
Cluster-78656.4	2	p3	(ATA)8	24	1098	1121
Cluster-78656.5	1	p3	(ATA)8	24	3169	3192
Cluster-78687.1	1	c	(GT)7(GA)8	30	63	92
Cluster-78687.2	1	c	(GT)7(GA)8	30	63	92
Cluster-78704.0	1	p3	(TGG)8	24	1284	1307
Cluster-78776.0	1	p2	(TC)8	16	2969	2984
Cluster-78781.0	1	p2	(AC)8	16	232	247
Cluster-78791.1	1	p2	(AT)8	16	239	254
Cluster-78894.4	1	p2	(TC)8	16	3	18
Cluster-78982.0	2	p2	(CT)8	16	1447	1462
Cluster-79013.0	1	p2	(CT)8	16	76	91
Cluster-79013.1	1	p2	(CT)8	16	76	91
Cluster-79013.10	1	p2	(CT)8	16	76	91
Cluster-79013.9	1	p2	(CT)8	16	76	91
Cluster-79055.4	2	p3	(TCT)8	24	2365	2388
Cluster-79055.5	1	p3	(TCT)8	24	1095	1118
Cluster-79055.7	2	p3	(TCT)8	24	884	907
Cluster-79070.0	1	c	(A)11ggttgaagagtttcacaagcacttaaattccttacaaagaagcgcaagtaccgcttacaaaa(CT)8	89	296	384
Cluster-79088.1	1	p2	(CT)8	16	1	16
Cluster-79088.1	2	p3	(AAG)8	24	658	681
Cluster-79088.4	1	p2	(CT)8	16	1	16
Cluster-79088.4	2	p3	(AAG)8	24	658	681
Cluster-79102.0	1	c	(TAA)8tagatgaacaaacatatacaatcatcttgtccatacttatcttaatat(TAA)8	96	26	121
Cluster-79105.0	3	p2	(TA)8	16	1224	1239
Cluster-79123.10	1	p2	(AT)8	16	829	844
Cluster-79123.11	2	p2	(AT)8	16	1565	1580
Cluster-79123.5	1	p2	(AT)8	16	1535	1550
Cluster-79123.7	1	p2	(AT)8	16	500	515
Cluster-79123.9	1	p2	(AT)8	16	955	970
Cluster-79139.3	1	p2	(CT)8	16	321	336
Cluster-79165.2	2	p2	(AT)8	16	163	178
Cluster-79165.2	3	p2	(TA)8	16	504	519
Cluster-79165.3	2	p2	(TA)8	16	392	407
Cluster-79165.4	2	p2	(TA)8	16	277	292
Cluster-79170.0	1	p2	(AC)8	16	951	966
Cluster-79170.0	2	p2	(AG)8	16	1525	1540
Cluster-79170.1	1	p2	(AG)8	16	256	271
Cluster-79250.1	1	p2	(AT)8	16	5	20
Cluster-79250.2	1	p2	(AT)8	16	5	20
Cluster-79250.4	1	p2	(AT)8	16	5	20
Cluster-79250.5	1	p2	(AT)8	16	5	20
Cluster-79250.6	1	p2	(AT)8	16	5	20
Cluster-79250.7	1	p2	(AT)8	16	5	20
Cluster-79255.1	1	p2	(AT)8	16	36	51
Cluster-79275.0	1	p2	(AT)8	16	443	458
Cluster-79330.1	1	p3	(AAG)8	24	3134	3157
Cluster-79330.3	1	p3	(AAG)8	24	2743	2766
Cluster-79333.0	1	p2	(AT)8	16	8	23
Cluster-79400.2	1	p2	(TA)8	16	2436	2451
Cluster-79412.0	1	c	(TA)8aatcttttagtgtatatgatgtggtatatatgaactatttcacaatgtgcaagcattgcttgcttgccaacatgattcatgagctagg(TAC)5	119	876	994
Cluster-79451.0	2	c	(AT)8acatacacacacctataccataatatgttagccatcc(TA)9	71	794	864
Cluster-79546.0	1	p3	(ATC)8	24	133	156
Cluster-79588.1	2	c	(CA)7ctccctaaaatgtgaaataactttcttgtcttctcactatgtttaaatctacttcattgactctt(TC)9(TA)8	113	2221	2333
Cluster-79588.2	2	c	(CA)7ctccctaaaatgtgaaataactttcttgtcttctcactatgtttaaatctacttcattgactctt(TC)9(TA)8	113	1179	1291
Cluster-79588.3	2	c	(CA)7ctccctaaaatgtgaaataactttcttgtcttctcactatgtttaaatctacttcattgactctt(TC)9(TA)8	113	2357	2469
Cluster-79588.5	2	c	(CA)7ctccctaaaatgtgaaataactttcttgtcttctcactatgtttaaatctacttcattgactctt(TC)9(TA)8	113	2491	2603
Cluster-79594.0	1	c	(AT)6agtgctacaagtatctgttgtcgtcatgttcaaatgattcaagagggaa(AC)8	77	209	285
Cluster-79632.2	1	p2	(GA)8	16	213	228
Cluster-79730.0	1	p2	(AG)8	16	674	689
Cluster-79792.0	1	p2	(TG)8	16	1031	1046
Cluster-79797.0	2	p2	(GA)8	16	1223	1238
Cluster-79797.0	3	p2	(AG)8	16	1353	1368
Cluster-79797.1	1	p2	(GA)8	16	2364	2379
Cluster-79797.1	2	p2	(AG)8	16	2494	2509
Cluster-79813.0	1	p2	(GA)8	16	1434	1449
Cluster-79819.3	1	c	(ACA)8aaagataattcaaaaacgaggaaag(A)11	60	1079	1138
Cluster-79833.0	2	p2	(AT)8	16	561	576
Cluster-79835.5	1	c	(TG)8(TA)9	34	57	90
Cluster-79835.6	1	c	(TG)8(TA)9	34	57	90
Cluster-79835.7	1	c	(TG)8(TA)9	34	57	90
Cluster-79835.8	1	c	(TG)8(TA)9	34	57	90
Cluster-79835.9	1	c	(TG)8(TA)9	34	57	90
Cluster-79906.0	1	p2	(AC)8	16	809	824
Cluster-79912.0	1	p2	(TC)8	16	204	219
Cluster-79912.1	1	p2	(TC)8	16	204	219
Cluster-79927.0	1	c	(AT)8aggtaggtaggtagg(GA)6	43	380	422
Cluster-79975.0	1	p2	(AG)8	16	1	16
Cluster-80017.0	1	p2	(TG)8	16	570	585
Cluster-80022.0	1	p2	(AT)8	16	411	426
Cluster-80024.3	1	p3	(CCA)8	24	1544	1567
Cluster-80037.0	1	c	(AT)9(AC)8	34	42	75
Cluster-80045.1	1	p3	(AAT)8	24	1	24
Cluster-80049.10	3	p3	(TCT)8	24	3992	4015
Cluster-80049.11	3	p3	(TCT)8	24	4377	4400
Cluster-80049.2	1	p3	(TCT)8	24	2785	2808
Cluster-80049.3	3	p3	(TCT)8	24	3992	4015
Cluster-80049.5	3	p3	(TCT)8	24	5578	5601
Cluster-80049.7	3	p3	(TCT)8	24	5578	5601
Cluster-80049.8	3	p3	(TCT)8	24	5578	5601
Cluster-80108.2	2	p2	(AT)8	16	1962	1977
Cluster-80108.3	1	p2	(AT)8	16	1081	1096
Cluster-80133.0	1	p3	(ATA)8	24	923	946
Cluster-80144.0	1	c	(TG)6(TA)8	28	421	448
Cluster-80256.1	1	p2	(GA)8	16	1427	1442
Cluster-80256.3	1	p2	(GA)8	16	1427	1442
Cluster-80262.0	1	p3	(AAG)8	24	1161	1184
Cluster-80313.0	1	p2	(GA)8	16	31	46
Cluster-80337.0	1	p2	(CT)8	16	39	54
Cluster-80337.1	1	p2	(CT)8	16	39	54
Cluster-80343.0	1	p2	(CT)8	16	6	21
Cluster-80353.0	1	p2	(TA)8	16	749	764
Cluster-80353.1	1	p2	(TA)8	16	860	875
Cluster-80366.0	2	c	(TA)8tgcatgtcatgtattattaattctcaattacaaatatgtagcagacat(GCTA)6	88	439	526
Cluster-80397.0	1	p2	(TA)8	16	1356	1371
Cluster-80422.0	1	p3	(CTC)8	24	221	244
Cluster-80428.0	1	p2	(TA)8	16	1049	1064
Cluster-80432.0	1	p3	(GAA)8	24	2082	2105
Cluster-80461.0	1	p2	(TA)8	16	457	472
Cluster-80461.3	1	p2	(TA)8	16	457	472
Cluster-80485.1	1	p3	(GAA)8	24	341	364
Cluster-80485.3	1	p3	(GAA)8	24	341	364
Cluster-80485.4	1	p3	(GAA)8	24	341	364
Cluster-80489.0	1	p2	(AG)8	16	808	823
Cluster-80504.0	2	c	(CTAT)8catgttcaactgtgtgtttgcaataattattttggtaatttgatgttgtggtgatactggatattgttcaaggttaagctggtttttcatgtt(TGC)6	143	2250	2392
Cluster-80530.0	1	p3	(GAG)8	24	1328	1351
Cluster-80531.1	1	p2	(TC)8	16	136	151
Cluster-80537.0	1	c	(GCA)8gcttcaactgcagttctcgaagcagacatt(GCA)7	75	20	94
Cluster-80537.1	1	p3	(GCA)8	24	20	43
Cluster-80610.0	3	p2	(CT)8	16	2796	2811
Cluster-80610.1	3	p2	(CT)8	16	3159	3174
Cluster-80610.2	1	p2	(CT)8	16	2098	2113
Cluster-80610.3	3	p2	(CT)8	16	2955	2970
Cluster-80623.0	2	c	(CT)8(AT)8	32	2046	2077
Cluster-80625.0	2	p2	(TC)8	16	1291	1306
Cluster-80625.1	1	p2	(TC)8	16	966	981
Cluster-80625.2	2	p2	(TC)8	16	1448	1463
Cluster-80625.3	1	p2	(TC)8	16	1053	1068
Cluster-80625.4	2	p2	(TC)8	16	1548	1563
Cluster-80676.0	1	p2	(AG)8	16	802	817
Cluster-80726.0	1	p3	(AAT)8	24	286	309
Cluster-80733.0	2	p3	(TCT)8	24	504	527
Cluster-80769.0	1	p2	(TA)8	16	48	63
Cluster-80821.0	1	p2	(AG)8	16	387	402
Cluster-80867.0	1	c	(CT)8tctacctgatcttttattt(CTCTAC)5	65	2	66
Cluster-80889.0	1	p2	(CT)8	16	20	35
Cluster-80889.0	2	c	(TA)8tgatctagagaagtacgtacaaagcatgatctatatataaatatatagattattaaatataggggattaggtagag(GA)6	104	215	318
Cluster-80915.1	2	p3	(TCT)8	24	2738	2761
Cluster-80943.1	1	p2	(GA)8	16	40	55
Cluster-80943.2	1	p2	(GA)8	16	40	55
Cluster-80943.4	1	p2	(GA)8	16	40	55
Cluster-80943.5	1	p2	(GA)8	16	40	55
Cluster-80943.6	1	p2	(GA)8	16	40	55
Cluster-80963.0	1	p2	(AG)8	16	240	255
Cluster-80973.0	1	p2	(AT)8	16	70	85
Cluster-80973.1	1	p2	(AT)8	16	70	85
Cluster-80973.2	1	p2	(AT)8	16	70	85
Cluster-80973.3	1	p2	(AT)8	16	70	85
Cluster-80973.4	1	p2	(AT)8	16	70	85
Cluster-81005.1	2	p2	(GT)8	16	794	809
Cluster-81005.2	1	p2	(GT)8	16	1900	1915
Cluster-81005.3	1	p2	(GT)8	16	735	750
Cluster-81048.10	1	c	(AC)6agaagaagaacataaatctcttgtaaaggaatctgaatctgtatgtaaacatatacactatatac(AT)6(AG)8	105	1	105
Cluster-81048.4	1	c	(AC)6agaagaagaacataaatctcttgtaaaggaatctgaatctgtatgtaaacatatacactatatac(AT)6(AG)8	105	1	105
Cluster-81048.5	1	c	(AC)6agaagaagaacataaatctcttgtaaaggaatctgaatctgtatgtaaacatatacactatatac(AT)6(AG)8	105	1	105
Cluster-81048.7	1	c	(AC)6agaagaagaacataaatctcttgtaaaggaatctgaatctgtatgtaaacatatacactatatac(AT)6(AG)8	105	1	105
Cluster-81048.9	1	c	(AC)6agaagaagaacataaatctcttgtaaaggaatctgaatctgtatgtaaacatatacactatatac(AT)6(AG)8	105	1	105
Cluster-81052.0	2	p2	(AT)8	16	629	644
Cluster-81116.0	2	p2	(AG)8	16	1168	1183
Cluster-81131.0	1	p3	(TCT)8	24	1194	1217
Cluster-81243.1	1	p3	(AGC)8	24	780	803
Cluster-81243.3	2	p3	(AGC)8	24	917	940
Cluster-81243.4	2	p3	(AGC)8	24	997	1020
Cluster-81281.0	1	p2	(TA)8	16	1	16
Cluster-81365.1	1	p2	(TC)8	16	443	458
Cluster-81365.2	1	p2	(TC)8	16	443	458
Cluster-81374.0	1	p3	(AGT)8	24	888	911
Cluster-81375.0	1	p3	(ATA)8	24	438	461
Cluster-81398.0	1	c	(AG)8aaatagagaa(AG)6	38	53	90
Cluster-81446.0	1	p3	(TGA)8	24	1022	1045
Cluster-81460.0	2	p2	(AG)8	16	2064	2079
Cluster-81472.1	1	c	(A)11tgaaaatacaaaatcgatccggaattacatgaaagtcaaacctta(AT)8	72	44	115
Cluster-81489.1	1	p2	(TA)8	16	60	75
Cluster-81489.2	1	p2	(TA)8	16	60	75
Cluster-81497.1	1	c	(AAG)5caacattcatgtccttattatataaaattattatttatataatatatatctctctacgtaaatatatttaaatatgcatggtttt(AG)8	116	1733	1848
Cluster-81518.1	2	p2	(TA)8	16	1715	1730
Cluster-81542.0	1	p2	(TA)8	16	843	858
Cluster-81563.0	1	p2	(TC)8	16	682	697
Cluster-81652.0	1	c	(TA)8gagat(AG)9	39	727	765
Cluster-81774.0	2	c	(TA)7tg(TA)8	32	798	829
Cluster-81828.0	2	p2	(AG)8	16	442	457
Cluster-81830.0	1	p2	(AT)8	16	788	803
Cluster-81892.0	2	c	(TGA)8(GGA)6	42	367	408
Cluster-81892.2	2	p2	(TC)8	16	360	375
Cluster-81892.2	3	c	(TGA)8(GGA)6	42	486	527
Cluster-81892.7	2	c	(TGA)8(GGA)6	42	367	408
Cluster-81895.4	1	p2	(GT)8	16	2867	2882
Cluster-81906.0	1	p2	(CT)8	16	63	78
Cluster-81912.0	1	c	(TC)8(AC)6	28	87	114
Cluster-81925.0	1	p4	(CCCT)8	32	967	998
Cluster-81978.0	1	p2	(GT)8	16	1144	1159
Cluster-81978.1	1	p2	(GT)8	16	1318	1333
Cluster-81978.13	1	p2	(GT)8	16	1318	1333
Cluster-81978.14	1	p2	(GT)8	16	1318	1333
Cluster-81978.15	1	p2	(GT)8	16	1318	1333
Cluster-81998.0	2	p2	(TA)8	16	501	516
Cluster-81998.13	2	p2	(TA)8	16	3322	3337
Cluster-81998.3	2	p2	(TA)8	16	3558	3573
Cluster-81998.4	2	p2	(TA)8	16	3534	3549
Cluster-81998.5	2	p2	(TA)8	16	3400	3415
Cluster-81998.6	2	p2	(TA)8	16	3534	3549
Cluster-81998.9	2	p2	(TA)8	16	3432	3447
Cluster-82021.0	3	p3	(AGT)8	24	956	979
Cluster-82044.2	2	p3	(GCA)8	24	4462	4485
Cluster-82044.3	2	p3	(GCA)8	24	4490	4513
Cluster-82059.0	3	p2	(AT)8	16	1059	1074
Cluster-82092.1	2	c	(CT)7ccctgtctctctc(TA)8	43	2964	3006
Cluster-82157.0	1	c	(AC)8gcacacactactacagttgcaattgctttcgatctttctc(TAGA)5	76	1	76
Cluster-82219.0	1	p3	(GAG)8	24	395	418
Cluster-82234.0	1	p2	(AC)8	16	742	757
Cluster-82374.0	1	p3	(CAC)8	24	61	84
Cluster-82527.0	2	c	(TAC)5attgtagcaactgtagaagtagttatatatgagtatatatcaca(TC)8	75	2369	2443
Cluster-82531.0	2	p3	(ATT)8	24	5268	5291
Cluster-82531.1	2	p3	(ATT)8	24	5252	5275
Cluster-82531.2	2	p3	(ATT)8	24	3965	3988
Cluster-82531.4	2	p3	(ATT)8	24	4811	4834
Cluster-82531.5	2	p3	(ATT)8	24	3844	3867
Cluster-82534.5	1	p2	(CT)8	16	317	332
Cluster-82569.0	1	p2	(AT)8	16	141	156
Cluster-82588.0	1	p3	(CCT)8	24	2084	2107
Cluster-82588.3	1	p3	(CCT)8	24	2133	2156
Cluster-82650.3	2	p2	(AC)8	16	576	591
Cluster-82770.0	1	p2	(AG)8	16	1592	1607
Cluster-82772.0	1	p2	(GA)8	16	43	58
Cluster-82772.1	1	p2	(GA)8	16	43	58
Cluster-82818.7	2	c	(AT)6(AG)8	28	1194	1221
Cluster-82826.0	1	p2	(GA)8	16	812	827
Cluster-82878.3	1	p2	(TA)8	16	1109	1124
Cluster-82878.4	1	p2	(TA)8	16	1138	1153
Cluster-82880.0	1	p2	(AG)8	16	4327	4342
Cluster-82902.0	1	p3	(TCT)8	24	320	343
Cluster-82920.2	1	p2	(TC)8	16	1692	1707
Cluster-82958.0	1	p3	(TAT)8	24	1365	1388
Cluster-83032.0	1	c	(AT)8taaaaaaacttaaacacacttcaaacctctatt(TA)6	61	1782	1842
Cluster-83086.0	2	p2	(AT)8	16	903	918
Cluster-83106.0	1	p3	(ATA)8	24	1	24
Cluster-83129.1	1	p3	(CCA)8	24	1165	1188
Cluster-83132.0	1	p2	(TA)8	16	740	755
Cluster-83153.0	1	p2	(TC)8	16	120	135
Cluster-83183.0	1	p3	(CAT)8	24	485	508
Cluster-83183.1	1	p3	(CAT)8	24	485	508
Cluster-83256.0	1	p3	(TAT)8	24	388	411
Cluster-83266.0	1	p2	(TC)8	16	383	398
Cluster-83272.0	1	p2	(CT)8	16	99	114
Cluster-83348.1	3	p3	(GAT)8	24	846	869
Cluster-83362.0	3	p2	(CT)8	16	3156	3171
Cluster-83362.1	3	p2	(CT)8	16	5563	5578
Cluster-83362.2	3	p2	(CT)8	16	7020	7035
Cluster-83362.3	3	p2	(CT)8	16	2020	2035
Cluster-83362.4	3	p2	(CT)8	16	3063	3078
Cluster-83370.1	3	p3	(CTA)8	24	1886	1909
Cluster-83370.2	3	p3	(CTA)8	24	1666	1689
Cluster-83370.3	3	p3	(CTA)8	24	2005	2028
Cluster-83370.4	3	p3	(CTA)8	24	1884	1907
Cluster-83371.0	1	c	(TA)8tgtgtgtg(TA)7	38	970	1007
Cluster-83412.0	1	c	(TA)8(GA)7	30	89	118
Cluster-83416.0	1	p2	(AG)8	16	357	372
Cluster-83441.0	1	c	(AT)7(AG)8	30	327	356
Cluster-83446.0	2	p2	(CT)8	16	318	333
Cluster-83461.0	1	c	(TC)8(TA)8	32	407	438
Cluster-83489.3	1	p2	(TC)8	16	129	144
Cluster-83505.0	3	p2	(AT)8	16	689	704
Cluster-83571.3	1	p2	(AT)8	16	1275	1290
Cluster-83578.1	1	p3	(ATG)8	24	3601	3624
Cluster-83593.1	2	p2	(TA)8	16	2775	2790
Cluster-83627.0	1	p2	(AG)8	16	387	402
Cluster-83665.1	1	p3	(TTA)8	24	3502	3525
Cluster-83665.4	1	p3	(TTA)8	24	3556	3579
Cluster-83665.5	1	p3	(TTA)8	24	2504	2527
Cluster-83665.7	1	p3	(TTA)8	24	3826	3849
Cluster-83670.0	1	p2	(GA)8	16	2484	2499
Cluster-83678.0	1	p3	(GAA)8	24	3393	3416
Cluster-83681.0	1	c	(T)11gcattaagtttttatt(TC)8	43	1	43
Cluster-83710.1	1	p2	(TA)8	16	523	538
Cluster-83710.2	1	p2	(TA)8	16	523	538
Cluster-83710.5	1	p2	(TA)8	16	523	538
Cluster-83710.6	1	p2	(TA)8	16	523	538
Cluster-83746.3	1	p3	(TCT)8	24	73	96
Cluster-83746.4	1	p3	(TCT)8	24	73	96
Cluster-83746.7	1	p3	(TCT)8	24	73	96
Cluster-83756.0	1	p2	(TC)8	16	72	87
Cluster-83781.1	1	p3	(ATT)8	24	58	81
Cluster-83781.2	1	p3	(TCT)8	24	786	809
Cluster-83787.0	1	p3	(GTA)8	24	1155	1178
Cluster-83791.5	2	p3	(ATG)8	24	5557	5580
Cluster-83791.6	1	p3	(ATG)8	24	601	624
Cluster-83805.0	1	c	(AAT)8aaataatactccctccgttccaatacaagaccatcgacagatc(CAA)5gcaaccagttaaactgggtatatctatcattccatatgtctatcaaagaaccatcaatttca(TC)7(TA)7	172	381	552
Cluster-83815.0	1	p2	(GA)8	16	550	565
Cluster-83830.1	1	p2	(AT)8	16	670	685
Cluster-83854.0	1	p2	(AT)8	16	544	559
Cluster-83875.0	3	p2	(AT)8	16	1118	1133
Cluster-83900.2	1	p2	(AT)8	16	102	117
Cluster-83900.5	1	p2	(AT)8	16	102	117
Cluster-83900.6	1	p2	(AT)8	16	102	117
Cluster-83900.7	1	p2	(AT)8	16	102	117
Cluster-83912.0	1	p3	(TAC)8	24	1475	1498
Cluster-83983.0	2	p2	(AG)8	16	595	610
Cluster-84005.0	1	p3	(CTC)8	24	691	714
Cluster-84083.2	1	p2	(AG)8	16	10	25
Cluster-84083.3	1	p2	(AG)8	16	10	25
Cluster-84101.0	2	p2	(TC)8	16	627	642
Cluster-84157.0	2	c	(AC)8agagagggttgaggagcg(GA)7	48	1750	1797
Cluster-84171.4	1	p2	(GT)8	16	10	25
Cluster-84193.0	1	p3	(TAG)8	24	187	210
Cluster-84216.0	1	p3	(TAA)8	24	1	24
Cluster-84222.1	1	p2	(CT)8	16	1452	1467
Cluster-84232.3	1	p3	(CTC)8	24	1	24
Cluster-84232.4	1	p3	(CTC)8	24	1	24
Cluster-84246.1	1	c	(CT)6cagacacac(GT)8	37	119	155
Cluster-84255.0	1	p3	(CTT)8	24	275	298
Cluster-84280.1	1	p2	(TA)8	16	64	79
Cluster-84287.1	1	c	(ATA)7aagtttagtaggaagtggaatcataaagcaagcaagtaagaaagaagcaaataaaacaaaccaaattggtgacaaca(CAT)8	122	229	350
Cluster-84303.1	1	p2	(TA)8	16	885	900
Cluster-84315.1	1	p2	(AG)8	16	23	38
Cluster-84317.0	1	p2	(GA)8	16	617	632
Cluster-84327.0	1	c	(A)10cacgacac(CT)8	34	140	173
Cluster-84327.1	1	c	(A)10cacgacac(CT)8	34	140	173
Cluster-84349.0	1	p2	(GT)8	16	3361	3376
Cluster-84409.0	2	p2	(TA)8	16	1141	1156
Cluster-84463.3	1	p2	(TA)8	16	622	637
Cluster-84463.4	1	p2	(TA)8	16	939	954
Cluster-84463.5	1	p2	(TA)8	16	1015	1030
Cluster-84463.6	1	p2	(TA)8	16	674	689
Cluster-84463.7	1	p2	(TA)8	16	674	689
Cluster-84501.0	1	p2	(AT)8	16	1698	1713
Cluster-84542.3	1	p2	(TG)8	16	1229	1244
Cluster-84542.4	1	p2	(TG)8	16	1071	1086
Cluster-84545.5	1	p2	(AC)8	16	687	702
Cluster-84617.3	1	p3	(TAT)8	24	2170	2193
Cluster-84638.0	1	p3	(CTT)8	24	340	363
Cluster-84672.0	1	p3	(GGA)8	24	1775	1798
Cluster-84679.0	1	p3	(CTT)8	24	229	252
Cluster-84710.0	1	p2	(AG)8	16	156	171
Cluster-84737.1	2	p2	(TA)8	16	1524	1539
Cluster-84737.3	2	p2	(TA)8	16	1700	1715
Cluster-84788.0	1	p3	(TCA)8	24	105	128
Cluster-84788.3	1	p3	(TCA)8	24	105	128
Cluster-84800.4	2	p2	(AG)8	16	2167	2182
Cluster-84813.8	1	p3	(TTC)8	24	166	189
Cluster-84832.0	1	p2	(AT)8	16	1184	1199
Cluster-84917.0	1	p2	(TA)8	16	455	470
Cluster-84943.0	1	p2	(AG)8	16	1988	2003
Cluster-84952.0	1	p2	(TA)8	16	295	310
Cluster-85047.2	2	p3	(ATT)8	24	2654	2677
Cluster-85047.3	2	p3	(ATT)8	24	3663	3686
Cluster-85092.0	2	p3	(TAA)8	24	1968	1991
Cluster-85143.1	1	p3	(CTT)8	24	97	120
Cluster-85160.0	2	p2	(AT)8	16	202	217
Cluster-85168.0	1	p2	(TA)8	16	373	388
Cluster-85192.0	1	c	(TA)7(GA)8	30	1226	1255
Cluster-85231.0	1	p2	(GT)8	16	301	316
Cluster-85236.2	1	p2	(TA)8	16	94	109
Cluster-85236.4	1	p2	(TA)8	16	94	109
Cluster-85248.12	1	p3	(TTC)8	24	673	696
Cluster-85248.2	1	p3	(TTC)8	24	1754	1777
Cluster-85300.0	1	p2	(TC)8	16	80	95
Cluster-85305.0	1	p2	(TA)8	16	1894	1909
Cluster-85371.0	1	c	(AT)8(AG)7	30	71	100
Cluster-85390.0	1	p2	(AG)8	16	379	394
Cluster-85408.0	2	p2	(CT)8	16	657	672
Cluster-85428.2	2	p3	(ATT)8	24	341	364
Cluster-85428.4	1	p3	(ATT)8	24	364	387
Cluster-85428.5	1	p3	(ATT)8	24	498	521
Cluster-85428.6	1	p3	(ATT)8	24	498	521
Cluster-85428.7	1	p3	(ATT)8	24	498	521
Cluster-85456.1	1	p2	(AT)8	16	586	601
Cluster-85456.5	1	p2	(AT)8	16	2550	2565
Cluster-85456.6	1	p2	(AT)8	16	807	822
Cluster-85458.1	2	p2	(AT)8	16	572	587
Cluster-85549.2	1	p2	(AC)8	16	1408	1423
Cluster-85582.0	1	p2	(CT)8	16	4	19
Cluster-85608.0	1	p2	(AG)8	16	336	351
Cluster-85624.0	1	p2	(GT)8	16	1063	1078
Cluster-85649.0	1	c	(AATGA)5gcttg(TA)8	46	886	931
Cluster-85668.3	3	p2	(AT)8	16	820	835
Cluster-85671.0	1	p2	(AG)8	16	718	733
Cluster-85680.0	1	p2	(AG)8	16	281	296
Cluster-85680.2	1	p2	(AG)8	16	609	624
Cluster-85680.3	1	p2	(AG)8	16	284	299
Cluster-85711.0	1	c	(A)10tcctttttggtaaaagggaagagctcaaagttc(AG)8	59	936	994
Cluster-85732.0	2	p2	(TA)8	16	687	702
Cluster-85797.2	1	c	(TG)6tatagagaaatgtgaatctgggtttacactaaaagggagttaaatgaatagatatttaa(AG)8	87	2116	2202
Cluster-85818.47	1	p2	(AG)8	16	402	417
Cluster-85825.0	1	c	(AT)8acatacacacg(GT)6	39	413	451
Cluster-85825.1	1	p2	(AT)8	16	413	428
Cluster-85846.0	1	c	(TG)8gg(GA)7	32	945	976
Cluster-85853.1	1	p2	(AT)8	16	382	397
Cluster-85854.0	1	p3	(TTC)8	24	1475	1498
Cluster-85854.1	1	p3	(TTC)8	24	1796	1819
Cluster-85854.2	1	p3	(TTC)8	24	1728	1751
Cluster-85854.3	1	p3	(TTC)8	24	1779	1802
Cluster-85859.1	1	p2	(TA)8	16	2022	2037
Cluster-85859.2	1	p2	(TA)8	16	1636	1651
Cluster-85859.4	1	p2	(TA)8	16	2242	2257
Cluster-85900.0	1	p2	(TA)8	16	634	649
Cluster-85908.0	1	p3	(CTG)8	24	290	313
Cluster-85916.2	3	p2	(GA)8	16	2189	2204
Cluster-85935.1	1	p2	(AG)8	16	93	108
Cluster-85956.0	1	p2	(TC)8	16	1691	1706
Cluster-85956.1	1	p2	(TC)8	16	1405	1420
Cluster-85956.2	1	p2	(TC)8	16	1647	1662
Cluster-85956.3	1	p2	(TC)8	16	1600	1615
Cluster-85956.4	1	p2	(TC)8	16	1496	1511
Cluster-85965.1	1	p3	(TAT)8	24	1369	1392
Cluster-85965.2	1	p3	(TAT)8	24	1461	1484
Cluster-85965.3	1	p3	(TAT)8	24	1370	1393
Cluster-85965.8	2	p3	(TAT)8	24	1683	1706
Cluster-85978.0	1	p2	(TG)8	16	218	233
Cluster-86010.1	1	p2	(AG)8	16	1733	1748
Cluster-86016.0	2	p3	(TAA)8	24	6024	6047
Cluster-86016.1	2	p3	(TAA)8	24	5279	5302
Cluster-86016.2	1	p3	(TAA)8	24	2244	2267
Cluster-86016.3	1	p3	(TAA)8	24	1301	1324
Cluster-86016.4	1	p3	(TAA)8	24	2461	2484
Cluster-86016.5	1	p3	(TAA)8	24	2554	2577
Cluster-86016.6	2	p3	(TAA)8	24	6117	6140
Cluster-86016.7	1	p3	(TAA)8	24	2440	2463
Cluster-86030.0	2	p2	(GA)8	16	1067	1082
Cluster-86104.0	1	p2	(AT)8	16	102	117
Cluster-86121.0	1	p2	(AG)8	16	3	18
Cluster-86146.3	2	p2	(TC)8	16	137	152
Cluster-86151.4	1	p2	(TC)8	16	97	112
Cluster-86249.0	2	p2	(TC)8	16	2136	2151
Cluster-86249.2	2	p2	(TC)8	16	3852	3867
Cluster-86249.3	3	p2	(TC)8	16	3437	3452
Cluster-86249.5	2	p2	(TC)8	16	2446	2461
Cluster-86249.7	2	p2	(TC)8	16	1959	1974
Cluster-86249.8	2	p2	(TC)8	16	234	249
Cluster-86261.2	1	p2	(TA)8	16	235	250
Cluster-86261.3	1	p2	(TA)8	16	235	250
Cluster-86261.5	1	p2	(TA)8	16	235	250
Cluster-86364.0	1	p2	(CT)8	16	2798	2813
Cluster-86364.1	1	p2	(CT)8	16	1943	1958
Cluster-86364.4	2	p2	(CT)8	16	3080	3095
Cluster-86364.5	2	p2	(CT)8	16	2130	2145
Cluster-86448.0	1	p2	(TG)8	16	206	221
Cluster-86490.1	1	p3	(ATT)8	24	1375	1398
Cluster-86502.10	1	p2	(AT)8	16	433	448
Cluster-86502.4	1	p2	(AT)8	16	433	448
Cluster-86502.5	1	p2	(AT)8	16	433	448
Cluster-86502.6	1	p2	(AT)8	16	433	448
Cluster-86502.7	1	p2	(AT)8	16	433	448
Cluster-86502.8	1	p2	(AT)8	16	433	448
Cluster-86502.9	1	p2	(AT)8	16	433	448
Cluster-86541.2	1	p2	(AT)8	16	118	133
Cluster-86569.1	1	p2	(TA)8	16	63	78
Cluster-86569.2	1	p2	(TA)8	16	63	78
Cluster-86622.0	1	p3	(TAT)8	24	820	843
Cluster-86628.2	1	p2	(AT)8	16	64	79
Cluster-86628.4	1	p2	(AT)8	16	64	79
Cluster-86628.5	1	p2	(AT)8	16	64	79
Cluster-86652.1	1	p2	(AC)8	16	1041	1056
Cluster-86664.0	1	p2	(TA)8	16	786	801
Cluster-86710.0	1	c	(GT)8(AT)8	32	101	132
Cluster-86723.0	1	p3	(ATA)8	24	1	24
Cluster-86725.0	1	p3	(TAT)8	24	394	417
Cluster-86766.7	1	p2	(GT)8	16	379	394
Cluster-86828.0	1	p2	(TC)8	16	78	93
Cluster-86828.1	1	p2	(TC)8	16	78	93
Cluster-86834.0	1	p2	(CT)8	16	12	27
Cluster-86834.0	2	p2	(GA)8	16	176	191
Cluster-86839.0	1	p2	(AT)8	16	97	112
Cluster-86839.1	1	p2	(AT)8	16	97	112
Cluster-86839.2	1	p2	(AT)8	16	97	112
Cluster-86861.5	2	p6	(GCTCCA)8	48	850	897
Cluster-86887.4	1	p2	(TA)8	16	4470	4485
Cluster-86887.5	1	p2	(TA)8	16	4489	4504
Cluster-86887.6	1	p2	(TA)8	16	4690	4705
Cluster-86887.7	1	p2	(TA)8	16	2904	2919
Cluster-86887.8	1	p2	(TA)8	16	4357	4372
Cluster-86887.9	1	p2	(TA)8	16	4444	4459
Cluster-86914.2	1	p2	(TA)8	16	1135	1150
Cluster-86979.0	1	p3	(AAG)8	24	221	244
Cluster-86985.2	1	c	(TA)8(GA)6	28	762	789
Cluster-86985.5	1	c	(TA)8(GA)6	28	761	788
Cluster-86985.6	1	c	(TA)8(GA)6	28	760	787
Cluster-86985.8	1	c	(TA)8(GA)6	28	760	787
Cluster-86985.9	1	c	(TA)8(GA)6	28	760	787
Cluster-87015.1	1	p2	(AC)8	16	2225	2240
Cluster-87015.2	1	p2	(AC)8	16	3445	3460
Cluster-87015.3	1	p2	(AC)8	16	3202	3217
Cluster-87015.4	2	c	(T)10ctcttcccattttattgtgtcttatctttttttaataggcattgtatcttatcctatcttataaaatacatatacatgtgtgtat(AC)8	111	201	311
Cluster-87015.5	1	p2	(AC)8	16	2343	2358
Cluster-87015.6	2	c	(T)10ctcttcccattttattgtgtcttatctttttttaataggcattgtatcttatcctatcttataaaatacatatacatgtgtgtat(AC)8	111	1134	1244
Cluster-87015.7	1	p2	(AC)8	16	2624	2639
Cluster-87024.0	1	p2	(TA)8	16	684	699
Cluster-87042.5	2	p2	(AT)8	16	625	640
Cluster-87054.0	1	p2	(GA)8	16	1293	1308
Cluster-87055.1	1	p2	(TA)8	16	1379	1394
Cluster-87055.2	1	p2	(TA)8	16	1300	1315
Cluster-87055.3	1	p2	(TA)8	16	1259	1274
Cluster-87055.4	1	p2	(TA)8	16	2615	2630
Cluster-87055.7	1	p2	(TA)8	16	2814	2829
Cluster-87089.0	2	p2	(TC)8	16	2186	2201
Cluster-87093.0	1	p2	(GA)8	16	634	649
Cluster-87093.1	1	p2	(GA)8	16	634	649
Cluster-87093.2	1	p2	(GA)8	16	634	649
Cluster-87093.3	1	p2	(GA)8	16	634	649
Cluster-87093.4	1	p2	(GA)8	16	634	649
Cluster-87098.4	1	c	(AAT)8aac(AAT)5	42	1	42
Cluster-87112.0	1	c	(TA)8(GA)7	30	1014	1043
Cluster-87112.2	1	c	(TA)8(GA)7	30	1155	1184
Cluster-87141.0	1	p2	(TA)8	16	1272	1287
Cluster-87163.0	2	c	(TAG)5gtgttgagagttgatggattagtttcatccatttctaattttaagtttagtttagttttcttgattattatttccctcta(TC)7(TA)8(TG)6	137	203	339
Cluster-87163.1	2	c	(TAG)5gtgttgagagttgatggattagtttcatccatttctaattttaagtttagtttagttttcttgattattatttccctcta(TC)7(TA)8(TG)6	137	203	339
Cluster-87163.2	2	c	(TAG)5gtgttgagagttgatggattagtttcatccatttctaattttaagtttagtttagttttcttgattattatttccctcta(TC)7(TA)8(TG)6	137	203	339
Cluster-87163.3	2	c	(TAG)5gtgttgagagttgatggattagtttcatccatttctaattttaagtttagtttagttttcttgattattatttccctcta(TC)7(TA)8(TG)6	137	203	339
Cluster-87163.4	2	c	(TAG)5gtgttgagagttgatggattagtttcatccatttctaattttaagtttagtttagttttcttgattattatttccctcta(TC)7(TA)8(TG)6	137	203	339
Cluster-87165.0	1	p3	(GAA)8	24	402	425
Cluster-87165.10	1	p3	(GAA)8	24	788	811
Cluster-87165.8	1	p3	(GAA)8	24	599	622
Cluster-87182.0	1	p2	(AT)8	16	3636	3651
Cluster-87182.1	1	p2	(AT)8	16	3298	3313
Cluster-87182.2	1	p2	(AT)8	16	3344	3359
Cluster-87182.3	1	p2	(AT)8	16	3460	3475
Cluster-87182.4	1	p2	(AT)8	16	3518	3533
Cluster-87182.5	1	p2	(AT)8	16	3343	3358
Cluster-87182.6	1	p2	(TA)8	16	187	202
Cluster-87196.0	1	p3	(TTA)8	24	1154	1177
Cluster-87202.0	1	c	(CAC)5ctttcttatcta(TC)8ccctctcagatttctaatcatcatgaatgagtaa(TC)7	91	323	413
Cluster-87222.0	1	p2	(AG)8	16	27	42
Cluster-87250.1	1	p2	(TA)8	16	67	82
Cluster-87274.0	1	p2	(TC)8	16	59	74
Cluster-87275.13	1	p2	(AC)8	16	3231	3246
Cluster-87275.4	1	p2	(AC)8	16	1099	1114
Cluster-87275.6	1	p2	(AC)8	16	1098	1113
Cluster-87318.2	1	p2	(TC)8	16	218	233
Cluster-87328.0	1	p2	(TA)8	16	44	59
Cluster-87366.0	2	p3	(CAA)8	24	3038	3061
Cluster-87366.1	2	p3	(CAA)8	24	3038	3061
Cluster-87366.2	2	p3	(CAA)8	24	3038	3061
Cluster-87366.3	2	p3	(CAA)8	24	3038	3061
Cluster-87366.4	2	p3	(CAA)8	24	3038	3061
Cluster-87366.5	2	p3	(CAA)8	24	3038	3061
Cluster-87393.1	2	p6	(CTGCTT)8	48	567	614
Cluster-87393.4	1	p6	(CTGCTT)8	48	521	568
Cluster-87403.0	1	p2	(TA)8	16	1840	1855
Cluster-87431.0	1	p6	(TGCTGA)8	48	470	517
Cluster-87453.1	3	p2	(AT)8	16	1579	1594
Cluster-87453.5	3	p2	(AT)8	16	1755	1770
Cluster-87466.5	1	p2	(GT)8	16	706	721
Cluster-87466.6	1	p2	(GT)8	16	706	721
Cluster-87486.0	2	p2	(TC)8	16	1891	1906
Cluster-87490.0	3	c	(CTG)5ctttatttctattaataattcagcagcattctccttaccagtagtacccttaattatatattgctct(TGC)8	106	363	468
Cluster-87490.1	3	c	(CTG)8cttctttatttctattaataattcagcagcattctccttaccagtagtacccttaattatatattgctct(TGC)8	118	363	480
Cluster-87499.0	1	c	(ATT)5tttttgctacaa(TAT)8	51	592	642
Cluster-87515.0	1	c	(TA)6tgtacatatgtactcaactcagtatttgacagt(TA)8	61	3737	3797
Cluster-87515.3	1	c	(TA)6tgtacatatgtactcaactcagtatttgacagt(TA)8	61	3647	3707
Cluster-87515.4	1	c	(TA)6tgtacatatgtactcaactcagtatttgacagt(TA)8	61	3610	3670
Cluster-87515.6	1	c	(TA)6tgtacatatgtactcaactcagtatttgacagt(TA)8	61	3609	3669
Cluster-87515.7	1	c	(TA)6tgtacatatgtactcaactcagtatttgacagt(TA)8	61	3720	3780
Cluster-87515.9	1	c	(TA)6tgtacatatgtactcaactcagtatttgacagt(TA)8	61	3644	3704
Cluster-87524.0	1	c	(TA)8(CA)8	32	60	91
Cluster-87584.0	1	p2	(CA)8	16	139	154
Cluster-87585.0	1	p3	(TGA)8	24	2429	2452
Cluster-87585.1	1	p3	(TGA)8	24	3064	3087
Cluster-87585.2	1	p3	(TGA)8	24	2360	2383
Cluster-87599.2	2	c	(CT)8ccc(TA)6tcc(GT)7	48	290	337
Cluster-87603.5	1	p2	(AG)8	16	393	408
Cluster-87627.0	1	p2	(AT)8	16	1	16
Cluster-87627.2	1	p2	(AT)8	16	1	16
Cluster-87723.2	2	p3	(CTG)8	24	1103	1126
Cluster-87723.2	3	p2	(AT)8	16	3848	3863
Cluster-87748.10	1	c	(CTG)6t(TGC)8	43	3269	3311
Cluster-87748.12	1	c	(CTG)6t(TGC)8	43	3413	3455
Cluster-87748.16	1	c	(CTG)6t(TGC)8	43	2097	2139
Cluster-87751.2	1	p2	(CA)8	16	1	16
Cluster-87789.3	1	p3	(AGC)8	24	922	945
Cluster-87789.4	1	p3	(AGC)8	24	922	945
Cluster-87789.6	1	p3	(AGC)8	24	922	945
Cluster-87789.7	1	p3	(AGC)8	24	922	945
Cluster-87801.1	1	p2	(TA)8	16	36	51
Cluster-87845.0	1	c	(AAC)7(AAT)8	45	82	126
Cluster-87858.0	3	p2	(GA)8	16	3451	3466
Cluster-87858.2	3	p2	(GA)8	16	3447	3462
Cluster-87858.3	1	p2	(GA)8	16	1802	1817
Cluster-87858.4	3	p2	(GA)8	16	3707	3722
Cluster-87858.5	1	p2	(GA)8	16	2476	2491
Cluster-87944.1	1	p2	(AG)8	16	164	179
Cluster-87957.0	2	p2	(TC)8	16	1344	1359
Cluster-87990.4	1	p2	(AT)8	16	3819	3834
Cluster-88008.0	2	p2	(GT)8	16	1154	1169
Cluster-88038.2	1	c	(TA)8tgcg(CA)6	32	591	622
Cluster-88043.0	3	p3	(AAT)8	24	1763	1786
Cluster-88043.0	4	p2	(TA)8	16	2038	2053
Cluster-88043.10	3	p3	(AAT)8	24	1749	1772
Cluster-88043.10	4	p2	(TA)8	16	2020	2035
Cluster-88043.2	3	p3	(AAT)8	24	1543	1566
Cluster-88043.2	4	p2	(TA)8	16	1814	1829
Cluster-88043.3	3	p3	(AAT)8	24	1543	1566
Cluster-88043.3	4	p2	(TA)8	16	1818	1833
Cluster-88043.6	3	p3	(AAT)8	24	1543	1566
Cluster-88043.6	4	p2	(TA)8	16	1814	1829
Cluster-88043.7	3	p3	(AAT)8	24	1543	1566
Cluster-88057.14	1	p2	(AT)8	16	207	222
Cluster-88124.1	2	p2	(AT)8	16	644	659
Cluster-88125.33	2	p2	(TC)8	16	2667	2682
Cluster-88147.0	1	p2	(AT)8	16	58	73
Cluster-88154.12	1	c	(TG)8cttacacaagttttgtcattgactgattattttattttagaaaaagatgctggaagttttttctttg(A)10	93	1511	1603
Cluster-88154.4	1	p2	(TG)8	16	1255	1270
Cluster-88154.8	1	p2	(TG)8	16	1920	1935
Cluster-88157.0	2	p2	(TA)8	16	561	576
Cluster-88159.2	1	p2	(TA)8	16	703	718
Cluster-88176.9	1	p3	(TTA)8	24	9	32
Cluster-88206.0	1	p3	(AAG)8	24	1	24
Cluster-88230.10	2	p2	(AG)8	16	708	723
Cluster-88232.0	1	p3	(CTT)8	24	225	248
Cluster-88267.0	1	p2	(TC)8	16	44	59
Cluster-88267.1	1	p2	(TC)8	16	44	59
Cluster-88318.0	1	p2	(AC)8	16	1	16
Cluster-88393.0	1	p2	(CT)8	16	67	82
Cluster-88397.2	1	c	(AT)8(A)10	26	38	63
Cluster-88438.13	1	p2	(TA)8	16	149	164
Cluster-88444.2	1	p2	(AG)8	16	455	470
Cluster-88475.1	1	p2	(TC)8	16	2769	2784
Cluster-88475.3	1	p2	(TC)8	16	2803	2818
Cluster-88475.4	1	p2	(TC)8	16	1944	1959
Cluster-88475.5	1	p2	(TC)8	16	1751	1766
Cluster-88475.6	1	p2	(TC)8	16	1779	1794
Cluster-88475.8	1	p2	(TC)8	16	1776	1791
Cluster-88504.4	1	p2	(GA)8	16	3899	3914
Cluster-88504.5	1	p2	(GA)8	16	3902	3917
Cluster-88504.8	1	p2	(GA)8	16	3821	3836
Cluster-88520.0	1	p2	(GA)8	16	613	628
Cluster-8853.0	1	c	(A)10gagagcagatgggatatatag(TGTT)8	63	151	213
Cluster-88532.1	1	c	(TG)8(TA)8	32	719	750
Cluster-88539.1	1	p6	(CTTCCT)8	48	3017	3064
Cluster-88552.0	1	p2	(AT)8	16	3249	3264
Cluster-88570.0	1	p2	(TG)8	16	618	633
Cluster-88581.0	1	p2	(GA)8	16	1254	1269
Cluster-88598.0	2	p2	(TG)8	16	781	796
Cluster-88607.1	1	c	(TA)6(TG)8	28	33	60
Cluster-88607.2	1	c	(TA)6(TG)8	28	33	60
Cluster-88609.0	1	p2	(TA)8	16	732	747
Cluster-88609.3	1	p2	(TA)8	16	817	832
Cluster-88612.11	1	p2	(AG)8	16	1842	1857
Cluster-88612.4	1	p2	(AG)8	16	1829	1844
Cluster-88612.5	1	p2	(AG)8	16	1940	1955
Cluster-88612.6	1	p2	(AG)8	16	2172	2187
Cluster-88612.8	1	p2	(AG)8	16	1927	1942
Cluster-88612.9	1	p2	(AG)8	16	2159	2174
Cluster-88640.0	2	p3	(TGC)8	24	2005	2028
Cluster-88670.1	1	p2	(TG)8	16	2060	2075
Cluster-88730.0	1	p2	(AG)8	16	322	337
Cluster-88770.1	1	p2	(CT)8	16	35	50
Cluster-88770.3	1	p2	(CT)8	16	35	50
Cluster-88770.4	1	p2	(CT)8	16	35	50
Cluster-88770.5	1	p2	(CT)8	16	35	50
Cluster-88770.6	1	p2	(CT)8	16	35	50
Cluster-88772.0	1	p3	(AGT)8	24	154	177
Cluster-88772.2	1	p3	(AGT)8	24	154	177
Cluster-88772.7	1	p3	(AGT)8	24	154	177
Cluster-88772.8	1	p3	(AGT)8	24	154	177
Cluster-88773.2	1	c	(AT)8(AG)6	28	3064	3091
Cluster-88773.4	1	c	(AT)8(AG)6	28	3168	3195
Cluster-88845.0	1	p2	(AG)8	16	691	706
Cluster-88871.0	1	p2	(AG)8	16	1844	1859
Cluster-88876.1	1	p2	(TG)8	16	65	80
Cluster-88885.1	2	p3	(CAG)8	24	566	589
Cluster-88885.3	2	p3	(CAG)8	24	566	589
Cluster-88885.4	2	p3	(CAG)8	24	566	589
Cluster-88885.5	2	p3	(CAG)8	24	566	589
Cluster-88897.0	1	p2	(TC)8	16	596	611
Cluster-88946.1	1	p2	(TC)8	16	2298	2313
Cluster-88952.0	1	p2	(TA)8	16	1987	2002
Cluster-88952.1	1	p2	(TA)8	16	1987	2002
Cluster-88952.3	1	p2	(TA)8	16	1987	2002
Cluster-88952.4	1	p2	(TA)8	16	1987	2002
Cluster-88961.6	1	p2	(TA)8	16	621	636
Cluster-89049.2	1	p3	(TAA)8	24	551	574
Cluster-89096.0	1	p2	(TC)8	16	170	185
Cluster-89131.2	3	p2	(AG)8	16	1206	1221
Cluster-89132.0	1	p2	(AT)8	16	343	358
Cluster-89165.0	1	p2	(AT)8	16	4	19
Cluster-89191.0	1	p2	(TA)8	16	69	84
Cluster-89195.0	1	p2	(GA)8	16	55	70
Cluster-89214.1	1	p6	(CTTTCC)8	48	719	766
Cluster-89277.0	1	p2	(TA)8	16	2257	2272
Cluster-89299.7	1	p2	(CT)8	16	26	41
Cluster-89307.1	2	p3	(ATA)8	24	158	181
Cluster-89307.2	2	p3	(ATA)8	24	158	181
Cluster-89346.0	1	p3	(TAG)8	24	31	54
Cluster-89352.0	1	p3	(TTA)8	24	8	31
Cluster-89352.1	1	p3	(TTA)8	24	8	31
Cluster-89352.2	1	p3	(TTA)8	24	8	31
Cluster-89352.4	1	p3	(TTA)8	24	8	31
Cluster-89352.5	1	p3	(TTA)8	24	8	31
Cluster-89364.2	1	p2	(GA)8	16	1846	1861
Cluster-89377.0	1	p3	(TAC)8	24	882	905
Cluster-89385.0	1	p3	(CAT)8	24	228	251
Cluster-89385.1	1	p3	(CAT)8	24	228	251
Cluster-89385.3	1	p3	(CAT)8	24	228	251
Cluster-89385.5	1	p3	(CAT)8	24	228	251
Cluster-89385.6	1	p3	(CAT)8	24	228	251
Cluster-89385.9	1	p3	(CAT)8	24	228	251
Cluster-89397.8	1	p2	(CA)8	16	49	64
Cluster-89507.0	2	p2	(TA)8	16	151	166
Cluster-89531.1	1	p2	(AG)8	16	2474	2489
Cluster-89559.2	1	c	(TC)8(TA)6	28	185	212
Cluster-89617.0	1	p2	(AT)8	16	206	221
Cluster-89636.8	1	p2	(AT)8	16	1965	1980
Cluster-89651.10	1	p3	(AGC)8	24	400	423
Cluster-89651.2	1	p3	(AGC)8	24	400	423
Cluster-89651.3	1	p3	(AGC)8	24	400	423
Cluster-89651.4	1	p3	(AGC)8	24	400	423
Cluster-89651.5	1	p3	(AGC)8	24	400	423
Cluster-89651.6	1	p3	(AGC)8	24	400	423
Cluster-89651.7	1	p3	(AGC)8	24	400	423
Cluster-89651.8	1	p3	(AGC)8	24	400	423
Cluster-89651.9	1	p3	(AGC)8	24	400	423
Cluster-89661.0	1	p2	(CT)8	16	478	493
Cluster-89670.0	2	p2	(TA)8	16	1653	1668
Cluster-89695.8	1	p2	(CA)8	16	551	566
Cluster-89710.2	2	p2	(GA)8	16	2492	2507
Cluster-89710.3	2	p2	(GA)8	16	2569	2584
Cluster-89710.4	2	p2	(GA)8	16	2546	2561
Cluster-89733.0	1	p2	(AT)8	16	1014	1029
Cluster-89752.0	1	p2	(TC)8	16	67	82
Cluster-89767.10	1	p2	(AC)8	16	62	77
Cluster-89767.11	1	p2	(AC)8	16	62	77
Cluster-89767.4	1	p2	(AC)8	16	62	77
Cluster-89775.0	1	p3	(CAT)8	24	517	540
Cluster-89805.0	1	p2	(TA)8	16	69	84
Cluster-89839.0	1	p2	(TA)8	16	1	16
Cluster-89839.4	1	p2	(TA)8	16	1	16
Cluster-89866.4	1	c	(AG)7ac(AG)8	32	2733	2764
Cluster-89870.0	1	p2	(AG)8	16	35	50
Cluster-89872.0	1	p2	(AG)8	16	1380	1395
Cluster-89911.1	2	p4	(ACCT)8	32	1431	1462
Cluster-89914.0	1	p2	(TA)8	16	213	228
Cluster-89933.0	1	p2	(AT)8	16	14	29
Cluster-89933.1	1	p2	(AT)8	16	14	29
Cluster-89933.2	1	p2	(AT)8	16	14	29
Cluster-89933.3	1	p2	(AT)8	16	14	29
Cluster-89957.2	1	c	(AT)7(AG)8	30	56	85
Cluster-89972.0	1	c	(GT)9(AT)8	34	116	149
Cluster-89972.1	1	c	(GT)9(AT)8	34	116	149
Cluster-89972.2	1	c	(GT)9(AT)8	34	116	149
Cluster-89972.3	1	c	(GT)9(AT)8	34	116	149
Cluster-89972.4	1	c	(GT)9(AT)8	34	116	149
Cluster-89972.5	1	c	(GT)9(AT)8	34	116	149
Cluster-89972.6	1	c	(GT)9(AT)8	34	116	149
Cluster-89973.0	1	c	(TG)8ttttatttttattttttttat(TTG)5	52	216	267
Cluster-89973.1	1	c	(TG)8ttttatttttattttttttat(TTG)5	52	1147	1198
Cluster-89973.7	1	c	(TG)8ttttatttttattttttttat(TTG)5	52	1147	1198
Cluster-89973.8	1	c	(TG)8ttttatttttattttttttat(TTG)5	52	1147	1198
Cluster-90059.0	1	p3	(AGA)8	24	32	55
Cluster-90062.0	1	p3	(ATT)8	24	74	97
Cluster-90065.0	1	p2	(AT)8	16	866	881
Cluster-90079.0	1	p2	(AT)8	16	248	263
Cluster-90110.1	1	c	(CCA)7gcaccgccgctatcctccaccaatattttcccccatattacatatttaagtataatgtgacaaacacaacact(TC)8	110	7	116
Cluster-90111.2	1	p3	(AAT)8	24	3875	3898
Cluster-90111.4	1	p3	(AAT)8	24	3875	3898
Cluster-90167.1	1	p2	(AT)8	16	2466	2481
Cluster-90180.0	1	p2	(TA)8	16	221	236
Cluster-90180.0	2	p2	(CA)8	16	4697	4712
Cluster-90180.2	1	p2	(TA)8	16	221	236
Cluster-90180.4	1	p2	(TA)8	16	221	236
Cluster-90180.4	2	p2	(CA)8	16	5453	5468
Cluster-90180.8	1	p2	(TA)8	16	221	236
Cluster-90195.0	1	p2	(AG)8	16	1005	1020
Cluster-90253.0	1	c	(TCT)7tcaatttttc(CT)6atacatacatctgttgccggattcagaatcatctttgcataatagccttcatatgattgggcctcttcaaatcccagcagctaattaag(CT)8(AT)7	162	7	168
Cluster-90253.10	1	c	(TCT)7tcaatttttc(CT)6atacatacatctgttgccggattcagaatcatctttgcataatagccttcatatgattgggcctcttcaaatcccagcagctaattaag(CT)8(AT)7	162	7	168
Cluster-90253.12	1	c	(TCT)7tcaatttttc(CT)6atacatacatctgttgccggattcagaatcatctttgcataatagccttcatatgattgggcctcttcaaatcccagcagctaattaag(CT)8(AT)7	162	7	168
Cluster-90253.4	1	c	(TCT)7tcaatttttc(CT)6atacatacatctgttgccggattcagaatcatctttgcataatagccttcatatgattgggcctcttcaaatcccagcagctaattaag(CT)8(AT)7	162	7	168
Cluster-90253.7	1	c	(TCT)7tcaatttttc(CT)6atacatacatctgttgccggattcagaatcatctttgcataatagccttcatatgattgggcctcttcaaatcccagcagctaattaag(CT)8(AT)7	162	7	168
Cluster-90253.9	1	c	(TCT)7tcaatttttc(CT)6atacatacatctgttgccggattcagaatcatctttgcataatagccttcatatgattgggcctcttcaaatcccagcagctaattaag(CT)8(AT)7	162	7	168
Cluster-90284.0	1	p2	(TA)8	16	1	16
Cluster-90284.1	1	p2	(TA)8	16	1	16
Cluster-90382.0	1	p2	(CT)8	16	114	129
Cluster-90386.1	1	p2	(AG)8	16	1139	1154
Cluster-90386.2	1	p2	(AG)8	16	1139	1154
Cluster-90424.0	4	p3	(GAT)8	24	891	914
Cluster-90426.0	1	p2	(CT)8	16	2457	2472
Cluster-90517.1	1	p2	(CT)8	16	1160	1175
Cluster-90526.1	1	p2	(CT)8	16	459	474
Cluster-90526.3	1	p2	(CT)8	16	459	474
Cluster-90552.1	1	p2	(AC)8	16	549	564
Cluster-90552.5	2	p2	(AC)8	16	2170	2185
Cluster-90597.0	2	p2	(AT)8	16	638	653
Cluster-90648.2	1	p3	(AAT)8	24	1	24
Cluster-90648.3	1	p3	(AAT)8	24	1	24
Cluster-90658.0	2	p2	(AG)8	16	2991	3006
Cluster-90702.0	1	p2	(TA)8	16	228	243
Cluster-90702.0	2	c	(CT)8(AT)8	32	1632	1663
Cluster-90702.4	1	c	(CT)8(AT)8	32	1810	1841
Cluster-90812.5	1	p2	(CT)8	16	242	257
Cluster-90822.4	1	c	(TC)8gctctgtatcttcccataaagccatcgattcttttaaaatccaagatttaccatatttcaccccactccctcctgttatccttttctggaaccag(A)10	121	1201	1321
Cluster-90838.2	1	p2	(TA)8	16	1	16
Cluster-90851.0	2	p3	(ATT)8	24	893	916
Cluster-90860.0	1	p2	(AT)8	16	119	134
Cluster-90860.1	1	p2	(AT)8	16	119	134
Cluster-90860.2	1	p2	(AT)8	16	119	134
Cluster-90860.3	1	p2	(AT)8	16	119	134
Cluster-90860.4	1	p2	(AT)8	16	119	134
Cluster-90869.0	1	p3	(AGC)8	24	536	559
Cluster-90869.1	1	p3	(AGC)8	24	644	667
Cluster-90869.2	1	p3	(AGC)8	24	934	957
Cluster-90869.5	1	p3	(AGC)8	24	702	725
Cluster-90869.6	1	p3	(AGC)8	24	810	833
Cluster-90869.7	1	p3	(AGC)8	24	799	822
Cluster-90889.0	1	p2	(CA)8	16	367	382
Cluster-90919.0	1	p2	(TA)8	16	51	66
Cluster-90951.10	1	p3	(TGA)8	24	333	356
Cluster-90969.1	1	p3	(CTC)8	24	327	350
Cluster-90969.1	2	p3	(TCA)8	24	2608	2631
Cluster-90969.5	2	p3	(TCA)8	24	2593	2616
Cluster-91025.4	1	p3	(CCT)8	24	118	141
Cluster-91030.0	1	c	(TA)6ttaagatcgacttcactagatgaatac(TA)8	55	1504	1558
Cluster-91090.1	1	p2	(GA)8	16	3925	3940
Cluster-91090.11	2	p2	(GA)8	16	311	326
Cluster-91092.0	1	p3	(ATT)8	24	1	24
Cluster-91109.0	1	p2	(AT)8	16	1981	1996
Cluster-91109.1	1	p2	(AT)8	16	2118	2133
Cluster-91114.0	1	p2	(AT)8	16	1754	1769
Cluster-91149.0	2	p2	(TC)8	16	3847	3862
Cluster-91149.1	2	p2	(TC)8	16	1368	1383
Cluster-91149.2	2	p2	(TC)8	16	3742	3757
Cluster-91149.3	2	p2	(TC)8	16	3798	3813
Cluster-91149.4	2	p2	(TC)8	16	1696	1711
Cluster-91149.5	2	p2	(TC)8	16	1587	1602
Cluster-91149.6	2	p2	(TC)8	16	1493	1508
Cluster-91149.7	2	p2	(TC)8	16	4203	4218
Cluster-91149.8	2	p2	(TC)8	16	3881	3896
Cluster-91167.1	1	p2	(AT)8	16	933	948
Cluster-91170.0	1	c	(TC)6tgtgtatacacacatacatagatgtgttaatcctctctgcaattctcacat(TG)8	79	115	193
Cluster-91177.0	1	p3	(CAG)8	24	150	173
Cluster-91177.1	1	p3	(CAG)8	24	150	173
Cluster-91177.2	1	p3	(CAG)8	24	150	173
Cluster-91177.3	1	p3	(CAG)8	24	150	173
Cluster-91188.0	1	p2	(AT)8	16	86	101
Cluster-91188.0	3	c	(GT)6aatacaatactaataaataaattatggaccacctaaaaattggtcatcgatcaa(TCC)8	90	3057	3146
Cluster-91188.1	1	p2	(AT)8	16	86	101
Cluster-91188.2	1	p2	(AT)8	16	86	101
Cluster-91188.3	1	p2	(AT)8	16	86	101
Cluster-91188.3	3	c	(GT)6aatacaatactaataaataaattatggaccacctaaaaattggtcatcgatcaa(TCC)8	90	3127	3216
Cluster-91188.4	1	p2	(AT)8	16	86	101
Cluster-91188.4	3	c	(GT)6aatacaatactaataaataaattatggaccacctaaaaattggtcatcgatcaa(TCC)8	90	3217	3306
Cluster-91188.5	1	p2	(AT)8	16	86	101
Cluster-91188.5	3	c	(GT)6aatacaatactaataaataaattatggaccacctaaaaattggtcatcgatcaa(TCC)8	90	2941	3030
Cluster-91196.0	1	p2	(TA)8	16	1626	1641
Cluster-91196.1	1	p2	(TA)8	16	1102	1117
Cluster-91196.2	1	p2	(TA)8	16	1654	1669
Cluster-91196.3	2	p2	(TA)8	16	2956	2971
Cluster-91196.4	1	p2	(TA)8	16	1735	1750
Cluster-91196.5	2	p2	(TA)8	16	3249	3264
Cluster-91207.2	2	p2	(AG)8	16	2764	2779
Cluster-91207.3	3	p2	(AG)8	16	2656	2671
Cluster-91294.3	1	p2	(GT)8	16	1240	1255
Cluster-91334.1	1	c	(AG)6ttcttgtataaggaacaattaagttacgtttctctt(TA)8	64	1143	1206
Cluster-91335.1	1	p3	(AAT)8	24	1086	1109
Cluster-91335.3	2	p3	(ATT)8	24	531	554
Cluster-91347.1	3	p2	(AT)8	16	2623	2638
Cluster-91347.10	4	p2	(AT)8	16	2636	2651
Cluster-91347.2	4	p2	(AT)8	16	2640	2655
Cluster-91347.3	1	p2	(AT)8	16	1016	1031
Cluster-91347.5	3	p2	(AT)8	16	2635	2650
Cluster-91347.6	3	p2	(AT)8	16	2823	2838
Cluster-91347.8	1	p2	(AT)8	16	923	938
Cluster-91363.38	2	p2	(AT)8	16	859	874
Cluster-91365.0	1	p2	(TA)8	16	184	199
Cluster-91366.0	1	p2	(CT)8	16	465	480
Cluster-91366.1	1	p2	(CT)8	16	383	398
Cluster-91366.6	2	p2	(CT)8	16	1554	1569
Cluster-91378.0	1	p5	(CATGT)8	40	1077	1116
Cluster-91378.1	1	p5	(CATGT)8	40	2471	2510
Cluster-91378.2	1	p5	(CATGT)8	40	1823	1862
Cluster-91378.3	1	p5	(CATGT)8	40	862	901
Cluster-91378.4	1	p5	(CATGT)8	40	2010	2049
Cluster-91378.5	1	p5	(CATGT)8	40	1230	1269
Cluster-91378.6	1	p5	(CATGT)8	40	1936	1975
Cluster-91378.7	1	p5	(CATGT)8	40	1932	1971
Cluster-91378.8	1	p5	(CATGT)8	40	1697	1736
Cluster-91391.0	1	p3	(AAT)8	24	1310	1333
Cluster-91401.0	1	c	(TA)8(TG)6	28	60	87
Cluster-91409.6	1	p2	(TA)8	16	2092	2107
Cluster-91409.7	1	p2	(TA)8	16	3085	3100
Cluster-91420.5	2	p2	(AC)8	16	3619	3634
Cluster-91420.6	1	p2	(AC)8	16	1839	1854
Cluster-91420.7	1	p2	(AC)8	16	2999	3014
Cluster-91420.9	1	p2	(AC)8	16	2999	3014
Cluster-91443.12	1	p3	(TAT)8	24	1443	1466
Cluster-91443.7	1	p3	(TAT)8	24	1268	1291
Cluster-91443.8	1	p3	(TAT)8	24	1032	1055
Cluster-91443.9	1	p3	(TAT)8	24	1359	1382
Cluster-91463.0	1	p3	(TTC)8	24	752	775
Cluster-91463.1	1	p3	(TTC)8	24	1124	1147
Cluster-91478.7	1	p2	(GA)8	16	2342	2357
Cluster-91498.1	1	p2	(TG)8	16	756	771
Cluster-91507.0	1	p2	(TC)8	16	46	61
Cluster-91507.1	1	p2	(TC)8	16	46	61
Cluster-91507.2	1	p2	(TC)8	16	46	61
Cluster-91507.3	1	p2	(TC)8	16	46	61
Cluster-91507.4	1	p2	(TC)8	16	46	61
Cluster-91507.5	1	p2	(TC)8	16	46	61
Cluster-91514.0	1	c	(TATG)5tataggttgaacgtagggtaccctttgtagccgggaaacaatgccgttgaagcgttcgctgaggatgcccaaaccaacaaacctctttt(TC)8	125	1592	1716
Cluster-91572.0	1	p3	(AGA)8	24	60	83
Cluster-91614.8	1	p3	(AAT)8	24	2547	2570
Cluster-91629.0	1	p2	(TC)8	16	586	601
Cluster-91664.1	1	p3	(CTG)8	24	139	162
Cluster-91674.1	1	c	(TG)7cttgtgcaagagatagggagagagacagacacacatac(AG)8	68	379	446
Cluster-91675.0	1	p3	(ATG)8	24	532	555
Cluster-91683.16	1	p3	(TGC)8	24	651	674
Cluster-91683.2	1	p3	(TGC)8	24	758	781
Cluster-91683.3	1	p3	(TGC)8	24	854	877
Cluster-91683.4	1	p3	(TGC)8	24	747	770
Cluster-91683.6	1	p3	(TGC)8	24	3507	3530
Cluster-91683.7	1	p3	(TGC)8	24	3621	3644
Cluster-91683.9	1	p3	(TGC)8	24	3113	3136
Cluster-91706.4	1	p3	(GAG)8	24	334	357
Cluster-91709.0	1	p3	(TTA)8	24	1	24
Cluster-91721.0	1	p2	(GA)8	16	605	620
Cluster-91754.0	1	p4	(TGTT)8	32	1096	1127
Cluster-91782.0	1	p2	(AT)8	16	1	16
Cluster-91782.1	1	p2	(AT)8	16	1	16
Cluster-91782.2	1	p2	(AT)8	16	1	16
Cluster-91782.3	1	p2	(AT)8	16	1	16
Cluster-91782.4	1	p2	(AT)8	16	1	16
Cluster-91809.3	2	c	(GT)7c(TA)8	31	1629	1659
Cluster-91818.0	1	c	(AG)8ttgtagat(AG)9	42	26	67
Cluster-91818.2	1	c	(AG)8ttgtagat(AG)9	42	26	67
Cluster-91889.1	1	p2	(TC)8	16	611	626
Cluster-91891.4	1	p2	(TA)8	16	1441	1456
Cluster-91898.7	1	p2	(AT)8	16	479	494
Cluster-91909.0	1	p2	(AG)8	16	65	80
Cluster-91944.1	1	p2	(TA)8	16	1825	1840
Cluster-91951.0	1	p2	(CT)8	16	289	304
Cluster-91951.3	1	p2	(CT)8	16	289	304
Cluster-91974.0	2	p2	(AT)8	16	224	239
Cluster-91983.2	1	c	(CTT)5ctctttttctcctcttttgatcaatttaccctattacaatttgtac(GAT)8	85	2166	2250
Cluster-91994.0	1	p2	(TC)8	16	25	40
Cluster-91994.2	1	p2	(TC)8	16	25	40
Cluster-91994.3	1	p2	(TC)8	16	25	40
Cluster-91994.4	1	p2	(TC)8	16	25	40
Cluster-91994.5	1	p2	(TC)8	16	25	40
Cluster-91997.0	1	p2	(CT)8	16	524	539
Cluster-92031.1	1	p2	(GA)8	16	2327	2342
Cluster-92031.2	1	p2	(GA)8	16	2402	2417
Cluster-92031.3	1	p2	(GA)8	16	2040	2055
Cluster-92031.5	1	p2	(GA)8	16	1375	1390
Cluster-92031.6	1	p2	(GA)8	16	2195	2210
Cluster-92032.0	1	p2	(GA)8	16	130	145
Cluster-92038.0	1	c	(CT)8cacaatatatatgtacacatgaacaaaccagcttct(TTC)6	70	40	109
Cluster-92057.0	1	p2	(AG)8	16	274	289
Cluster-92057.1	1	p2	(AG)8	16	274	289
Cluster-92057.2	1	p2	(AG)8	16	274	289
Cluster-92057.4	1	p2	(AG)8	16	274	289
Cluster-92057.5	1	p2	(AG)8	16	274	289
Cluster-92057.9	1	p2	(AG)8	16	274	289
Cluster-92058.0	1	p3	(TAA)8	24	1	24
Cluster-92077.0	1	p3	(GAA)8	24	1587	1610
Cluster-92077.3	1	p3	(GAA)8	24	1644	1667
Cluster-92101.1	1	p2	(TC)8	16	1685	1700
Cluster-92101.2	1	p2	(TC)8	16	1765	1780
Cluster-92101.3	1	p2	(TC)8	16	1685	1700
Cluster-92101.4	1	p2	(TC)8	16	1685	1700
Cluster-92101.5	1	p2	(TC)8	16	1685	1700
Cluster-92109.0	2	p2	(CT)8	16	2794	2809
Cluster-92125.0	1	p2	(TA)8	16	140	155
Cluster-92147.2	2	p2	(TA)8	16	1108	1123
Cluster-92163.2	1	p3	(GAA)8	24	3587	3610
Cluster-92163.3	1	p3	(GAA)8	24	3651	3674
Cluster-92163.5	1	p3	(GAA)8	24	2789	2812
Cluster-92163.7	1	p3	(GAA)8	24	3884	3907
Cluster-92189.0	1	c	(CTG)8ctcctgctcct(ATAC)8	67	16	82
Cluster-92189.1	1	c	(CTG)8ctcctgctcct(ATAC)8	67	16	82
Cluster-92205.0	1	p2	(TA)8	16	445	460
Cluster-92205.1	1	p2	(TA)8	16	536	551
Cluster-92205.3	1	p2	(TA)8	16	445	460
Cluster-92257.0	1	p2	(AT)8	16	212	227
Cluster-92257.1	1	p2	(AT)8	16	212	227
Cluster-92261.0	1	p2	(AG)8	16	1367	1382
Cluster-92314.0	1	p2	(CT)8	16	104	119
Cluster-92333.0	1	p2	(AG)8	16	244	259
Cluster-92333.1	1	p2	(AG)8	16	244	259
Cluster-92339.12	2	p2	(TC)8	16	2384	2399
Cluster-92339.7	2	p2	(TC)8	16	2476	2491
Cluster-92357.0	1	c	(TC)6actctct(CA)8	35	268	302
Cluster-92357.1	1	c	(TC)6actctct(CA)8	35	268	302
Cluster-92442.0	1	p2	(CT)8	16	483	498
Cluster-92442.5	1	p2	(CT)8	16	483	498
Cluster-92465.78	1	p2	(AG)8	16	1816	1831
Cluster-92465.79	1	p2	(AG)8	16	1816	1831
Cluster-92465.80	1	p2	(AG)8	16	1816	1831
Cluster-92465.83	1	p2	(AG)8	16	378	393
Cluster-92480.10	1	p2	(CT)8	16	72	87
Cluster-92480.5	1	p2	(CT)8	16	72	87
Cluster-92480.6	1	p2	(CT)8	16	72	87
Cluster-92480.7	1	p2	(CT)8	16	72	87
Cluster-92480.8	1	p2	(CT)8	16	72	87
Cluster-92480.9	1	p2	(CT)8	16	72	87
Cluster-92506.3	1	p2	(AC)8	16	47	62
Cluster-92518.0	1	c	(TC)6gtgtccaatacttgagttgttactaaaaaaagacattgtttctgtaaattctgtagttccgtacatagatatatagagcacc(AT)8	110	176	285
Cluster-92518.1	1	c	(TC)6gtgtccaatacttgagttgttactaaaaaaagacattgtttctgtaaattctgtagttccgtacatagatatatagagcacc(AT)8	110	176	285
Cluster-92520.0	1	p3	(TGA)8	24	808	831
Cluster-92535.0	1	p2	(CT)8	16	24	39
Cluster-92537.6	1	p2	(AG)8	16	167	182
Cluster-92550.0	1	p2	(TA)8	16	89	104
Cluster-92560.0	1	p2	(TC)8	16	93	108
Cluster-92575.0	2	p2	(CT)8	16	1418	1433
Cluster-92578.0	2	c	(TA)7(CA)8	30	871	900
Cluster-92578.10	2	c	(TA)7(CA)8	30	914	943
Cluster-92578.5	2	c	(TA)7(CA)8	30	1009	1038
Cluster-92612.15	1	p2	(TA)8	16	1571	1586
Cluster-92638.1	1	p3	(ATA)8	24	168	191
Cluster-92638.2	1	p3	(ATA)8	24	168	191
Cluster-92638.3	1	p3	(ATA)8	24	168	191
Cluster-92638.4	1	p3	(ATA)8	24	168	191
Cluster-92638.5	1	p3	(ATA)8	24	168	191
Cluster-92638.6	1	p3	(ATA)8	24	168	191
Cluster-92638.7	1	p3	(ATA)8	24	168	191
Cluster-92646.2	1	c	(TC)8tttttcttttcatttttttaatttaagaaaaaaaagagtaggaagcttaactt(TA)7	83	2674	2756
Cluster-92662.0	1	c	(CT)6ccctccctccctctctcacctctctctctcctctctctctatatatat(TA)8	76	18	93
Cluster-92662.0	2	p3	(TCT)8	24	386	409
Cluster-92673.0	1	p3	(ATT)8	24	275	298
Cluster-92673.2	1	p3	(ATT)8	24	1149	1172
Cluster-92700.0	1	p2	(GA)8	16	1074	1089
Cluster-92700.1	1	p2	(GA)8	16	1918	1933
Cluster-92700.2	1	p2	(GA)8	16	1822	1837
Cluster-92700.3	1	p2	(GA)8	16	1162	1177
Cluster-92700.4	1	p2	(GA)8	16	1063	1078
Cluster-92700.5	1	p2	(GA)8	16	320	335
Cluster-92700.8	2	p2	(GA)8	16	1540	1555
Cluster-92721.0	2	p2	(AT)8	16	6660	6675
Cluster-92721.1	2	p2	(AT)8	16	9024	9039
Cluster-92794.1	1	p2	(TC)8	16	513	528
Cluster-92794.2	1	p2	(TC)8	16	513	528
Cluster-92794.3	1	p2	(TC)8	16	513	528
Cluster-92794.4	1	p2	(TC)8	16	513	528
Cluster-92806.0	2	p3	(AAT)8	24	6044	6067
Cluster-92808.0	1	p2	(CT)8	16	1526	1541
Cluster-92827.0	1	p2	(TC)8	16	33	48
Cluster-92829.0	2	p2	(AG)8	16	1214	1229
Cluster-92829.1	3	p2	(AG)8	16	5131	5146
Cluster-92829.10	2	p2	(AG)8	16	3567	3582
Cluster-92829.3	2	p2	(AG)8	16	4427	4442
Cluster-92829.8	2	p2	(AG)8	16	4550	4565
Cluster-92829.9	2	p2	(AG)8	16	4456	4471
Cluster-92830.6	2	c	(TC)8tatatatatatgtaaaacacacatctgttttatg(T)11	61	490	550
Cluster-92830.7	2	c	(TC)8tatatatatatgtaaaacacacatctgttttatg(T)11	61	363	423
Cluster-92869.0	1	c	(CT)8caaggctaccgacgatactctgataagggtcgatcccctccttctctcgtactccaaggttcgtgcc(CT)6	95	52	146
Cluster-92889.1	1	c	(AG)8actttcttttattgctctggtcttttggaatgtacacagagtctgactggtacctgaaaatttccacac(AG)6	97	45	141
Cluster-92889.10	1	c	(AG)8actttcttttattgctctggtcttttggaatgtacacagagtctgactggtacctgaaaatttccacac(AG)6	97	45	141
Cluster-92929.1	1	c	(TA)8ttcggaaggtttatttgtatgtg(TA)7	53	2381	2433
Cluster-92951.0	1	p2	(TG)8	16	859	874
Cluster-92959.1	1	p2	(TC)8	16	141	156
Cluster-92963.0	1	p3	(AAT)8	24	278	301
Cluster-92963.1	1	p3	(AAT)8	24	278	301
Cluster-92963.2	1	p3	(AAT)8	24	278	301
Cluster-92966.0	2	c	(GCT)5tctgcttctgccatcatca(TCT)8	58	393	450
Cluster-92987.12	1	p2	(AT)8	16	26	41
Cluster-93009.6	1	p2	(AC)8	16	1894	1909
Cluster-93035.1	1	p2	(GA)8	16	190	205
Cluster-93106.0	2	p2	(TA)8	16	552	567
Cluster-93139.1	1	p2	(TC)8	16	9	24
Cluster-93189.3	2	p3	(AAG)8	24	1167	1190
Cluster-93189.4	2	p3	(AAG)8	24	1135	1158
Cluster-93192.2	2	p3	(TTG)8	24	2552	2575
Cluster-93192.3	1	p3	(TTG)8	24	1493	1516
Cluster-93192.6	2	p3	(TTG)8	24	1498	1521
Cluster-93192.7	1	p3	(TTG)8	24	1095	1118
Cluster-93195.0	2	p2	(CT)8	16	410	425
Cluster-93208.0	2	p2	(TA)8	16	935	950
Cluster-93208.6	1	p2	(TC)8	16	25	40
Cluster-93214.0	3	p3	(TAA)8	24	1027	1050
Cluster-93214.1	1	p3	(TTA)8	24	884	907
Cluster-93214.2	1	p3	(TTA)8	24	1030	1053
Cluster-93214.3	2	p3	(TAA)8	24	1037	1060
Cluster-93239.0	1	p3	(CAG)8	24	2758	2781
Cluster-93239.2	1	p3	(CAG)8	24	3092	3115
Cluster-93239.4	1	p3	(CAG)8	24	2846	2869
Cluster-93239.6	1	p3	(CAG)8	24	2738	2761
Cluster-93251.4	1	p2	(AT)8	16	82	97
Cluster-93251.6	1	p2	(AT)8	16	82	97
Cluster-93251.7	1	p2	(AT)8	16	82	97
Cluster-93252.0	1	p2	(TC)8	16	1676	1691
Cluster-93262.0	2	p2	(AG)8	16	2448	2463
Cluster-93262.1	2	p2	(AG)8	16	2192	2207
Cluster-93262.3	2	p2	(AG)8	16	2192	2207
Cluster-93262.5	2	p2	(AG)8	16	2192	2207
Cluster-93262.7	2	p2	(AG)8	16	2130	2145
Cluster-93302.0	1	p3	(TCT)8	24	1	24
Cluster-93302.1	1	p3	(TCT)8	24	1	24
Cluster-93312.5	1	p2	(CT)8	16	1300	1315
Cluster-93312.6	1	p2	(CT)8	16	1300	1315
Cluster-93329.11	2	c	(TC)8(TA)9	34	2494	2527
Cluster-93329.2	2	c	(TC)8(TA)9	34	2494	2527
Cluster-93362.0	1	p2	(AG)8	16	3061	3076
Cluster-93362.1	1	p2	(AG)8	16	2984	2999
Cluster-93362.2	1	p2	(AG)8	16	2529	2544
Cluster-93362.3	1	p2	(AG)8	16	2721	2736
Cluster-93362.4	1	p2	(AG)8	16	2430	2445
Cluster-93362.5	1	p2	(AG)8	16	2522	2537
Cluster-93372.0	1	p3	(CCT)8	24	1502	1525
Cluster-93377.31	1	p2	(AT)8	16	131	146
Cluster-93377.32	1	p2	(AT)8	16	131	146
Cluster-93410.0	1	p2	(CT)8	16	4255	4270
Cluster-93410.1	1	p2	(CT)8	16	3264	3279
Cluster-93410.10	1	p2	(CT)8	16	3116	3131
Cluster-93410.3	1	p2	(CT)8	16	3225	3240
Cluster-93410.4	1	p2	(CT)8	16	3174	3189
Cluster-93410.6	1	p2	(CT)8	16	1294	1309
Cluster-93410.8	1	p2	(CT)8	16	3799	3814
Cluster-93477.0	1	p2	(AT)8	16	1004	1019
Cluster-93485.0	2	p3	(ATC)8	24	543	566
Cluster-93485.1	2	p3	(ATC)8	24	543	566
Cluster-93490.1	1	c	(TC)9(TA)8(T)11	45	1934	1978
Cluster-93490.2	1	c	(TC)9(TA)8(T)11	45	712	756
Cluster-93490.5	1	c	(TC)9(TA)8(T)11	45	1851	1895
Cluster-93504.0	1	p2	(AG)8	16	79	94
Cluster-93504.1	1	p2	(AG)8	16	79	94
Cluster-93572.0	2	p2	(GA)8	16	4681	4696
Cluster-93587.1	1	p2	(TC)8	16	201	216
Cluster-93587.2	1	p2	(TC)8	16	201	216
Cluster-93587.3	1	p2	(TC)8	16	201	216
Cluster-93587.4	1	p2	(TC)8	16	201	216
Cluster-93587.5	1	p2	(TC)8	16	201	216
Cluster-93660.12	1	p3	(GAA)8	24	236	259
Cluster-93660.14	1	p3	(GAA)8	24	236	259
Cluster-93660.8	2	p2	(TA)8	16	1767	1782
Cluster-93675.0	2	c	(AT)7a(AT)8	31	476	506
Cluster-93675.1	1	c	(AT)7a(AT)8	31	577	607
Cluster-93675.2	2	c	(AT)7a(AT)8	31	589	619
Cluster-93694.0	1	p3	(AAG)8	24	220	243
Cluster-93694.0	2	p2	(TC)8	16	880	895
Cluster-93694.1	1	p3	(AAG)8	24	220	243
Cluster-93694.1	2	p2	(TC)8	16	1317	1332
Cluster-93694.2	1	p3	(AAG)8	24	220	243
Cluster-93694.3	1	p3	(AAG)8	24	220	243
Cluster-93694.3	2	p2	(TC)8	16	747	762
Cluster-93694.4	1	p3	(AAG)8	24	220	243
[truncated: 318 more rows]

## Sheet: 9
ID	SSR nr.	SSR type	SSR	size	start	end
Cluster-1000.0	1	p2	(AG)9	18	20	37
Cluster-15.0	1	p2	(CA)9	18	11	28
Cluster-29708.0	1	p2	(CT)9	18	276	293
Cluster-31121.0	1	p2	(TG)9	18	46	63
Cluster-32210.0	1	p2	(TC)9	18	264	281
Cluster-37188.0	1	p2	(TG)9	18	259	276
Cluster-37646.0	1	p6	(TGCTCC)9	54	622	675
Cluster-38909.4	1	p2	(TC)9	18	254	271
Cluster-4204.0	1	p2	(GA)9	18	10	27
Cluster-45895.0	1	p2	(TA)9	18	403	420
Cluster-46665.0	1	p2	(AT)9	18	34	51
Cluster-46665.0	2	p2	(TA)9	18	278	295
Cluster-46747.0	1	p5	(CCATT)9	45	917	961
Cluster-46747.7	1	p5	(CCATT)9	45	917	961
Cluster-46759.0	1	p2	(CT)9	18	239	256
Cluster-46937.0	1	p2	(TC)9	18	226	243
Cluster-47071.17	1	p3	(TGA)9	27	138	164
Cluster-47169.0	1	c	(TA)9(GA)7	32	42	73
Cluster-47521.0	2	p2	(AG)9	18	492	509
Cluster-47810.1	1	p2	(AT)9	18	71	88
Cluster-47810.12	1	p2	(AT)9	18	71	88
Cluster-47810.8	1	p2	(AT)9	18	71	88
Cluster-47810.9	1	p2	(AT)9	18	71	88
Cluster-48115.3	1	p2	(AT)9	18	1735	1752
Cluster-48467.0	1	p2	(GT)9	18	254	271
Cluster-48689.0	1	c	(TA)9agctcagtaaagctagataacaatttcaataaattaataaatatgtagaagcctttaattgtaaacacacccttaatttca(T)10	109	35	143
Cluster-48719.3	1	p3	(GAA)9	27	445	471
Cluster-48719.4	1	p3	(GAA)9	27	531	557
Cluster-49047.0	1	p2	(CA)9	18	187	204
Cluster-49064.0	2	p2	(AT)9	18	385	402
Cluster-49115.13	1	p3	(ATC)9	27	517	543
Cluster-49118.3	1	c	(TA)9(CA)6	30	357	386
Cluster-49118.4	1	c	(TA)9(CA)6	30	357	386
Cluster-49118.6	1	c	(TA)9(CA)6	30	357	386
Cluster-49993.0	1	p2	(TG)9	18	25	42
Cluster-50235.0	1	p2	(GA)9	18	427	444
Cluster-51120.0	1	p2	(TA)9	18	117	134
Cluster-51159.0	1	p2	(AT)9	18	1	18
Cluster-51171.1	3	p2	(AT)9	18	2522	2539
Cluster-51171.12	2	p2	(AT)9	18	1203	1220
Cluster-51171.3	3	p2	(AT)9	18	3398	3415
Cluster-51171.7	3	p2	(AT)9	18	2395	2412
Cluster-51359.0	1	p2	(AC)9	18	323	340
Cluster-51504.0	1	p2	(GA)9	18	19	36
Cluster-51504.1	1	p2	(GA)9	18	19	36
Cluster-51577.0	1	p2	(GA)9	18	59	76
Cluster-51577.1	1	p2	(GA)9	18	59	76
Cluster-51577.2	1	p2	(GA)9	18	59	76
Cluster-51577.8	1	p2	(GA)9	18	59	76
Cluster-51739.0	1	p2	(TA)9	18	1	18
Cluster-51739.0	4	p2	(AT)9	18	1325	1342
Cluster-52183.0	1	p2	(TA)9	18	605	622
Cluster-52236.0	1	c	(CT)8(AT)9g(TA)6	47	61	107
Cluster-52290.0	1	p2	(GA)9	18	9	26
Cluster-52290.1	1	p2	(GA)9	18	9	26
Cluster-52462.3	1	p2	(TC)9	18	895	912
Cluster-52462.4	1	p2	(TC)9	18	895	912
Cluster-52538.0	1	p2	(TA)9	18	329	346
Cluster-52590.0	1	c	(AT)7aaatacttacatatatatttttcaataattac(AT)9	64	313	376
Cluster-52738.0	1	p2	(TC)9	18	34	51
Cluster-52750.0	1	p2	(AT)9	18	113	130
Cluster-53177.2	1	p2	(AG)9	18	507	524
Cluster-53310.7	1	p2	(TA)9	18	1257	1274
Cluster-53733.0	1	p2	(AT)9	18	142	159
Cluster-53851.0	1	c	(AT)9ac(AT)8	36	87	122
Cluster-54084.0	1	p2	(TG)9	18	457	474
Cluster-54194.0	1	p2	(TG)9	18	573	590
Cluster-54220.0	1	p2	(TA)9	18	43	60
Cluster-54277.0	1	p2	(TC)9	18	60	77
Cluster-54532.0	1	p2	(AG)9	18	436	453
Cluster-54532.1	1	p2	(AG)9	18	467	484
Cluster-54532.2	2	p2	(AG)9	18	702	719
Cluster-54564.0	1	p2	(AT)9	18	1	18
Cluster-54606.0	1	c	(T)10ataaaaaaaacacatgcacacaagatcatagaatatcagtttgctactgtttaccaatacattaattatt(CA)9	98	244	341
Cluster-54755.0	1	p2	(TA)9	18	319	336
Cluster-54821.0	1	p2	(CT)9	18	537	554
Cluster-54870.0	1	p2	(CT)9	18	748	765
Cluster-54898.0	1	p2	(AC)9	18	487	504
Cluster-55119.0	1	p2	(AC)9	18	111	128
Cluster-55774.0	1	p2	(TA)9	18	313	330
Cluster-55818.0	1	p2	(TA)9	18	54	71
Cluster-55939.0	1	c	(CTATAC)9ctat(A)10	68	1	68
Cluster-56032.0	1	p2	(TA)9	18	3748	3765
Cluster-56104.8	1	p2	(AT)9	18	1667	1684
Cluster-56157.0	1	p2	(AT)9	18	255	272
Cluster-56219.0	1	p2	(AC)9	18	29	46
Cluster-56256.1	3	p2	(AT)9	18	3005	3022
Cluster-56274.0	1	c	(TC)9ctcagagaaccaagaaaccctctgac(GA)9	62	24	85
Cluster-56640.0	1	p3	(CCT)9	27	255	281
Cluster-56640.0	2	c	(CA)9cgcacgcg(CA)8(TA)9	60	461	520
Cluster-56980.0	1	p2	(TG)9	18	22	39
Cluster-57225.1	1	p2	(TC)9	18	2036	2053
Cluster-57225.2	2	p2	(TC)9	18	2875	2892
Cluster-57225.3	2	p2	(TC)9	18	4953	4970
Cluster-57225.4	2	p2	(TC)9	18	5985	6002
Cluster-57225.5	2	p2	(TC)9	18	1779	1796
Cluster-57225.6	2	p2	(TC)9	18	5045	5062
Cluster-57225.7	2	p2	(TC)9	18	5047	5064
Cluster-57225.8	2	p2	(TC)9	18	2578	2595
Cluster-57228.0	1	p2	(TA)9	18	1	18
Cluster-57779.0	1	p2	(GA)9	18	97	114
Cluster-57938.0	1	p2	(AT)9	18	522	539
Cluster-58174.0	1	p2	(TA)9	18	1103	1120
Cluster-58214.14	1	p2	(AT)9	18	1	18
Cluster-58291.1	1	c	(AT)7(AG)9	32	855	886
Cluster-58303.0	1	c	(CT)7cc(CT)9(AT)8	50	116	165
Cluster-58622.0	1	p2	(TC)9	18	8	25
Cluster-58622.1	1	p2	(TC)9	18	8	25
Cluster-58661.0	1	p2	(CA)9	18	514	531
Cluster-58889.1	1	c	(TA)9agttttggtcgtttgagttgaatattccattagaatacacatgaaaaagctcaaacaccgaacttcat(TA)9	104	1	104
Cluster-59035.0	1	c	(AT)6(AC)9	30	99	128
Cluster-59101.10	1	p2	(AT)9	18	84	101
Cluster-59101.2	1	p2	(AT)9	18	84	101
Cluster-59101.3	1	p2	(AT)9	18	84	101
Cluster-59101.4	1	p2	(AT)9	18	84	101
Cluster-59101.5	1	p2	(AT)9	18	84	101
Cluster-59101.6	1	p2	(AT)9	18	84	101
Cluster-59212.0	2	p2	(AT)9	18	447	464
Cluster-59231.0	1	p2	(AT)9	18	450	467
Cluster-59320.0	1	p2	(AC)9	18	54	71
Cluster-59375.0	1	p2	(TG)9	18	630	647
Cluster-59451.0	1	p2	(AT)9	18	1	18
Cluster-59451.1	1	p2	(AT)9	18	1	18
Cluster-5958.0	1	p2	(TA)9	18	185	202
Cluster-60057.0	1	p2	(TA)9	18	554	571
Cluster-60160.0	1	p2	(TA)9	18	1608	1625
Cluster-60211.0	1	p2	(AT)9	18	505	522
Cluster-60379.0	1	p2	(AT)9	18	1376	1393
Cluster-60722.0	2	p2	(CT)9	18	1156	1173
Cluster-60768.0	1	p2	(AT)9	18	38	55
Cluster-60768.1	1	p2	(AT)9	18	38	55
Cluster-60768.2	1	p2	(AT)9	18	38	55
Cluster-60768.4	2	p2	(TA)9	18	165	182
Cluster-60768.4	4	p2	(TA)9	18	1173	1190
Cluster-60768.5	1	p2	(AT)9	18	467	484
Cluster-60891.0	1	p2	(TA)9	18	49	66
Cluster-60940.2	1	p2	(TC)9	18	53	70
Cluster-61052.9	3	p2	(TA)9	18	2600	2617
Cluster-61264.0	1	p2	(GA)9	18	9	26
Cluster-61348.0	1	c	(GT)9(AT)8	34	47	80
Cluster-61453.5	1	p2	(TC)9	18	37	54
Cluster-61458.23	1	p3	(GTA)9	27	363	389
Cluster-61458.30	1	p3	(GTA)9	27	249	275
Cluster-61520.3	1	p2	(TC)9	18	63	80
Cluster-61520.4	1	p2	(TC)9	18	63	80
Cluster-61520.5	1	p2	(TC)9	18	63	80
Cluster-61520.7	1	p2	(TC)9	18	63	80
Cluster-61728.0	1	p2	(CT)9	18	42	59
Cluster-61841.0	1	p2	(TC)9	18	299	316
Cluster-62052.0	1	p2	(CT)9	18	260	277
Cluster-62101.0	1	p2	(AG)9	18	53	70
Cluster-62177.0	2	p2	(CT)9	18	553	570
Cluster-62305.0	1	p2	(CT)9	18	17	34
Cluster-62353.0	1	c	(CT)9t(AC)6	31	526	556
Cluster-62390.0	2	p2	(CT)9	18	290	307
Cluster-62689.3	2	p2	(AG)9	18	1818	1835
Cluster-62689.3	3	p2	(AG)9	18	2113	2130
Cluster-62856.2	2	p2	(TA)9	18	2042	2059
Cluster-62856.3	2	p2	(TA)9	18	2238	2255
Cluster-62856.4	2	p2	(TA)9	18	2038	2055
Cluster-62895.0	1	p2	(TA)9	18	48	65
Cluster-62936.1	1	p2	(TA)9	18	293	310
Cluster-62936.4	1	p2	(TA)9	18	293	310
Cluster-62936.5	1	p2	(TA)9	18	398	415
Cluster-62974.0	1	p2	(TA)9	18	9	26
Cluster-63152.3	1	p2	(AG)9	18	1870	1887
Cluster-63152.4	1	p2	(AG)9	18	3351	3368
Cluster-63428.0	1	p3	(AGG)9	27	92	118
Cluster-63542.2	1	p2	(CT)9	18	438	455
Cluster-63542.8	1	p2	(CT)9	18	438	455
Cluster-63544.0	1	p2	(AT)9	18	1236	1253
Cluster-63583.1	2	p3	(AGT)9	27	387	413
Cluster-63583.4	2	p3	(AGT)9	27	390	416
Cluster-63850.0	2	p2	(TA)9	18	545	562
Cluster-63922.0	2	c	(T)11aaaaaaacaaacaaacaaacgccaatctaatgggcgtttatc(CT)9	71	638	708
Cluster-63929.0	1	p2	(TC)9	18	1901	1918
Cluster-64065.0	1	c	(CT)9gtc(TA)9	39	1	39
Cluster-64097.1	1	p3	(AAG)9	27	1228	1254
Cluster-64097.9	2	p3	(AAG)9	27	2743	2769
Cluster-64139.0	1	p2	(AT)9	18	186	203
Cluster-64234.0	1	p2	(TA)9	18	104	121
Cluster-64334.8	1	p6	(CCCCAG)9	54	616	669
Cluster-64349.0	1	p2	(GT)9	18	9	26
Cluster-64444.0	1	c	(AGC)8agtagcaaatccctatattacagccttatgtttattcccaccaataccagaaattgca(AT)9	100	52	151
Cluster-64485.0	1	p2	(GT)9	18	677	694
Cluster-64607.0	1	p2	(CT)9	18	1	18
Cluster-64612.1	1	p2	(CT)9	18	244	261
Cluster-64612.2	1	p2	(CT)9	18	244	261
Cluster-64612.3	1	p2	(CT)9	18	244	261
Cluster-64612.4	1	p2	(CT)9	18	244	261
Cluster-64612.5	1	p2	(CT)9	18	244	261
Cluster-64612.6	1	p2	(CT)9	18	244	261
Cluster-64670.0	1	p2	(TA)9	18	1563	1580
Cluster-64812.0	1	c	(TA)7c(AT)9	33	1293	1325
Cluster-64841.0	1	p2	(TA)9	18	566	583
Cluster-64900.0	1	p2	(AG)9	18	379	396
Cluster-65010.1	1	p2	(AG)9	18	388	405
Cluster-65064.1	1	p2	(TC)9	18	1051	1068
Cluster-65120.12	1	p2	(AT)9	18	1	18
Cluster-65120.13	1	p2	(AT)9	18	1	18
Cluster-65120.15	1	p2	(AT)9	18	1	18
Cluster-65120.18	1	p2	(AT)9	18	1	18
Cluster-65120.19	1	p2	(AT)9	18	1	18
Cluster-65120.5	1	p2	(AT)9	18	1	18
Cluster-65120.6	1	p2	(AT)9	18	1	18
Cluster-65120.8	1	p2	(AT)9	18	1	18
Cluster-65120.9	1	p2	(AT)9	18	1	18
Cluster-65125.0	2	p2	(TC)9	18	719	736
Cluster-65171.0	1	p2	(TA)9	18	1	18
Cluster-65178.0	1	p2	(AT)9	18	319	336
Cluster-65272.10	1	p2	(AT)9	18	1442	1459
Cluster-65272.10	2	c	(T)11gctaattaaaaaggcagttga(GT)9	50	2024	2073
Cluster-65272.7	1	p2	(AT)9	18	2886	2903
Cluster-65272.7	2	c	(T)11gctaattaaaaaggcagttga(GT)9	50	3468	3517
Cluster-65443.11	1	p2	(AT)9	18	677	694
Cluster-65531.0	1	p2	(TC)9	18	236	253
Cluster-65531.1	1	p2	(TC)9	18	236	253
Cluster-65531.3	1	p2	(TC)9	18	236	253
Cluster-65710.0	1	p2	(TC)9	18	303	320
Cluster-65717.0	2	p2	(TA)9	18	694	711
Cluster-65775.0	1	c	(AC)9(AT)9	36	304	339
Cluster-65778.0	1	p2	(AC)9	18	248	265
Cluster-65797.0	3	p2	(TA)9	18	756	773
Cluster-65869.0	1	p2	(CT)9	18	655	672
Cluster-65936.0	1	p2	(TA)9	18	276	293
Cluster-65977.0	1	p2	(TA)9	18	763	780
Cluster-66116.5	1	c	(T)10cagacagtatttttgtttttgaaaattaatacaacac(AT)9	65	677	741
Cluster-66152.0	1	p2	(CT)9	18	681	698
Cluster-66158.0	1	p2	(AT)9	18	54	71
Cluster-66272.0	1	p2	(TA)9	18	1	18
Cluster-66354.0	1	p2	(TA)9	18	634	651
Cluster-66571.0	1	p2	(CT)9	18	1078	1095
Cluster-66597.7	1	p2	(AT)9	18	112	129
Cluster-66636.0	1	p2	(CT)9	18	243	260
Cluster-66740.0	1	p2	(AG)9	18	398	415
Cluster-66772.0	1	p2	(GA)9	18	645	662
Cluster-66789.0	1	p2	(TA)9	18	17	34
Cluster-66882.0	1	p2	(AT)9	18	74	91
Cluster-66930.0	1	p2	(TA)9	18	14	31
Cluster-67390.0	1	p2	(AT)9	18	1327	1344
Cluster-67574.10	1	p2	(TC)9	18	2518	2535
Cluster-67574.13	1	p2	(TC)9	18	2398	2415
Cluster-67574.14	1	p2	(TC)9	18	61	78
Cluster-67574.15	1	p2	(TC)9	18	2398	2415
Cluster-67574.16	1	p2	(TC)9	18	2518	2535
Cluster-67574.7	1	p2	(TC)9	18	2613	2630
Cluster-67574.9	1	p2	(TC)9	18	2613	2630
Cluster-67604.0	1	p2	(TG)9	18	1022	1039
Cluster-67636.1	1	p2	(CT)9	18	92	109
Cluster-67702.0	1	p2	(AT)9	18	2410	2427
Cluster-67738.3	1	p2	(AT)9	18	2597	2614
Cluster-67744.2	1	p2	(GA)9	18	849	866
Cluster-67744.4	1	p2	(GA)9	18	948	965
Cluster-67790.0	1	p2	(AT)9	18	1	18
Cluster-67830.1	1	c	(TA)9(GA)8	34	414	447
Cluster-68036.0	1	p2	(TC)9	18	1161	1178
Cluster-68300.1	1	p2	(TA)9	18	1	18
Cluster-68308.0	1	p2	(GT)9	18	1	18
Cluster-68503.0	1	p2	(CT)9	18	493	510
Cluster-68504.0	2	p2	(AG)9	18	5336	5353
Cluster-68525.0	1	p2	(TA)9	18	47	64
Cluster-68697.0	2	p2	(TC)9	18	1192	1209
Cluster-68886.0	1	c	(AT)9acacaataacaaaaggcctggtactagtagtatgatatatatag(TAC)5	77	262	338
Cluster-68949.0	2	p2	(TA)9	18	501	518
Cluster-69019.6	1	c	(G)11ag(GA)9	31	379	409
Cluster-69082.0	1	p2	(TA)9	18	43	60
Cluster-69089.0	2	p2	(TA)9	18	1501	1518
Cluster-69089.1	1	p2	(TA)9	18	1267	1284
Cluster-69116.0	2	p2	(TA)9	18	463	480
Cluster-69235.1	1	p2	(TA)9	18	1247	1264
Cluster-69235.3	1	p2	(TA)9	18	1344	1361
Cluster-69235.4	1	p2	(TA)9	18	878	895
Cluster-69250.0	1	p3	(GCA)9	27	561	587
Cluster-69315.0	1	p2	(TA)9	18	9	26
Cluster-69316.47	1	p2	(CT)9	18	2990	3007
Cluster-69316.49	1	p2	(CT)9	18	535	552
Cluster-69319.0	1	c	(TG)9(TA)9	36	29	64
Cluster-69333.0	1	p2	(TC)9	18	673	690
Cluster-69450.0	1	p2	(CT)9	18	1	18
Cluster-69472.0	1	p2	(CT)9	18	870	887
Cluster-69568.0	1	p2	(CT)9	18	2044	2061
Cluster-69568.1	1	p2	(CT)9	18	782	799
Cluster-69568.2	2	p2	(CT)9	18	3362	3379
Cluster-69568.3	1	p2	(CT)9	18	2418	2435
Cluster-69568.4	1	p2	(CT)9	18	1530	1547
Cluster-69568.5	2	p2	(CT)9	18	601	618
Cluster-69568.6	1	p2	(CT)9	18	1281	1298
Cluster-69568.8	2	p2	(CT)9	18	351	368
Cluster-69615.1	1	p2	(TA)9	18	21	38
Cluster-69684.1	1	p2	(TA)9	18	1548	1565
Cluster-69779.0	1	c	(TG)9(TA)9	36	57	92
Cluster-69913.1	1	p2	(AT)9	18	1780	1797
Cluster-69913.2	1	p2	(AT)9	18	1780	1797
Cluster-70068.0	1	p2	(TA)9	18	820	837
Cluster-70113.4	2	p2	(TC)9	18	3099	3116
Cluster-70113.6	2	p2	(TC)9	18	2878	2895
Cluster-70197.0	1	c	(TC)9(TA)9	36	2	37
Cluster-70229.0	1	c	(AT)9(AC)6	30	76	105
Cluster-70306.6	1	p2	(TC)9	18	59	76
Cluster-70306.7	2	p2	(GA)9	18	548	565
Cluster-70354.0	2	p2	(AT)9	18	592	609
Cluster-70456.0	1	c	(TC)9cctccccatgatctctcttctcctttccgcactatgattttgaagatttcacacatttcatcaccaaaagtcattcttttactctct(CTC)6	123	46	168
Cluster-70456.1	1	c	(TC)9cctccccatgatctctcttctcctttccgcactatgattttgaagatttcacacatttcatcaccaaaagtcattcttttactctct(CTC)6	123	46	168
Cluster-70494.0	2	c	(AT)9(AG)9	36	184	219
Cluster-70658.0	1	p2	(TA)9	18	520	537
Cluster-70681.0	1	c	(GATGAA)9(GAT)6	72	1	72
Cluster-70681.1	1	c	(GATGAA)9(GAT)6	72	1	72
Cluster-70710.6	1	p2	(GA)9	18	38	55
Cluster-70726.0	1	p2	(GA)9	18	241	258
Cluster-70743.0	1	p2	(TA)9	18	215	232
Cluster-70972.0	1	p2	(TA)9	18	128	145
Cluster-71117.0	1	p2	(TA)9	18	524	541
Cluster-71153.1	3	p2	(AG)9	18	2130	2147
Cluster-71153.5	3	p2	(AG)9	18	2034	2051
Cluster-71267.0	1	p3	(AGA)9	27	204	230
Cluster-71275.1	1	p2	(TC)9	18	379	396
Cluster-71292.0	1	p2	(TG)9	18	1488	1505
Cluster-71317.0	1	p2	(TA)9	18	36	53
Cluster-71344.0	1	p2	(CT)9	18	1	18
Cluster-71394.2	2	p2	(TC)9	18	1100	1117
Cluster-71394.3	2	p2	(TC)9	18	1100	1117
Cluster-71394.4	2	p2	(TC)9	18	1100	1117
Cluster-71394.5	2	p2	(TC)9	18	1100	1117
Cluster-71394.6	2	p2	(TC)9	18	1100	1117
Cluster-71497.11	1	c	(AC)9(AT)7	32	274	305
Cluster-71531.0	1	p2	(GA)9	18	1173	1190
Cluster-71558.0	1	c	(T)11aaaaaaacaaacaaacaaacgccaatctaatgggcgtttatc(CT)9	71	63	133
Cluster-71637.0	1	c	(CT)9(CA)8	34	51	84
Cluster-71915.0	1	p2	(AT)9	18	1	18
Cluster-71973.0	1	p2	(TC)9	18	248	265
Cluster-71973.0	2	p2	(TC)9	18	510	527
Cluster-72034.1	1	p2	(TA)9	18	50	67
Cluster-72121.1	1	c	(GT)6(GA)9	30	34	63
Cluster-72146.0	1	p2	(AG)9	18	463	480
Cluster-72214.1	2	p2	(AT)9	18	1030	1047
Cluster-72214.2	1	p2	(AT)9	18	992	1009
Cluster-72214.3	2	p2	(AT)9	18	1150	1167
Cluster-72214.4	2	p2	(AT)9	18	1030	1047
Cluster-72214.5	2	p2	(AT)9	18	1030	1047
Cluster-72214.6	1	p2	(AT)9	18	808	825
Cluster-72235.13	1	p5	(TAAAG)9	45	6759	6803
Cluster-72281.6	1	p2	(AT)9	18	1	18
Cluster-72325.0	1	p2	(CT)9	18	26	43
Cluster-72342.6	1	p2	(TA)9	18	217	234
Cluster-72356.0	1	p2	(CT)9	18	792	809
Cluster-72356.1	1	p2	(CT)9	18	803	820
Cluster-72637.0	2	c	(AT)9ttcttcttctgtggttgtagtatataattatatattactactagaagcatgcagcagcagcgc(CAG)8aat(AAG)5	123	276	398
Cluster-72675.0	1	p2	(GT)9	18	1515	1532
Cluster-72677.1	1	p2	(AT)9	18	3341	3358
Cluster-72677.3	1	p2	(AT)9	18	3430	3447
Cluster-72773.0	1	c	(AT)9(TC)8	34	18	51
Cluster-72804.0	1	p2	(GA)9	18	234	251
Cluster-72827.3	1	p2	(AG)9	18	122	139
Cluster-72827.5	1	p2	(AG)9	18	122	139
Cluster-72827.6	1	p2	(AG)9	18	122	139
Cluster-72827.7	1	p2	(AG)9	18	122	139
Cluster-72860.0	1	p2	(TA)9	18	480	497
Cluster-72884.1	1	p2	(TA)9	18	99	116
Cluster-72938.1	1	p2	(AT)9	18	2695	2712
Cluster-72947.0	2	c	(GAAGA)5gagaaacaaaaaaaaagctccttaaagcttaacggccccctctttttgccatctagctt(TC)9	102	747	848
Cluster-72976.0	1	p2	(TA)9	18	217	234
Cluster-73123.2	1	c	(ACA)9acgaaaagggttttggcaagaatttgattatttaagacctataaagggtattcctatttatcaaactcaaaagccttcttttcaacattccttaga(TTC)8	147	4342	4488
Cluster-73241.0	1	p2	(AT)9	18	1	18
Cluster-73273.0	1	p2	(TG)9	18	59	76
Cluster-73368.13	1	p2	(AG)9	18	1093	1110
Cluster-73368.6	1	p2	(AG)9	18	964	981
Cluster-73368.7	1	p2	(AG)9	18	1041	1058
Cluster-73427.0	1	p6	(GCTGGT)9	54	1313	1366
Cluster-73428.0	1	p2	(AG)9	18	569	586
Cluster-73461.0	1	p2	(TC)9	18	25	42
Cluster-73482.0	2	p2	(TA)9	18	484	501
Cluster-73513.0	2	c	(TG)9(TA)9	36	351	386
Cluster-73513.1	2	c	(TG)9(TA)9	36	364	399
Cluster-73558.0	1	c	(TG)9tat(TA)6	33	315	347
Cluster-73775.0	1	p2	(AT)9	18	1987	2004
Cluster-73775.0	2	p2	(AT)9	18	2540	2557
Cluster-73865.0	2	p2	(TA)9	18	1598	1615
Cluster-73895.0	1	p2	(GT)9	18	452	469
Cluster-73938.0	2	p3	(CTC)9	27	1200	1226
Cluster-73938.1	1	p3	(CTC)9	27	1311	1337
Cluster-73991.0	1	p2	(AT)9	18	564	581
Cluster-74029.0	1	p2	(TA)9	18	483	500
Cluster-74044.0	1	p2	(AT)9	18	2452	2469
Cluster-74142.0	1	p2	(AC)9	18	90	107
Cluster-74233.0	1	p2	(TA)9	18	240	257
Cluster-74271.0	1	p2	(AG)9	18	832	849
Cluster-74279.3	1	p2	(CT)9	18	1198	1215
Cluster-74306.0	1	p2	(AT)9	18	230	247
Cluster-74396.0	1	p2	(TC)9	18	555	572
Cluster-74402.0	1	c	(AT)9g(TA)6	31	65	95
Cluster-74402.0	2	c	(TA)6c(AT)9	31	1287	1317
Cluster-74402.1	1	c	(AT)9g(TA)6	31	65	95
Cluster-74402.1	3	c	(TA)6c(AT)9	31	3435	3465
Cluster-74402.2	1	c	(AT)9g(TA)6	31	65	95
Cluster-74402.2	3	c	(TA)6c(AT)9	31	4376	4406
Cluster-74402.3	1	c	(AT)9g(TA)6	31	65	95
Cluster-74402.4	1	c	(AT)9g(TA)6	31	65	95
Cluster-74402.5	1	c	(AT)9g(TA)6	31	65	95
Cluster-74402.5	3	c	(TA)6c(AT)9	31	3430	3460
Cluster-74402.6	1	c	(AT)9g(TA)6	31	65	95
Cluster-74402.6	3	c	(TA)6c(AT)9	31	3430	3460
Cluster-74402.7	1	c	(AT)9g(TA)6	31	65	95
Cluster-74402.7	2	c	(TA)6c(AT)9	31	2444	2474
Cluster-74402.8	1	c	(AT)9g(TA)6	31	65	95
Cluster-74402.8	3	c	(TA)6c(AT)9	31	2353	2383
Cluster-74576.0	2	p2	(TA)9	18	280	297
Cluster-74590.2	1	p2	(TA)9	18	175	192
Cluster-74590.3	1	p2	(TA)9	18	175	192
Cluster-74894.0	1	p2	(TA)9	18	1006	1023
Cluster-74936.0	1	p2	(AT)9	18	780	797
Cluster-75007.1	1	p2	(AG)9	18	392	409
Cluster-75134.0	1	p2	(AG)9	18	795	812
Cluster-75150.0	1	p2	(CT)9	18	43	60
Cluster-75330.4	1	p2	(AT)9	18	1321	1338
Cluster-75351.0	1	p2	(CT)9	18	16	33
Cluster-75375.0	1	c	(AT)8(AG)9actttgaacagagtttggtagat(GA)7	71	142	212
Cluster-75500.0	1	p2	(CT)9	18	11	28
Cluster-75556.0	1	p2	(TG)9	18	955	972
Cluster-75700.0	1	c	(TC)6tg(TC)9(AC)7	46	300	345
Cluster-75828.0	1	p2	(GA)9	18	2247	2264
Cluster-75868.0	1	c	(CTT)6gttgatttattagtgtatagtatagagacttgttatatatattagagg(GA)9	84	1418	1501
Cluster-75924.24	2	p2	(AT)9	18	1260	1277
Cluster-75984.0	1	p2	(AT)9	18	1505	1522
Cluster-75995.0	1	c	(TG)6cgtgcgtgcgtgtgaactcagcttctgctgctgtactac(TA)9	69	170	238
Cluster-75995.1	1	c	(TG)6cgtgcgtgcgtgtgaactcagcttctgctgctgtactac(TA)9	69	170	238
Cluster-76044.0	1	c	(AT)9aggcatag(AT)6(AG)8	54	911	964
Cluster-76297.0	2	p2	(AG)9	18	177	194
Cluster-76297.3	1	p2	(AT)9	18	2058	2075
Cluster-76307.0	3	p2	(AG)9	18	2954	2971
Cluster-76370.0	1	c	(TA)7c(AT)9	33	5	37
Cluster-76387.0	2	c	(TTG)5ctgaat(AG)9	39	2129	2167
Cluster-76405.0	1	p2	(AT)9	18	209	226
Cluster-76425.0	1	c	(CT)9(AT)8	34	69	102
Cluster-76633.6	1	c	(CAT)8caccaccaccatatgataataatggtggaagattatctttcttgagccaacacaaaagagtacttagcattttccaccacacacacatatatg(TA)9	135	564	698
Cluster-76733.0	4	p2	(AG)9	18	2100	2117
Cluster-76733.1	2	p2	(AG)9	18	772	789
Cluster-76776.0	1	c	(TA)8c(AT)9	35	47	81
Cluster-76822.15	1	p2	(AT)9	18	1915	1932
Cluster-76837.0	1	p2	(AG)9	18	149	166
Cluster-76837.1	1	p2	(AG)9	18	149	166
Cluster-76955.0	1	c	(AT)7caaatttactctccttctccgtcatacagtcccatcgttattcaatttcagacttgaaccgccatatcaggtatc(CT)9aaatatatatttatttattcaattttacattcaagtaattgaatgtgctgaatgtgc(AT)7	178	714	891
Cluster-76968.0	1	p2	(AG)9	18	515	532
Cluster-77024.1	1	p2	(AT)9	18	67	84
Cluster-77155.0	1	p2	(GA)9	18	79	96
Cluster-77163.0	1	p2	(AG)9	18	2156	2173
Cluster-77206.0	1	p2	(CT)9	18	349	366
Cluster-77247.0	1	p2	(TA)9	18	83	100
Cluster-77279.0	1	p2	(AT)9	18	4	21
Cluster-77279.1	1	p2	(AT)9	18	4	21
Cluster-77282.0	1	c	(AGCC)6ttgagagtatggct(TC)9ttgagcagtagaataaagcgaaaaaagttgggaaatatattatttattcttgattatcttaaac(AAT)6	138	423	560
Cluster-77330.0	1	p2	(AT)9	18	1646	1663
Cluster-77330.1	1	p2	(AT)9	18	1111	1128
Cluster-77330.2	1	p2	(AT)9	18	1135	1152
Cluster-77534.0	1	p2	(TA)9	18	249	266
Cluster-77582.0	1	c	(TA)9acattaaataacctaggaaattatctgaaagggaggataggattgtttacattttacaacatggatgaatctacttgctagctttcctaac(A)10	119	59	177
Cluster-77611.0	1	p3	(CCT)9	27	118	144
Cluster-77665.2	2	p2	(TC)9	18	361	378
Cluster-77708.0	1	p2	(AG)9	18	138	155
Cluster-77734.0	1	p2	(TC)9	18	1811	1828
Cluster-77817.0	1	p2	(TA)9	18	392	409
Cluster-77859.2	1	p2	(AC)9	18	1345	1362
Cluster-77948.0	1	p2	(CT)9	18	392	409
Cluster-77954.1	1	p3	(CCT)9	27	62	88
Cluster-77954.2	1	p3	(CCT)9	27	62	88
Cluster-77954.4	1	p3	(CCT)9	27	62	88
Cluster-78074.0	2	p2	(TA)9	18	678	695
Cluster-78110.0	2	p2	(TA)9	18	331	348
Cluster-78469.0	2	p2	(CT)9	18	1175	1192
Cluster-78546.0	1	p3	(CAC)9	27	718	744
Cluster-78557.0	1	p2	(TA)9	18	54	71
Cluster-78594.0	2	c	(TAC)5caagaacttttcagacagacacagac(AG)9	59	578	636
Cluster-78594.1	1	c	(TAC)5caagaacttttcagacagacacagac(AG)9	59	2951	3009
Cluster-78594.2	1	c	(TAC)5caagaacttttcagacagacacagac(AG)9	59	3037	3095
Cluster-78594.5	1	p3	(AGG)9	27	2765	2791
Cluster-78594.6	1	p3	(AGG)9	27	797	823
Cluster-78656.1	1	p2	(AG)9	18	2606	2623
Cluster-78656.2	1	p2	(AG)9	18	2606	2623
Cluster-78656.3	1	p2	(AG)9	18	2606	2623
Cluster-78735.0	1	p2	(AT)9	18	4361	4378
Cluster-78763.0	1	p2	(CT)9	18	341	358
Cluster-78876.19	1	p2	(AT)9	18	1538	1555
Cluster-78897.0	1	c	(A)10gtacacggctgtgtatatccattttcccc(TA)9	57	887	943
Cluster-78938.0	1	p2	(GA)9	18	2614	2631
Cluster-78938.4	1	p2	(GA)9	18	2612	2629
Cluster-78938.5	1	p2	(GA)9	18	2613	2630
Cluster-78940.1	1	p3	(TTC)9	27	696	722
Cluster-79019.0	1	c	(TTCA)5taagttgtgctagc(TA)9gaatgatggttgcacta(AT)6	81	29	109
Cluster-79022.0	1	p2	(AG)9	18	250	267
Cluster-79213.0	1	p2	(TG)9	18	1275	1292
Cluster-79213.1	1	p2	(TG)9	18	1275	1292
Cluster-79442.2	1	p3	(TCA)9	27	441	467
Cluster-79447.0	1	p2	(AT)9	18	485	502
Cluster-79451.0	2	c	(AT)8acatacacacacctataccataatatgttagccatcc(TA)9	71	794	864
Cluster-79474.0	1	p2	(AT)9	18	1394	1411
Cluster-79474.0	3	p2	(TG)9	18	2855	2872
Cluster-79544.0	1	p2	(TC)9	18	333	350
Cluster-79588.1	2	c	(CA)7ctccctaaaatgtgaaataactttcttgtcttctcactatgtttaaatctacttcattgactctt(TC)9(TA)8	113	2221	2333
Cluster-79588.2	2	c	(CA)7ctccctaaaatgtgaaataactttcttgtcttctcactatgtttaaatctacttcattgactctt(TC)9(TA)8	113	1179	1291
Cluster-79588.3	2	c	(CA)7ctccctaaaatgtgaaataactttcttgtcttctcactatgtttaaatctacttcattgactctt(TC)9(TA)8	113	2357	2469
Cluster-79588.5	2	c	(CA)7ctccctaaaatgtgaaataactttcttgtcttctcactatgtttaaatctacttcattgactctt(TC)9(TA)8	113	2491	2603
Cluster-79653.0	2	p2	(AC)9	18	672	689
Cluster-79821.0	1	p2	(TC)9	18	1298	1315
Cluster-79835.5	1	c	(TG)8(TA)9	34	57	90
Cluster-79835.6	1	c	(TG)8(TA)9	34	57	90
Cluster-79835.7	1	c	(TG)8(TA)9	34	57	90
Cluster-79835.8	1	c	(TG)8(TA)9	34	57	90
Cluster-79835.9	1	c	(TG)8(TA)9	34	57	90
Cluster-79945.0	1	p2	(AT)9	18	56	73
Cluster-80037.0	1	c	(AT)9(AC)8	34	42	75
Cluster-80161.0	2	c	(ATT)7actgtctc(AT)9	47	1566	1612
Cluster-80226.0	1	p2	(TA)9	18	1004	1021
Cluster-80243.0	1	c	(AT)9actctttattggaaaatcctatgtactcatttaat(A)10	63	120	182
Cluster-80243.0	2	p2	(TG)9	18	2493	2510
Cluster-80243.1	1	c	(AT)9actctttattggaaaatcctatgtactcatttaat(A)10	63	120	182
Cluster-80433.0	2	p2	(GA)9	18	786	803
Cluster-80552.0	1	p3	(CAG)9	27	59	85
Cluster-80553.2	1	p2	(GA)9	18	1	18
Cluster-80638.0	1	p3	(TCA)9	27	95	121
Cluster-80714.0	1	p2	(AT)9	18	653	670
Cluster-80721.3	1	p2	(AT)9	18	882	899
Cluster-80733.0	1	p3	(AGC)9	27	1	27
Cluster-80848.1	2	p2	(AG)9	18	2059	2076
Cluster-80938.3	1	p2	(CT)9	18	179	196
Cluster-80938.4	1	p2	(CT)9	18	179	196
Cluster-80962.1	1	p2	(TA)9	18	720	737
Cluster-80962.3	1	p2	(TA)9	18	814	831
Cluster-80962.4	1	p2	(TA)9	18	1118	1135
Cluster-80988.0	1	p2	(AG)9	18	868	885
Cluster-81044.2	1	p2	(TA)9	18	3036	3053
Cluster-81044.4	1	p2	(TA)9	18	2	19
Cluster-81044.5	1	p2	(TA)9	18	2	19
Cluster-81044.6	1	p2	(TA)9	18	2614	2631
Cluster-81044.8	1	p2	(TA)9	18	5	22
Cluster-81116.1	1	p2	(AT)9	18	324	341
Cluster-81117.2	1	p2	(AT)9	18	1500	1517
Cluster-81117.3	1	p2	(AT)9	18	2966	2983
Cluster-81117.4	1	p2	(AT)9	18	2874	2891
Cluster-81117.5	1	p2	(AT)9	18	2834	2851
Cluster-81136.10	3	c	(TC)7(TA)9	32	3218	3249
Cluster-81136.11	3	c	(TC)7(TA)9	32	3228	3259
Cluster-81136.3	3	c	(TC)7(TA)9	32	3233	3264
Cluster-81136.6	3	c	(TC)7(TA)9	32	2985	3016
Cluster-81136.8	1	c	(TC)7(TA)9	32	2593	2624
Cluster-81222.0	2	p2	(TA)9	18	944	961
Cluster-81273.6	1	p6	(GGCAGT)9	54	233	286
Cluster-81308.2	1	p2	(GT)9	18	1166	1183
Cluster-81308.3	1	p2	(GT)9	18	2369	2386
Cluster-81308.6	1	p2	(GT)9	18	3288	3305
Cluster-81327.4	1	p2	(GA)9	18	498	515
Cluster-81343.6	1	p2	(AG)9	18	1100	1117
Cluster-81445.2	1	p2	(GA)9	18	3225	3242
Cluster-81465.2	1	p2	(TA)9	18	108	125
Cluster-81465.4	1	p2	(TA)9	18	108	125
Cluster-81465.5	1	p2	(TA)9	18	108	125
Cluster-81465.6	1	p2	(TA)9	18	108	125
Cluster-81465.7	1	p2	(TA)9	18	108	125
Cluster-81561.1	1	p2	(TC)9	18	34	51
Cluster-81652.0	1	c	(TA)8gagat(AG)9	39	727	765
Cluster-81732.0	1	p2	(AT)9	18	4644	4661
Cluster-81732.1	3	p2	(AT)9	18	5989	6006
Cluster-81732.12	3	p2	(AT)9	18	6072	6089
Cluster-81732.13	1	p2	(AT)9	18	605	622
Cluster-81732.3	3	p2	(AT)9	18	6156	6173
Cluster-81732.5	3	p2	(AT)9	18	6073	6090
Cluster-81732.6	1	p2	(AT)9	18	3842	3859
Cluster-81800.1	3	c	(AT)6tatatatgtttctttggac(TG)9	49	4332	4380
Cluster-81800.2	3	c	(AT)6tatatatgtttctttggac(TG)9	49	4252	4300
Cluster-81897.0	1	p2	(TG)9	18	930	947
Cluster-81978.0	3	p2	(GA)9	18	7478	7495
Cluster-81978.13	3	p2	(GA)9	18	7838	7855
Cluster-81978.14	3	p2	(GA)9	18	7742	7759
Cluster-81978.15	3	p2	(GA)9	18	7652	7669
Cluster-81978.4	1	p2	(GA)9	18	3196	3213
Cluster-81978.6	1	p2	(GA)9	18	2663	2680
Cluster-81978.8	1	p2	(GA)9	18	2741	2758
Cluster-81993.0	2	c	(TG)6(TA)9	30	2558	2587
Cluster-81993.2	2	c	(TG)6(TA)9	30	2097	2126
Cluster-81993.9	2	c	(GT)6(AT)9	30	1129	1158
Cluster-82021.0	1	p2	(AT)9	18	374	391
Cluster-82156.1	1	p2	(TC)9	18	4	21
Cluster-82285.0	1	p4	(TTCT)9	36	3464	3499
Cluster-82285.1	1	p4	(TTCT)9	36	4321	4356
Cluster-82285.2	1	p4	(TTCT)9	36	4519	4554
Cluster-82285.3	1	p4	(TTCT)9	36	2263	2298
Cluster-82285.4	1	p4	(TTCT)9	36	2106	2141
Cluster-82285.5	1	p4	(TTCT)9	36	3450	3485
Cluster-82326.0	1	p2	(TA)9	18	65	82
Cluster-82428.0	2	p2	(TA)9	18	999	1016
Cluster-82453.0	1	c	(GT)9gc(GT)7	34	9	42
Cluster-82453.1	1	c	(GT)9gc(GT)7	34	9	42
Cluster-82493.2	1	p2	(AG)9	18	3191	3208
Cluster-82509.0	2	c	(CT)9(AT)6	30	1075	1104
Cluster-82541.0	2	p2	(TA)9	18	329	346
Cluster-82555.0	1	p2	(CT)9	18	38	55
Cluster-82698.0	1	c	(T)10aatatgtcctgcatcag(TC)9	45	2407	2451
Cluster-82706.0	1	p2	(TC)9	18	3	20
Cluster-82791.0	1	p2	(TA)9	18	839	856
Cluster-82792.0	1	p2	(AT)9	18	504	521
Cluster-82807.0	1	p2	(AT)9	18	2093	2110
Cluster-82843.2	1	p3	(TTC)9	27	1653	1679
Cluster-82843.4	1	p3	(TTC)9	27	1725	1751
Cluster-82844.0	1	p2	(AT)9	18	336	353
Cluster-82844.1	1	p2	(AT)9	18	336	353
Cluster-82941.1	1	p2	(GT)9	18	1	18
Cluster-82941.2	1	p2	(GT)9	18	1	18
Cluster-82941.3	1	p2	(GT)9	18	1	18
Cluster-82941.4	1	p2	(GT)9	18	1	18
Cluster-82946.0	1	p2	(CA)9	18	1	18
Cluster-83119.1	1	p2	(TA)9	18	285	302
Cluster-83142.1	3	p2	(TC)9	18	1734	1751
Cluster-83142.4	3	p2	(TC)9	18	1734	1751
Cluster-83142.5	4	p2	(TC)9	18	1806	1823
Cluster-83213.2	1	p2	(GA)9	18	1688	1705
Cluster-83290.1	1	p2	(AG)9	18	1001	1018
Cluster-83322.0	1	p2	(AG)9	18	347	364
Cluster-83365.0	1	p2	(TA)9	18	3294	3311
Cluster-83365.1	1	p2	(TA)9	18	3279	3296
Cluster-83495.0	1	c	(AT)9(AG)9	36	3595	3630
Cluster-83617.0	3	c	(TA)9tttgttttgctacttgtttgttccctttggcttttagaaatattaaccagcaatttatcatactaattatgacttatg(AAT)6	114	2277	2390
Cluster-83646.1	2	p3	(TTC)9	27	2618	2644
Cluster-83646.2	2	p3	(TTC)9	27	1480	1506
Cluster-83646.4	3	p3	(TTC)9	27	2226	2252
Cluster-83666.0	1	p2	(TA)9	18	108	125
Cluster-83729.0	1	c	(CT)6aacactgttcgatcactctgtttataggtccgaaatcatatactacggtatgtatttatacc(CT)9	92	12	103
Cluster-83946.0	1	p2	(AC)9	18	844	861
Cluster-83947.0	3	p2	(CT)9	18	2206	2223
Cluster-83968.2	1	p2	(TA)9	18	94	111
Cluster-84033.0	1	p3	(CTT)9	27	1692	1718
Cluster-84033.1	2	p3	(CTT)9	27	2521	2547
Cluster-84039.0	2	p2	(AG)9	18	1798	1815
Cluster-84041.3	2	p2	(AT)9	18	2672	2689
Cluster-84069.15	1	p2	(TA)9	18	43	60
Cluster-84069.7	1	p2	(TA)9	18	43	60
Cluster-84136.0	1	p2	(TA)9	18	919	936
Cluster-84278.0	1	p2	(AG)9	18	377	394
Cluster-84409.0	1	p2	(AT)9	18	985	1002
Cluster-84420.0	1	p2	(AC)9	18	15	32
Cluster-84461.1	1	p2	(AT)9	18	3140	3157
Cluster-84461.2	1	p2	(AT)9	18	5995	6012
Cluster-84658.0	2	c	(AC)6(AG)9	30	977	1006
Cluster-84722.6	1	p2	(AT)9	18	1	18
Cluster-84722.7	1	p2	(AT)9	18	1	18
Cluster-84722.8	1	p2	(AT)9	18	1	18
Cluster-84737.1	1	p2	(CA)9	18	1214	1231
Cluster-84737.3	1	p2	(CA)9	18	1390	1407
Cluster-84800.1	2	c	(GA)7caacggacgaaacttaacacaattatgcaat(TA)9	63	2888	2950
Cluster-84800.4	4	c	(GA)7caacggacgaaacttaacacaattatgcaat(TA)9	63	3066	3128
Cluster-84927.0	1	p3	(CTG)9	27	445	471
Cluster-84933.0	1	p3	(GTA)9	27	1830	1856
Cluster-84962.0	1	p2	(TG)9	18	690	707
Cluster-84988.0	1	p2	(GA)9	18	3074	3091
Cluster-84988.5	1	p2	(GA)9	18	3170	3187
Cluster-84988.6	1	p2	(GA)9	18	2973	2990
Cluster-84991.1	2	p2	(GA)9	18	969	986
Cluster-84991.2	2	p2	(TC)9	18	1640	1657
Cluster-84991.3	1	p2	(GA)9	18	1315	1332
Cluster-84991.4	2	p2	(TC)9	18	1574	1591
Cluster-84991.5	2	p2	(GA)9	18	1758	1775
Cluster-85154.1	1	p2	(CT)9	18	2071	2088
Cluster-85154.2	3	p2	(CT)9	18	4293	4310
Cluster-85373.1	1	p2	(TG)9	18	461	478
Cluster-85377.0	1	p3	(TCT)9	27	670	696
Cluster-85391.1	2	p2	(CA)9	18	1447	1464
Cluster-85416.0	1	p2	(TC)9	18	947	964
Cluster-85430.0	2	p2	(AG)9	18	1957	1974
Cluster-85488.0	1	p2	(AT)9	18	13	30
Cluster-85488.4	1	p2	(AT)9	18	13	30
Cluster-85568.0	2	p2	(TC)9	18	250	267
Cluster-85633.0	2	c	(AG)9gagggagataaagagagga(G)10	47	2153	2199
Cluster-85648.1	1	p2	(CA)9	18	1358	1375
Cluster-85668.0	1	c	(AT)6aaaaagcatgacatgatctacc(TA)9	52	267	318
Cluster-85668.1	1	c	(AT)6aaaaagcatgacatgatctacc(TA)9	52	267	318
Cluster-85668.2	1	c	(AT)6aaaaagcatgacatgatctacc(TA)9	52	267	318
Cluster-85668.3	1	c	(AT)6aaaaagcatgacatgatctacc(TA)9	52	267	318
Cluster-85669.1	2	p2	(TC)9	18	1217	1234
Cluster-85669.2	2	p2	(TC)9	18	2468	2485
Cluster-85724.2	1	c	(CT)9(AT)6	30	263	292
Cluster-85826.0	1	p2	(AT)9	18	120	137
Cluster-85826.2	1	p2	(AT)9	18	120	137
Cluster-85826.3	1	p2	(AT)9	18	120	137
Cluster-85915.0	1	p2	(CA)9	18	1	18
Cluster-85944.1	1	p2	(TC)9	18	81	98
Cluster-86040.0	1	p2	(AG)9	18	775	792
Cluster-86049.1	1	p2	(TC)9	18	781	798
Cluster-86054.0	1	p2	(AT)9	18	74	91
Cluster-86126.0	1	p2	(TA)9	18	791	808
Cluster-86142.0	1	p2	(AT)9	18	6	23
[truncated: 479 more rows]

## Sheet: 10
ID	SSR nr.	SSR type	SSR	size	start	end
[truncated: 5,955 more rows]

[truncated: 4 more sheets: 11, 12, 13, 15]
